# Supplementary material for: Integrated single‐cell and spatial transcriptomic profiling reveals higher intratumour heterogeneity and epithelial–fibroblast interactions in recurrent bladder cancer
Source: Clin Transl Med. 2023 Jul 24;13(7):e1338. doi: 10.1002/ctm2.1338 (PMC10366350; doi:10.1002/ctm2.1338)
Supplement: Supplementary file 1 — Supporting Information [file CTM2-13-e1338-s002.xlsx]

## Sheet: BCST_metadata
Spot	orig.ident	nCount_Spatial	nFeature_Spatial	nCount_SCT	nFeature_SCT	seurat_clusters	Seurat_anchor	Epithelial cells	Dendritic cells 1	NK cells	Macrophages	Endothelial cells	CD4+ T cells	B cells	Keratinocytes	Basal cells	CD8+ T cells	Dendritic cells 2	Fibroblasts	Monocytes	Plasmocytes	Mast cells	Neutrophils	Smooth muscle cells	max
AAACAAGTATCTCCCA-1_1	BCST-1	20155	4965	18487	4964	0	AAACAAGTATCTCCCA-1_1	0.786335	0	0	0	0	0	0	0.063083	0	0.136793	0	0	0	0	0	0	0.0137887	0.786335
AAACAGCTTTCAGAAG-1_1	BCST-1	17360	4770	17492	4768	4	AAACAGCTTTCAGAAG-1_1	0	0	0	0	0	0	0	0	0	0	0	0.877726	0	0	0	0	0.122274	0.877726
AAACAGGGTCTATATT-1_1	BCST-1	7553	2823	16721	3253	2	AAACAGGGTCTATATT-1_1	0.715716	0	0	0	0	0	0	0.0554723	0	0.188793	0	0.0245369	0	0	0	0	0.0154819	0.715716
AAACATTTCCCGGATT-1_1	BCST-1	15397	4132	16899	4130	0	AAACATTTCCCGGATT-1_1	0.420985	0	0	0	0	0	0	0.0631997	0	0.424432	0	0	0	0	0	0	0.091383	0.424432
AAACCCGAACGAAATC-1_1	BCST-1	33156	6593	18796	5811	4	AAACCCGAACGAAATC-1_1	0.353482	0	0	0	0	0	0	0.0181083	0	0.0245912	0	0.313846	0	0	0	0	0.289972	0.353482
AAACCGGAAATGTTAA-1_1	BCST-1	30265	6074	18588	5547	0	AAACCGGAAATGTTAA-1_1	0.763299	0	0	0	0	0	0	0.172633	0	0.0513806	0	0	0	0	0	0	0.0126879	0.763299
AAACCGGGTAGGTACC-1_1	BCST-1	6003	2345	16279	3105	2	AAACCGGGTAGGTACC-1_1	0.205967	0	0	0	0	0	0	0.0749553	0	0.0960324	0	0.289856	0	0	0	0	0.33319	0.33319
AAACCGTTCGTCCAGG-1_1	BCST-1	12085	3566	16748	3592	0	AAACCGTTCGTCCAGG-1_1	0.871946	0	0	0	0	0	0	0.0209265	0	0.099908	0	0	0	0	0	0	0.00721954	0.871946
AAACCTAAGCAGCCGG-1_1	BCST-1	17037	4475	17352	4471	0	AAACCTAAGCAGCCGG-1_1	0.697166	0	0	0	0	0	0	0.230882	0	0.0664996	0	0	0	0	0	0	0.00545245	0.697166
AAACCTCATGAAGTTG-1_1	BCST-1	25700	5631	18724	5532	4	AAACCTCATGAAGTTG-1_1	0.296899	0	0	0	0	0	0	0.049594	0	0.0352195	0	0.406297	0	0	0	0	0.211991	0.406297
AAACGAAGAACATACC-1_1	BCST-1	1654	860	16054	3673	2	AAACGAAGAACATACC-1_1	0.229475	0	0	0	0	0	0	0.0856198	0	0.0972187	0	0.291392	0	0	0	0	0.296294	0.296294
AAACGAGACGGTTGAT-1_1	BCST-1	12093	3571	16731	3601	0	AAACGAGACGGTTGAT-1_1	0.423058	0	0	0	0	0	0	0.500015	0	0	0	0	0	0	0	0	0.0769263	0.500015
AAACGCTGGGCACGAC-1_1	BCST-1	21947	5371	18720	5361	0	AAACGCTGGGCACGAC-1_1	0.756822	0	0	0.00293764	0	0	0	0.119216	0	0.121024	0	0	0	0	0	0	0	0.756822
AAACGGGCGTACGGGT-1_1	BCST-1	16440	4446	17139	4445	1	AAACGGGCGTACGGGT-1_1	0.323161	0	0	0	0	0	0	0.321602	0	0.0833268	0	0	0	0	0	0	0.27191	0.323161
AAACTCGGTTCGCAAT-1_1	BCST-1	18233	4752	17960	4749	1	AAACTCGGTTCGCAAT-1_1	0.315299	0	0	0	0	0	0	0.34836	0	0	0	0.0368835	0	0	0	0	0.299458	0.34836
AAACTCGTGATATAAG-1_1	BCST-1	10298	3277	16723	3379	0	AAACTCGTGATATAAG-1_1	0.539159	0	0	0.00333852	0	0	0	0.0339405	0	0.376263	0	0	0	0	0	0	0.0472985	0.539159
AAACTGCTGGCTCCAA-1_1	BCST-1	28908	5970	18573	5615	4	AAACTGCTGGCTCCAA-1_1	0.182647	0	0	0	0.0990217	0	0	0	0	0	0	0.0761121	0	0	0	0	0.642219	0.642219
AAACTTGCAAACGTAT-1_1	BCST-1	35843	6728	18607	5548	1	AAACTTGCAAACGTAT-1_1	0.867091	0	0	0	0	0	0	0.120842	0	0	0	0	0	0	0	0	0.012067	0.867091
AAAGAATGTGGACTAA-1_1	BCST-1	4227	1868	16039	3215	3	AAAGAATGTGGACTAA-1_1	0.389768	0	0	0.00257448	0	0	0	0.14906	0	0.0162999	0	0	0	0.100576	0	0	0.341722	0.389768
AAAGACCCAAGTCGCG-1_1	BCST-1	32788	6545	18699	5749	4	AAAGACCCAAGTCGCG-1_1	0.0216573	0	0	0	0.0834655	0	0	0.00494062	0	0	0	0.408074	0	0	0	0	0.481863	0.481863
AAAGACTGGGCGCTTT-1_1	BCST-1	10135	3049	16794	3212	0	AAAGACTGGGCGCTTT-1_1	0.830437	0	0	0	0	0	0	0.169563	0	0	0	0	0	0	0	0	0	0.830437
AAAGGCTACGGACCAT-1_1	BCST-1	23366	5604	18748	5568	1	AAAGGCTACGGACCAT-1_1	0.276704	0	0	0	0	0	0	0.375707	0	0.0797252	0	0	0	0	0	0	0.267864	0.375707
AAAGGCTCTCGCGCCG-1_1	BCST-1	22818	5190	18728	5167	1	AAAGGCTCTCGCGCCG-1_1	0.71233	0	0	0	0	0	0	0.0357563	0	0.0435349	0	0	0	0	0	0	0.208379	0.71233
AAAGGGATGTAGCAAG-1_1	BCST-1	34425	6445	18502	5421	1	AAAGGGATGTAGCAAG-1_1	0.0924149	0	0	0	0	0	0	0.608575	0.0155167	0	0	0	0	0	0	0	0.283493	0.608575
AAAGGGCAGCTTGAAT-1_1	BCST-1	20440	5362	18600	5357	4	AAAGGGCAGCTTGAAT-1_1	0.00218913	0	0	0	0.309944	0	0	0	0	0	0	0.33807	0	0	0	0	0.349797	0.349797
AAAGTAGCATTGCTCA-1_1	BCST-1	26727	5587	18587	5396	2	AAAGTAGCATTGCTCA-1_1	0.538999	0	0	0	0	0	0	0.0527941	0	0.0275841	0	0.306607	0	0	0	0	0.0740155	0.538999
AAAGTCACTGATGTAA-1_1	BCST-1	40848	7120	18429	5318	0	AAAGTCACTGATGTAA-1_1	0.640884	0	0	0	0	0	0	0.276313	0.0154367	0.013396	0	0	0	0	0	0	0.0539704	0.640884
AAAGTCGACCCTCAGT-1_1	BCST-1	6210	2349	16411	3053	3	AAAGTCGACCCTCAGT-1_1	0.144931	0	0	0	0	0	0	0.084571	0.0470137	0	0	0.452023	0	0.100208	0	0	0.171253	0.452023
AAAGTGCCATCAATTA-1_1	BCST-1	14117	4467	16632	4464	4	AAAGTGCCATCAATTA-1_1	0	0	0	0	0	0	0	0	0	0	0	0.910417	0	0	0	0	0.0895828	0.910417
AAAGTGTGATTTATCT-1_1	BCST-1	28513	5934	18560	5657	0	AAAGTGTGATTTATCT-1_1	0.793716	0	0	0	0	0	0.0229251	0.0776737	0	0.0904914	0	0	0	0	0	0	0.0151935	0.793716
AAAGTTGACTCCCGTA-1_1	BCST-1	23258	5217	18710	5191	3	AAAGTTGACTCCCGTA-1_1	0.0406949	0	0	0	0	0	0.0197291	0.0427384	0.0180382	0	0	0.192974	0	0.638675	0	0	0.0471501	0.638675
AAATAAGGTAGTGCCC-1_1	BCST-1	5994	2405	16266	3176	2	AAATAAGGTAGTGCCC-1_1	0.27592	0	0	0	0	0	0	0.0964198	0	0.0967187	0	0.298197	0	0	0	0	0.232745	0.298197
AAATACCTATAAGCAT-1_1	BCST-1	14910	4009	16842	4007	0	AAATACCTATAAGCAT-1_1	0.667729	0	0	0	0	0	0	0.0641465	0	0.25469	0	0	0	0	0	0	0.0134351	0.667729
AAATAGCTTAGACTTT-1_1	BCST-1	11101	3567	16531	3613	0	AAATAGCTTAGACTTT-1_1	0.789013	0	0	0	0	0	0.0261653	0.0885077	0	0.0963143	0	0	0	0	0	0	0	0.789013
AAATAGGGTGCTATTG-1_1	BCST-1	7860	2841	16882	3230	2	AAATAGGGTGCTATTG-1_1	0.799918	0	0	0	0	0	0	0.0774575	0	0.0887973	0	0.0236336	0	0	0	0	0.0101933	0.799918
AAATCCGATACACGCC-1_1	BCST-1	10508	3411	16672	3529	4	AAATCCGATACACGCC-1_1	0.549009	0	0	0	0	0	0	0.0751818	0	0.0513853	0	0.186875	0	0.100426	0	0	0.0371233	0.549009
AAATCGTGTACCACAA-1_1	BCST-1	21761	5221	18655	5215	0	AAATCGTGTACCACAA-1_1	0.809978	0	0	0	0	0	0	0.109486	0	0.0209655	0	0	0	0	0	0	0.0595712	0.809978
AAATCTAGCCCTGCTA-1_1	BCST-1	12522	3597	16661	3611	0	AAATCTAGCCCTGCTA-1_1	0.629287	0	0	0	0	0	0	0.101389	0	0.100461	0	0	0	0	0	0	0.168863	0.629287
AAATGATTCGATCAGC-1_1	BCST-1	24126	5372	18699	5319	0	AAATGATTCGATCAGC-1_1	0.285726	0	0	0.0060986	0	0	0	0.130769	0	0.402637	0	0.0161579	0	0.00651173	0	0	0.1521	0.402637
AAATGCTCGTTACGTT-1_1	BCST-1	17810	4798	17754	4794	3	AAATGCTCGTTACGTT-1_1	0.0384967	0	0	0	0	0	0.0218207	0.030783	0.0169315	0	0	0.243776	0	0.626315	0	0	0.0218773	0.626315
AAATGGCATGTCTTGT-1_1	BCST-1	8598	2740	17083	3090	0	AAATGGCATGTCTTGT-1_1	0.1825	0	0	0	0	0	0	0.00254174	0	0.798791	0	0	0	0	0	0	0.0161672	0.798791
AAATGGCCCGTGCCCT-1_1	BCST-1	25034	5823	18766	5747	5	AAATGGCCCGTGCCCT-1_1	0.341704	0	0	0	0.25483	0	0	0.106665	0	0.03145	0	0.0507852	0	0	0	0	0.214566	0.341704
AAATGGTCAATGTGCC-1_1	BCST-1	16315	4415	17113	4415	2	AAATGGTCAATGTGCC-1_1	0.702939	0	0	0	0	0	0	0.0603475	0	0.0313305	0	0.160048	0	0	0	0	0.045335	0.702939
AAATGTATCTTATCCC-1_1	BCST-1	9709	2955	16906	3155	0	AAATGTATCTTATCCC-1_1	0.212514	0	0	0	0	0	0	0.0141113	0	0.65509	0	0.0211753	0	0	0	0	0.0971098	0.65509
AAATTAACGGGTAGCT-1_1	BCST-1	18906	4976	18218	4974	1	AAATTAACGGGTAGCT-1_1	0.727893	0	0	0	0	0	0	0.0820214	0	0.118094	0	0	0	0	0	0	0.0719917	0.727893
AAATTAATAAGCGCGA-1_1	BCST-1	32485	6128	18585	5384	0	AAATTAATAAGCGCGA-1_1	0.865686	0	0	0	0	0	0	0.0402292	0	0.0414463	0	0	0	0	0	0	0.052639	0.865686
AAATTACCTATCGATG-1_1	BCST-1	21951	5363	18710	5353	0	AAATTACCTATCGATG-1_1	0.610107	0	0	0	0	0	0	0.137142	0	0.0813797	0	0	0	0	0	0	0.171371	0.610107
AAATTCCAGGTCCAAA-1_1	BCST-1	7689	2759	16797	3136	0	AAATTCCAGGTCCAAA-1_1	0.655964	0	0	0	0	0	0	0.0570234	0	0.268451	0	0	0	0	0	0	0.0185617	0.655964
AAATTTGCGGGTGTGG-1_1	BCST-1	18764	4709	18143	4704	0	AAATTTGCGGGTGTGG-1_1	0.808261	0	0	0	0	0	0	0.0752315	0	0.0911789	0	0	0	0	0	0	0.0253289	0.808261
AACAACTGGTAGTTGC-1_1	BCST-1	19519	4895	18361	4891	0	AACAACTGGTAGTTGC-1_1	0.813464	0	0	0	0	0	0	0.0760952	0	0.079107	0	0	0	0	0	0	0.0313335	0.813464
AACAATTACTCTACGC-1_1	BCST-1	17591	4678	17603	4678	2	AACAATTACTCTACGC-1_1	0.633522	0	0	0	0	0	0	0.0532504	0	0.0410538	0	0.216789	0	0	0	0	0.0553846	0.633522
AACACACGCTCGCCGC-1_1	BCST-1	18215	4766	17943	4765	6	AACACACGCTCGCCGC-1_1	0.323929	0	0	0.180861	0	0	0.0438985	0.221052	0	0.00924377	0	0.193834	0	0	0	0	0.0271811	0.323929
AACACGACTGTACTGA-1_1	BCST-1	3115	1408	16218	3339	0	AACACGACTGTACTGA-1_1	0.754349	0	0	0.00285179	0	0	0	0.0756593	0	0.15442	0	0	0	0	0	0	0.0127196	0.754349
AACACGAGACGCGGCC-1_1	BCST-1	26313	5787	18704	5642	1	AACACGAGACGCGGCC-1_1	0.81928	0	0	0	0	0	0	0.18072	0	0	0	0	0	0	0	0	0	0.81928
AACACGCGGCCGCGAA-1_1	BCST-1	17838	4726	17772	4725	2	AACACGCGGCCGCGAA-1_1	0.800944	0	0	0.00290701	0	0	0	0.0457069	0	0.0944391	0	0.0350815	0	0	0	0	0.0209219	0.800944
AACAGGAAATCGAATA-1_1	BCST-1	8377	3093	16960	3404	0	AACAGGAAATCGAATA-1_1	0.31575	0	0	0	0	0	0	0.232421	0.0266452	0.269522	0	0.0279653	0	0.0107919	0	0	0.116903	0.31575
AACAGGATGGGCCGCG-1_1	BCST-1	13218	3915	16664	3912	0	AACAGGATGGGCCGCG-1_1	0.714218	0	0	0	0	0	0	0.183729	0	0.0666842	0	0	0	0	0	0	0.0353685	0.714218
AACAGGTAGTATGGAT-1_1	BCST-1	10307	3177	16744	3317	2	AACAGGTAGTATGGAT-1_1	0.620471	0	0	0	0	0	0	0.030937	0	0.219218	0	0.0682846	0	0	0	0	0.0610897	0.620471
AACATAGCGTGTATCG-1_1	BCST-1	6682	2528	16493	3133	1	AACATAGCGTGTATCG-1_1	0.496867	0	0	0	0	0	0	0.356007	0	0.0720336	0	0	0	0	0	0	0.0750928	0.496867
AACATATCAACTGGTG-1_1	BCST-1	29910	6236	18677	5809	1	AACATATCAACTGGTG-1_1	0.0954527	0	0	0	0	0	0	0.477982	0	0	0	0.0390959	0	0	0	0	0.387469	0.477982
AACCAAGACTTCTCTG-1_1	BCST-1	10524	3410	16674	3503	0	AACCAAGACTTCTCTG-1_1	0.850019	0	0	0	0	0	0.0256907	0.0824262	0	0.0285258	0	0	0	0	0	0	0.0133382	0.850019
AACCATGGGATCGCTA-1_1	BCST-1	23737	5794	18817	5749	4	AACCATGGGATCGCTA-1_1	0	0	0	0	0.23514	0	0	0	0	0	0	0.31899	0	0	0	0	0.44587	0.44587
AACCCAGAGACGGAGA-1_1	BCST-1	27519	6036	18625	5848	0	AACCCAGAGACGGAGA-1_1	0.755799	0	0	0	0	0	0	0.120692	0	0.0889659	0	0	0	0	0	0	0.0345431	0.755799
AACCCATCCCATGATC-1_1	BCST-1	50447	7065	17692	4309	0	AACCCATCCCATGATC-1_1	0.617986	0	0	0.00375873	0	0	0	0.040478	0.0181372	0.199444	0	0	0	0	0	0	0.120196	0.617986
AACCCGAGCAGAATCG-1_1	BCST-1	24382	5261	18680	5185	1	AACCCGAGCAGAATCG-1_1	0.090809	0	0	0	0	0	0	0.595392	0	0	0	0	0	0	0	0	0.313799	0.595392
AACCCTACTGTCAATA-1_1	BCST-1	35280	6535	18571	5406	1	AACCCTACTGTCAATA-1_1	0.561651	0	0	0	0	0	0	0.190606	0	0.166668	0	0	0	0	0	0	0.0810752	0.561651
AACCCTGGTGGAACCA-1_1	BCST-1	2633	1181	16229	3429	0	AACCCTGGTGGAACCA-1_1	0.255644	0	0	0	0	0	0	0.0301661	0	0.607693	0	0.0149717	0	0	0	0	0.0915256	0.607693
AACCGAGCTTGGTCAT-1_1	BCST-1	5567	2176	16248	3069	0	AACCGAGCTTGGTCAT-1_1	0.298536	0	0	0.00750372	0	0	0	0.0298245	0	0.441446	0	0.0271345	0	0	0	0	0.195555	0.441446
AACCGCTAAGGGATGC-1_1	BCST-1	23249	5251	18697	5226	6	AACCGCTAAGGGATGC-1_1	0.0617428	0	0	0.670394	0	0	0	0.103534	0	0	0	0.141212	0	0	0	0	0.0231177	0.670394
AACCGTTGTGTTTGCT-1_1	BCST-1	8547	3024	16959	3343	5	AACCGTTGTGTTTGCT-1_1	0.522164	0	0	0	0	0	0	0.131993	0	0.123395	0	0.0163624	0	0	0	0	0.206086	0.522164
AACCTCGCTTTAGCCC-1_1	BCST-1	15799	4451	16924	4450	1	AACCTCGCTTTAGCCC-1_1	0.141265	0	0	0	0	0	0	0.62171	0.0119145	0.0620485	0	0	0	0	0	0	0.163062	0.62171
AACCTGTCACGGAATT-1_1	BCST-1	15137	4071	16857	4070	0	AACCTGTCACGGAATT-1_1	0.390576	0	0	0	0	0	0	0.00686379	0	0.581228	0	0	0	0	0	0	0.0213328	0.581228
AACCTTTAAATACGGT-1_1	BCST-1	26437	5634	18594	5477	0	AACCTTTAAATACGGT-1_1	0.720726	0	0	0	0	0	0	0.100363	0	0.0825251	0	0	0	0	0	0	0.0963866	0.720726
AACGACCTCCTAGCCG-1_1	BCST-1	4840	2173	15915	3219	3	AACGACCTCCTAGCCG-1_1	0.0570251	0	0	0	0	0	0	0.110178	0.0206772	0	0	0.358006	0	0.233791	0	0	0.220323	0.358006
AACGATAATGCCGTAG-1_1	BCST-1	22881	5362	18712	5343	0	AACGATAATGCCGTAG-1_1	0.729804	0	0	0.00261859	0	0	0	0.0302522	0	0.143813	0	0	0	0	0	0	0.0935114	0.729804
AACGATAGAAGGGCCG-1_1	BCST-1	20606	4948	18546	4946	1	AACGATAGAAGGGCCG-1_1	0.725299	0	0	0	0	0	0	0.113103	0	0.120525	0	0	0	0	0	0	0.0410735	0.725299
AACGATATGTCAACTG-1_1	BCST-1	6155	2260	16424	3025	0	AACGATATGTCAACTG-1_1	0.701396	0	0	0	0	0	0	0.0269359	0	0.229592	0	0	0	0	0	0	0.0420762	0.701396
AACGCATGATCTGGGT-1_1	BCST-1	25204	5278	18665	5188	0	AACGCATGATCTGGGT-1_1	0.874818	0	0	0	0	0	0.0291712	0.0659045	0	0	0	0	0	0	0	0	0.0301066	0.874818
AACGCGAACGGCAACA-1_1	BCST-1	34458	6557	18625	5517	1	AACGCGAACGGCAACA-1_1	0.648361	0	0	0	0	0	0	0.281982	0.0378558	0	0	0	0	0	0	0	0.0318015	0.648361
AACGCGACCTTGGGCG-1_1	BCST-1	5587	2187	16194	3055	5	AACGCGACCTTGGGCG-1_1	0.610993	0	0	0	0	0	0	0.129138	0	0.0838577	0	0.0319598	0	0	0	0	0.144052	0.610993
AACGCGGTCTCCAGCC-1_1	BCST-1	19415	5139	18389	5139	4	AACGCGGTCTCCAGCC-1_1	0.0807417	0	0	0	0	0	0	0	0	0	0	0.810708	0	0	0	0	0.108551	0.810708
AACGCTGTTGCTGAAA-1_1	BCST-1	20672	5004	18546	5000	0	AACGCTGTTGCTGAAA-1_1	0.753067	0	0	0	0	0	0	0.0562169	0	0.132281	0	0	0	0	0	0	0.0584351	0.753067
AACGGACGTACGTATA-1_1	BCST-1	23441	5303	18696	5269	0	AACGGACGTACGTATA-1_1	0.857959	0	0	0.00315428	0	0	0	0.0280539	0	0.110833	0	0	0	0	0	0	0	0.857959
AACGGCCATCTCCGGT-1_1	BCST-1	14530	4194	16754	4194	0	AACGGCCATCTCCGGT-1_1	0.826075	0	0	0	0	0	0	0.102219	0	0.0483564	0	0	0	0	0	0	0.0233498	0.826075
AACGTACTGTGGGTAC-1_1	BCST-1	22082	4994	18615	4988	0	AACGTACTGTGGGTAC-1_1	0.799569	0	0	0	0	0	0	0.0705061	0	0.0504102	0	0	0	0	0	0	0.0795144	0.799569
AACGTCAGACTAGTGG-1_1	BCST-1	22439	5391	18682	5386	0	AACGTCAGACTAGTGG-1_1	0.766351	0	0	0	0	0	0.0285683	0.124267	0	0.0743528	0	0	0	0	0	0	0.0064606	0.766351
AACGTCGCTGCACTTC-1_1	BCST-1	8399	2977	16968	3272	1	AACGTCGCTGCACTTC-1_1	0.138147	0	0	0	0	0	0	0.648168	0	0	0	0.00977093	0	0	0	0	0.203914	0.648168
AACGTGCGAAAGTCTC-1_1	BCST-1	10549	3248	16719	3350	0	AACGTGCGAAAGTCTC-1_1	0.7208	0	0	0.00356138	0	0	0	0.0679625	0	0.128493	0	0	0	0	0	0	0.0791833	0.7208
AACGTTATCAGCACCT-1_1	BCST-1	27281	5748	18595	5533	1	AACGTTATCAGCACCT-1_1	0.249945	0	0	0	0	0	0	0.422615	0	0	0	0.0442445	0	0	0	0	0.283195	0.422615
AACGTTCTACCATTGT-1_1	BCST-1	8733	3076	17005	3359	0	AACGTTCTACCATTGT-1_1	0.782504	0	0	0	0	0	0	0.185535	0	0	0	0	0	0	0	0	0.031961	0.782504
AACTACCCGTTTGTCA-1_1	BCST-1	28355	5675	18551	5384	0	AACTACCCGTTTGTCA-1_1	0.56796	0	0	0	0	0	0	0.240731	0	0.131118	0	0.0211466	0	0	0	0	0.0390451	0.56796
AACTAGCGTATCGCAC-1_1	BCST-1	16001	3972	17065	3969	2	AACTAGCGTATCGCAC-1_1	0.330849	0	0	0	0	0	0	0.0178749	0	0.627731	0	0	0	0	0	0	0.0235451	0.627731
AACTAGGCTTGGGTGT-1_1	BCST-1	26364	5611	18615	5449	0	AACTAGGCTTGGGTGT-1_1	0.725346	0	0	0	0	0	0	0.115998	0	0	0	0	0	0	0	0	0.158656	0.725346
AACTCAAGTTAATTGC-1_1	BCST-1	24743	5643	18784	5576	1	AACTCAAGTTAATTGC-1_1	0.897079	0	0	0	0	0	0	0.0760284	0	0	0	0	0	0	0	0	0.0268931	0.897079
AACTCCAGAGCGTGTT-1_1	BCST-1	19371	4735	18317	4733	0	AACTCCAGAGCGTGTT-1_1	0.596359	0	0	0.00331821	0	0	0	0.0837063	0	0.132968	0	0	0	0	0	0	0.183648	0.596359
AACTCGATGGCGCAGT-1_1	BCST-1	28606	5968	18595	5679	0	AACTCGATGGCGCAGT-1_1	0.734788	0	0	0.00240759	0	0	0	0.0991849	0	0.0234787	0	0	0	0	0	0	0.140141	0.734788
AACTCTCAATAGAGCG-1_1	BCST-1	5117	2002	16149	3053	0	AACTCTCAATAGAGCG-1_1	0.71128	0	0	0	0	0	0	0.0289637	0	0.216589	0	0	0	0	0	0	0.0431669	0.71128
AACTCTCAGTGTGCTC-1_1	BCST-1	12837	3811	16685	3821	0	AACTCTCAGTGTGCTC-1_1	0.371525	0	0	0.00249781	0	0	0	0.526771	0	0	0	0.0862076	0	0	0	0	0.0129983	0.526771
AACTGAGTTATACTGA-1_1	BCST-1	7576	2732	16767	3172	2	AACTGAGTTATACTGA-1_1	0.797637	0	0	0	0	0	0	0.0976188	0	0.0836343	0	0	0	0	0	0	0.0211104	0.797637
AACTGATATTAGGCCT-1_1	BCST-1	13980	4411	16620	4408	4	AACTGATATTAGGCCT-1_1	0	0	0	0	0	0	0	0	0	0	0	0.921152	0	0	0	0	0.0788481	0.921152
AACTGGGTCCCGACGT-1_1	BCST-1	8718	3095	16933	3350	6	AACTGGGTCCCGACGT-1_1	0.42166	0	0	0.0194314	0	0	0.0485628	0.368087	0	0	0	0.105924	0	0	0	0	0.0363352	0.42166
AACTGGTGTGGGCCTT-1_1	BCST-1	14683	4599	16658	4594	4	AACTGGTGTGGGCCTT-1_1	0	0	0	0	0	0	0	0	0	0	0	0.900902	0	0	0	0	0.0990975	0.900902
AACTTCTGCGTCTATC-1_1	BCST-1	2347	1126	16085	3528	3	AACTTCTGCGTCTATC-1_1	0.491357	0	0	0.00570619	0	0	0.0360858	0.348807	0	0.0476208	0	0.00114974	0	0	0	0	0.0692737	0.491357
AACTTGCCCGTATGCA-1_1	BCST-1	13679	4021	16704	4021	0	AACTTGCCCGTATGCA-1_1	0.806698	0	0	0	0	0	0	0.155214	0	0	0	0	0	0	0	0	0.0380885	0.806698
AACTTGCGTTCTCGCG-1_1	BCST-1	34278	6714	18703	5706	3	AACTTGCGTTCTCGCG-1_1	0.119966	0	0	0	0	0	0	0.205501	0.0254108	0	0	0.335998	0	0.0262099	0	0	0.286914	0.335998
AACTTTACGGGAGCTT-1_1	BCST-1	22411	5106	18661	5097	0	AACTTTACGGGAGCTT-1_1	0.828882	0	0	0	0	0	0	0.0145032	0	0.103434	0	0	0	0	0	0	0.0531806	0.828882
AACTTTCTCGATCATG-1_1	BCST-1	2241	1164	15989	3565	0	AACTTTCTCGATCATG-1_1	0.504796	0	0	0	0	0	0	0.104151	0	0.313617	0	0.0137144	0	0.0324132	0	0	0.0313084	0.504796
AAGAAGGATCAGTTAG-1_1	BCST-1	31526	6285	18594	5647	0	AAGAAGGATCAGTTAG-1_1	0.559806	0	0	0	0	0	0	0.113096	0	0.225811	0	0	0	0	0	0	0.101287	0.559806
AAGACATACGTGGTTT-1_1	BCST-1	11505	3789	16528	3819	1	AAGACATACGTGGTTT-1_1	0.2972	0	0	0	0	0	0	0.360702	0	0.064838	0	0	0	0	0	0	0.27726	0.360702
AAGACCCAACTGAACA-1_1	BCST-1	4447	1959	16062	3222	2	AAGACCCAACTGAACA-1_1	0.792404	0	0	0	0	0	0	0.0647723	0	0.0307404	0	0.0864284	0	0	0	0	0.0256553	0.792404
AAGACTGCAAGCTACT-1_1	BCST-1	22661	5359	18714	5339	1	AAGACTGCAAGCTACT-1_1	0.727509	0	0	0	0	0	0	0.0708125	0	0.0864385	0	0	0	0	0	0	0.11524	0.727509
AAGAGATGAATCGGTA-1_1	BCST-1	19065	4832	18259	4828	0	AAGAGATGAATCGGTA-1_1	0.81855	0	0	0	0	0	0	0.0996109	0	0.0347804	0	0	0	0	0	0	0.0470584	0.81855
AAGAGCTCTTTATCGG-1_1	BCST-1	11007	3384	16667	3463	6	AAGAGCTCTTTATCGG-1_1	0.229634	0	0	0.139423	0	0	0	0.563966	0	0	0	0.0503214	0	0	0	0	0.0166552	0.563966
AAGAGGATGTACGCGA-1_1	BCST-1	13706	3875	16742	3877	0	AAGAGGATGTACGCGA-1_1	0.75858	0	0	0	0	0	0.0263128	0.106021	0	0.0860344	0	0	0	0	0	0	0.0230512	0.75858
AAGAGGCATGGATCGC-1_1	BCST-1	7771	2489	16930	2928	0	AAGAGGCATGGATCGC-1_1	0.49441	0	0	0.00206795	0	0	0	0.0137556	0	0.395172	0	0	0	0	0	0	0.0945944	0.49441
AAGAGGCCCTTTGGAA-1_1	BCST-1	25905	5631	18695	5516	0	AAGAGGCCCTTTGGAA-1_1	0.793332	0	0	0.00250964	0	0	0.0195962	0.0952904	0	0.0636111	0	0.000512689	0	0	0	0	0.0251478	0.793332
AAGATTGGCGGAACGT-1_1	BCST-1	17820	4630	17762	4629	0	AAGATTGGCGGAACGT-1_1	0.388948	0	0	0	0	0	0	0.120093	0	0.316521	0	0	0	0	0	0	0.174438	0.388948
AAGCACCCTGCGTATC-1_1	BCST-1	8203	2817	16972	3161	2	AAGCACCCTGCGTATC-1_1	0.246984	0	0	0	0	0	0	0.0829778	0	0.109255	0	0.278818	0	0	0	0	0.281965	0.281965
AAGCATACTCTCCTGA-1_1	BCST-1	17145	4737	17384	4733	1	AAGCATACTCTCCTGA-1_1	0.422647	0	0	0	0	0	0	0.19688	0	0.138626	0	0	0	0	0	0	0.241848	0.422647
AAGCCGAAGCGGTTTA-1_1	BCST-1	28257	5895	18580	5628	6	AAGCCGAAGCGGTTTA-1_1	0.403451	0	0	0.225531	0	0	0.046462	0.288227	0	0	0	0.0363286	0	0	0	0	0	0.403451
AAGCCGGAGAGCAGGA-1_1	BCST-1	14391	4271	16672	4269	2	AAGCCGGAGAGCAGGA-1_1	0.392826	0	0	0	0	0	0	0.12111	0	0.0227249	0	0.289717	0	0.0388775	0	0	0.134745	0.392826
AAGCGCAGGGCTTTGA-1_1	BCST-1	22157	5116	18637	5105	1	AAGCGCAGGGCTTTGA-1_1	0.471581	0	0	0	0	0	0	0.383784	0	0	0	0.0189607	0	0	0	0	0.125675	0.471581
AAGCTAGATCGAGTAA-1_1	BCST-1	10508	3321	16674	3427	2	AAGCTAGATCGAGTAA-1_1	0.593511	0	0	0	0	0	0	0.056489	0	0.0297236	0	0.204585	0	0	0	0	0.115692	0.593511
AAGCTCGTGCCAAGTC-1_1	BCST-1	11330	3347	16671	3405	0	AAGCTCGTGCCAAGTC-1_1	0.467659	0	0	0	0	0	0	0.00701457	0	0.485406	0	0	0	0	0	0	0.03992	0.485406
AAGCTCTTTCATGGTG-1_1	BCST-1	11684	3708	16620	3735	2	AAGCTCTTTCATGGTG-1_1	0.442149	0	0	0	0	0	0	0.0650475	0	0.044898	0	0.270422	0	0	0	0	0.177483	0.442149
AAGGAGCGGTTGGTGC-1_1	BCST-1	20104	4885	18481	4884	1	AAGGAGCGGTTGGTGC-1_1	0.877137	0	0	0	0	0	0	0.0613914	0	0	0	0	0	0	0	0	0.0614714	0.877137
AAGGATCGATCGCTTG-1_1	BCST-1	23984	5813	18840	5786	1	AAGGATCGATCGCTTG-1_1	0.593195	0	0	0	0	0	0	0.21545	0	0.0722332	0	0	0	0	0	0	0.119122	0.593195
AAGGATGAGGGACCTC-1_1	BCST-1	23714	5449	18709	5408	4	AAGGATGAGGGACCTC-1_1	0.305372	0	0	0	0	0	0	0.0625308	0	0.153455	0	0.24428	0	0	0	0	0.234363	0.305372
AAGGCAGGCTGTCTCC-1_1	BCST-1	8045	2912	16882	3272	3	AAGGCAGGCTGTCTCC-1_1	0.0568146	0	0	0	0	0	0.0266876	0.109484	0.0157024	0	0	0.305897	0	0.258021	0	0	0.227394	0.305897
AAGGCGCGTAAAGCTT-1_1	BCST-1	22515	5144	18651	5122	0	AAGGCGCGTAAAGCTT-1_1	0.842461	0	0	0	0	0	0.00655295	0.0795878	0	0	0	0.0554486	0	0	0	0	0.0159491	0.842461
AAGGCTGTGCTCATCG-1_1	BCST-1	22803	5042	18642	5021	0	AAGGCTGTGCTCATCG-1_1	0.857203	0	0	0	0	0	0	0.122931	0	0	0	0	0	0	0	0	0.0198659	0.857203
AAGGGACAGATTCTGT-1_1	BCST-1	17770	4665	17745	4663	0	AAGGGACAGATTCTGT-1_1	0.778758	0	0	0	0	0	0	0.0599384	0	0.0167414	0	0	0	0	0	0	0.144562	0.778758
AAGGGTTAGCCATGCG-1_1	BCST-1	9753	3401	16713	3570	4	AAGGGTTAGCCATGCG-1_1	0.0499	0	0	0	0	0	0	0.0101476	0	0	0	0.860593	0	0	0	0	0.0793598	0.860593
AAGGTATCCTAATATA-1_1	BCST-1	24024	5445	18718	5401	0	AAGGTATCCTAATATA-1_1	0.240537	0	0	0	0	0	0	0.0422783	0	0.638736	0	0	0	0	0	0	0.0784484	0.638736
AAGGTGATAAACCAGC-1_1	BCST-1	28314	5978	18512	5711	1	AAGGTGATAAACCAGC-1_1	0.67714	0	0	0	0	0	0	0.109646	0	0.0666082	0	0	0	0	0	0	0.146605	0.67714
AAGTAGAAGACCGGGT-1_1	BCST-1	12496	3864	16603	3872	6	AAGTAGAAGACCGGGT-1_1	0.00677119	0	0	0.811941	0	0	0	0.0550798	0	0	0	0.109099	0	0	0	0	0.0171085	0.811941
AAGTAGTGACGCGAGG-1_1	BCST-1	4502	1879	16114	3108	0	AAGTAGTGACGCGAGG-1_1	0.823315	0	0	0	0	0	0.0421075	0.0783817	0	0.0262573	0	0	0	0	0	0	0.0299383	0.823315
AAGTCAATTGTCGTCA-1_1	BCST-1	11030	3370	16634	3446	4	AAGTCAATTGTCGTCA-1_1	0	0	0	0	0	0	0	0	0	0	0	0.890611	0	0	0	0	0.109389	0.890611
AAGTCTTCTGTGGCCT-1_1	BCST-1	7901	2808	16871	3182	0	AAGTCTTCTGTGGCCT-1_1	0.71052	0	0	0	0	0	0	0.0988223	0	0.107234	0	0.0717801	0	0	0	0	0.0116437	0.71052
AAGTGACGACCGAATT-1_1	BCST-1	24729	5321	18716	5256	1	AAGTGACGACCGAATT-1_1	0.23347	0	0	0	0	0	0	0.502739	0	0	0	0	0	0	0	0	0.263791	0.502739
AAGTGAGTCGGGTTTA-1_1	BCST-1	6809	2633	16523	3186	0	AAGTGAGTCGGGTTTA-1_1	0.521836	0	0	0	0	0	0	0.338905	0	0.0662404	0	0.0177326	0	0.00543519	0	0	0.0498503	0.521836
AAGTGCAAAGGTAGAC-1_1	BCST-1	19892	4847	18417	4844	1	AAGTGCAAAGGTAGAC-1_1	0.619213	0	0	0	0	0	0	0.239007	0	0.058461	0	0	0	0	0	0	0.0833194	0.619213
AAGTGCCTTGACTGTA-1_1	BCST-1	19454	5122	18399	5115	4	AAGTGCCTTGACTGTA-1_1	0.0519128	0	0	0	0	0	0	0	0	0	0	0.835719	0	0	0	0	0.112368	0.835719
AAGTGCGTTAGAATCT-1_1	BCST-1	31413	6172	18545	5452	0	AAGTGCGTTAGAATCT-1_1	0.575724	0	0	0.00503937	0	0	0	0.131195	0	0.0486614	0	0.16303	0	0	0	0	0.0763509	0.575724
AAGTGTTTGGAGACGG-1_1	BCST-1	19151	4763	18254	4762	0	AAGTGTTTGGAGACGG-1_1	0.709742	0	0	0.0067226	0	0	0	0.0408334	0	0.12822	0	0	0	0	0	0	0.114482	0.709742
AAGTTCACTCCAAGCT-1_1	BCST-1	18635	4771	18103	4768	4	AAGTTCACTCCAAGCT-1_1	0.0206408	0	0	0	0.680461	0	0	0.0395782	0	0	0	0.0117316	0	0	0	0	0.247589	0.680461
AAGTTCAGTCTGCGTA-1_1	BCST-1	23032	4916	18623	4872	1	AAGTTCAGTCTGCGTA-1_1	0.762561	0	0	0	0	0	0	0.118902	0	0	0	0.00995772	0	0	0	0	0.10858	0.762561
AAGTTCGGCCAACAGG-1_1	BCST-1	17696	4726	17693	4723	0	AAGTTCGGCCAACAGG-1_1	0.819113	0	0	0	0	0	0	0.126743	0	0.054144	0	0	0	0	0	0	0	0.819113
AAGTTGTGATGTTATA-1_1	BCST-1	20698	5140	18556	5134	0	AAGTTGTGATGTTATA-1_1	0.829745	0	0	0	0	0	0	0.0311853	0	0.103556	0	0	0	0	0	0	0.0355135	0.829745
AAGTTTATGGGCCCAA-1_1	BCST-1	17686	4897	17682	4893	4	AAGTTTATGGGCCCAA-1_1	0.0133613	0	0	0	0	0	0	0	0	0	0	0.2339	0	0	0	0	0.752739	0.752739
AATAACAACGCTCGGC-1_1	BCST-1	16231	4298	17089	4298	0	AATAACAACGCTCGGC-1_1	0.824275	0	0	0	0	0	0	0.146793	0	0.0147845	0	0	0	0	0	0	0.014148	0.824275
AATAACGTCGCGCCCA-1_1	BCST-1	6674	2279	16715	2977	0	AATAACGTCGCGCCCA-1_1	0.282767	0	0	0	0	0	0	0.0249414	0	0.635209	0	0	0	0	0	0	0.057083	0.635209
AATAAGTCCTCGAGAC-1_1	BCST-1	2407	1083	16197	3455	0	AATAAGTCCTCGAGAC-1_1	0.215481	0	0	0	0	0	0	0.00677544	0	0.749629	0	0	0	0	0	0	0.0281145	0.749629
AATAATCTTCGTATCG-1_1	BCST-1	28213	5864	18627	5640	1	AATAATCTTCGTATCG-1_1	0	0	0	0	0	0	0	0.860739	0.00318323	0	0	0	0	0	0	0	0.136078	0.860739
AATACAATGTTTCAGG-1_1	BCST-1	15615	4188	16948	4187	2	AATACAATGTTTCAGG-1_1	0.814043	0	0	0	0	0	0	0.0596405	0	0.0277887	0	0.0207618	0	0	0	0	0.0777663	0.814043
AATACCTGATGTGAAC-1_1	BCST-1	16964	4549	17323	4548	1	AATACCTGATGTGAAC-1_1	0	0	0	0	0	0	0	0.828858	0	0	0	0	0	0	0	0	0.171142	0.828858
AATAGAACAGAGTGGC-1_1	BCST-1	27441	5632	18544	5401	0	AATAGAACAGAGTGGC-1_1	0.419056	0	0	0	0	0	0	0.0198024	0	0.54134	0	0	0	0	0	0	0.0198011	0.54134
AATAGAATCTGTTTCA-1_1	BCST-1	19404	5019	18364	5018	0	AATAGAATCTGTTTCA-1_1	0.840205	0	0	0	0	0	0	0.0920334	0	0.0367146	0	0	0	0	0	0	0.0310475	0.840205
AATAGTCCGTCCCGAC-1_1	BCST-1	11637	3654	16644	3691	0	AATAGTCCGTCCCGAC-1_1	0.70701	0	0	0	0	0	0	0.0814488	0	0.0135831	0	0	0	0	0	0	0.197959	0.70701
AATAGTCGCGAGTCGG-1_1	BCST-1	31043	5960	18511	5350	0	AATAGTCGCGAGTCGG-1_1	0.756785	0	0	0	0	0	0	0.027462	0	0.165639	0	0	0	0	0	0	0.0501144	0.756785
AATATCAAGGTCGGAT-1_1	BCST-1	5452	2341	16026	3206	4	AATATCAAGGTCGGAT-1_1	0.503342	0	0	0	0	0	0	0.0815311	0	0.0284926	0	0.204826	0	0	0	0	0.181808	0.503342
AATATCCTAGCAAACT-1_1	BCST-1	4674	1972	16097	3136	3	AATATCCTAGCAAACT-1_1	0.538547	0	0	0	0	0	0	0.0395099	0	0.329626	0	0	0	0	0	0	0.0923166	0.538547
AATATCGAATCAATGC-1_1	BCST-1	35142	6553	18476	5339	2	AATATCGAATCAATGC-1_1	0.255495	0	0	0.00724685	0	0	0	0.0234369	0	0.02125	0	0.438052	0	0	0	0	0.254519	0.438052
AATATCGAGGGTTCTC-1_1	BCST-1	21604	5310	18692	5304	1	AATATCGAGGGTTCTC-1_1	0.0784117	0	0	0	0	0	0	0.488388	0	0	0	0.0139856	0	0	0	0	0.419215	0.488388
AATATTGGAGTATTGA-1_1	BCST-1	18822	4875	18173	4872	2	AATATTGGAGTATTGA-1_1	0.272184	0	0	0	0	0	0	0.0832674	0	0.0842428	0	0.269905	0	0	0	0	0.2904	0.2904
AATCATGTAAAGACTC-1_1	BCST-1	27958	5885	18532	5632	0	AATCATGTAAAGACTC-1_1	0.681514	0	0	0	0	0	0	0.143502	0	0.128038	0	0	0	0	0	0	0.0469456	0.681514
AATCCAAGGGCCTGAG-1_1	BCST-1	19472	4780	18361	4777	1	AATCCAAGGGCCTGAG-1_1	0.355799	0	0	0	0	0	0	0.413473	0	0.0454085	0	0	0	0	0	0	0.18532	0.413473
AATCCATGCAAGGGTG-1_1	BCST-1	13019	4033	16584	4038	3	AATCCATGCAAGGGTG-1_1	0	0	0	0.00825035	0	0	0.568775	0.0294311	0.0279501	0	0	0.151685	0	0.109747	0	0	0.104162	0.568775
AATCGAGGTCTCAAGG-1_1	BCST-1	7313	2681	16672	3148	3	AATCGAGGTCTCAAGG-1_1	0.211611	0	0	0	0	0	0	0.493733	0	0	0	0	0	0.0674597	0	0	0.227197	0.493733
AATCGCCTCAGCGCCA-1_1	BCST-1	18464	4757	18047	4754	0	AATCGCCTCAGCGCCA-1_1	0.84402	0	0	0	0	0	0.0172649	0.122751	0	0.0159634	0	0	0	0	0	0	0	0.84402
AATCGCGCAGAGGACT-1_1	BCST-1	32681	6720	18902	5974	4	AATCGCGCAGAGGACT-1_1	0.357446	0	0	0	0	0	0.0234647	0.145034	0	0.0195361	0	0.213892	0	0	0	0	0.240627	0.357446
AATCGGTATAGCCCTC-1_1	BCST-1	3309	1575	16112	3324	3	AATCGGTATAGCCCTC-1_1	0.658845	0	0	0	0	0	0	0.174049	0	0.078981	0	0	0	0	0	0	0.0881252	0.658845
AATCGTGAGCCGAGCA-1_1	BCST-1	14406	4031	16752	4032	0	AATCGTGAGCCGAGCA-1_1	0.866315	0	0	0	0	0	0	0.0952028	0	0.0228147	0	0	0	0	0	0	0.0156673	0.866315
AATCTAGGTTTACTTG-1_1	BCST-1	20106	4758	18451	4757	5	AATCTAGGTTTACTTG-1_1	0.545492	0	0	0	0	0	0	0.13136	0	0.134235	0	0	0	0	0	0	0.188913	0.545492
AATCTATGCCGGAGCC-1_1	BCST-1	36577	6728	18705	5528	1	AATCTATGCCGGAGCC-1_1	0.0652927	0	0	0	0	0	0	0.357986	0	0	0	0.0158431	0	0.0239213	0	0	0.536957	0.536957
AATCTCTACTGTGGTT-1_1	BCST-1	15568	4234	16932	4234	0	AATCTCTACTGTGGTT-1_1	0.748102	0	0	0	0	0	0	0.0960562	0	0.0850504	0	0	0	0	0	0	0.0707919	0.748102
AATCTGCGTTGGGACG-1_1	BCST-1	27785	6199	18665	5965	6	AATCTGCGTTGGGACG-1_1	0.436727	0	0	0.00406263	0	0	0.0447223	0.19348	0	0	0	0.270117	0	0	0	0	0.0508912	0.436727
AATCTGGCTTTCTAGT-1_1	BCST-1	9503	3019	16934	3243	5	AATCTGGCTTTCTAGT-1_1	0.322046	0	0	0	0	0	0	0.0587315	0	0.560436	0	0	0	0	0	0	0.0587862	0.560436
AATGACAGCAATGTCT-1_1	BCST-1	28203	5848	18561	5553	0	AATGACAGCAATGTCT-1_1	0.539936	0	0	0	0	0	0	0.327029	0	0.100014	0	0	0	0	0	0	0.0330213	0.539936
AATGACGTAGGATGTC-1_1	BCST-1	16884	4625	17280	4623	1	AATGACGTAGGATGTC-1_1	0.405753	0	0	0	0	0	0	0.257725	0	0.103061	0	0	0	0	0	0	0.233461	0.405753
AATGACTGTCAGCCGG-1_1	BCST-1	34233	6535	18531	5482	1	AATGACTGTCAGCCGG-1_1	0.39317	0	0	0	0	0	0	0.169425	0	0.065805	0	0	0	0.031093	0	0	0.340506	0.39317
AATGAGTTCGCATATG-1_1	BCST-1	25604	5920	18833	5819	3	AATGAGTTCGCATATG-1_1	0.0993454	0	0	0	0	0	0.0269348	0.0654078	0.0288224	0	0	0.327816	0	0.322369	0	0	0.129304	0.327816
AATGATGATACGCTAT-1_1	BCST-1	19130	4463	18212	4461	0	AATGATGATACGCTAT-1_1	0.169508	0	0	0	0	0	0	0.0327803	0	0.774048	0	0	0	0	0	0	0.0236636	0.774048
AATGATGCGACTCCTG-1_1	BCST-1	23698	5327	18703	5291	1	AATGATGCGACTCCTG-1_1	0.0693295	0	0	0	0	0	0	0.713745	0	0	0	0.0130491	0	0	0	0	0.203876	0.713745
AATGCAACCGGGTACC-1_1	BCST-1	27780	5635	18506	5398	1	AATGCAACCGGGTACC-1_1	0.672546	0	0	0	0	0	0	0.182661	0.0443673	0	0	0	0	0	0	0	0.100426	0.672546
AATGCACCAAGCAATG-1_1	BCST-1	4644	1842	16121	3052	0	AATGCACCAAGCAATG-1_1	0.415628	0	0	0	0	0	0	0.0189353	0	0.347475	0	0.0351976	0	0.0288468	0	0	0.153918	0.415628
AATGGTCCACCGTTCA-1_1	BCST-1	16306	4377	17102	4374	0	AATGGTCCACCGTTCA-1_1	0.842393	0	0	0	0	0	0	0.100339	0	0.0189835	0	0	0	0	0	0	0.0382846	0.842393
AATGGTTCTCACAAGC-1_1	BCST-1	21237	5045	18579	5042	4	AATGGTTCTCACAAGC-1_1	0.456168	0	0	0	0	0	0	0.204734	0	0.031449	0	0.0459424	0	0.0897265	0	0	0.171981	0.456168
AATGTGCCCGAGGTGT-1_1	BCST-1	10086	3432	16645	3565	4	AATGTGCCCGAGGTGT-1_1	0.0635795	0	0	0	0	0	0	0	0	0	0	0.837227	0	0	0	0	0.0991934	0.837227
AATGTTAAGACCCTGA-1_1	BCST-1	7027	2711	16534	3214	1	AATGTTAAGACCCTGA-1_1	0.186793	0	0	0	0	0	0	0.67202	0	0.0570604	0	0	0	0	0	0	0.0841258	0.67202
AATGTTGTCGTGAGAC-1_1	BCST-1	20038	5138	18497	5135	4	AATGTTGTCGTGAGAC-1_1	0.00336598	0	0	0	0.0199786	0	0	0.0214547	0	0	0	0.223798	0	0	0	0	0.731403	0.731403
AATTAAAGGTCGGCGT-1_1	BCST-1	19519	4728	18356	4727	0	AATTAAAGGTCGGCGT-1_1	0.736838	0	0	0	0	0	0	0.175917	0	0.0459093	0	0	0	0	0	0	0.0413352	0.736838
AATTAACGGATTTCCA-1_1	BCST-1	29577	5874	18491	5410	2	AATTAACGGATTTCCA-1_1	0.78793	0	0	0	0	0	0	0.0661096	0	0.126153	0	0.00573008	0	0	0	0	0.0140776	0.78793
AATTACTCGTACGCTC-1_1	BCST-1	8896	3030	16918	3266	3	AATTACTCGTACGCTC-1_1	0.224934	0	0	0	0	0	0	0.17475	0	0.0568805	0	0.111661	0	0.1155	0	0	0.316274	0.316274
AATTAGCGCTGCAGCG-1_1	BCST-1	15474	4264	16901	4264	0	AATTAGCGCTGCAGCG-1_1	0.389965	0	0	0	0	0	0	0.021815	0	0.533179	0	0	0	0	0	0	0.0550404	0.533179
AATTCATAAGGGATCT-1_1	BCST-1	20070	5432	18547	5426	4	AATTCATAAGGGATCT-1_1	0	0	0	0	0.121367	0	0	0	0	0	0	0.0730933	0	0	0	0	0.80554	0.80554
AATTCGATTCGAGGAT-1_1	BCST-1	16248	4175	17112	4174	1	AATTCGATTCGAGGAT-1_1	0.484834	0	0	0	0	0	0	0.409183	0	0	0	0	0	0	0	0	0.105983	0.484834
AATTCTAGAGTTAGGC-1_1	BCST-1	20393	4901	18501	4898	0	AATTCTAGAGTTAGGC-1_1	0.767569	0	0	0.00207203	0	0	0	0.137037	0	0.0320619	0	0	0	0	0	0	0.0612601	0.767569
AATTGAACGCTCTGGT-1_1	BCST-1	17527	4796	17579	4795	1	AATTGAACGCTCTGGT-1_1	0.498518	0	0	0	0	0	0	0.21338	0	0.131005	0	0	0	0	0	0	0.157097	0.498518
AATTGCAGCAATCGAC-1_1	BCST-1	25202	5289	18608	5191	0	AATTGCAGCAATCGAC-1_1	0.261439	0	0	0	0	0	0	0.00532272	0	0.649113	0	0	0	0	0	0	0.0841251	0.649113
AATTGTGGTTGCCAAA-1_1	BCST-1	8327	2941	16945	3252	4	AATTGTGGTTGCCAAA-1_1	0.206845	0	0	0	0	0	0	0.0305386	0	0.021688	0	0.607218	0	0.0630675	0	0	0.0706431	0.607218
ACAAAGAAGGTAGGCC-1_1	BCST-1	3583	1553	16231	3213	0	ACAAAGAAGGTAGGCC-1_1	0.837583	0	0	0	0	0	0	0.0188792	0	0.110058	0	0	0	0	0	0	0.0334793	0.837583
ACAAAGCATGACCTAG-1_1	BCST-1	8514	2801	17077	3158	3	ACAAAGCATGACCTAG-1_1	0.134263	0	0	0	0	0	0	0.0441538	0	0.722125	0	0	0	0	0	0	0.0994582	0.722125
ACAAATCGCACCGAAT-1_1	BCST-1	24052	5460	18725	5423	2	ACAAATCGCACCGAAT-1_1	0.748905	0	0	0	0	0	0	0.0650097	0	0.148588	0	0.0153503	0	0	0	0	0.0221469	0.748905
ACAAATGGTAGTGTTT-1_1	BCST-1	22623	5418	18729	5398	0	ACAAATGGTAGTGTTT-1_1	0.749633	0	0	0	0	0	0	0.0841664	0	0.152002	0	0	0	0	0	0	0.0141982	0.749633
ACAACAGCATGAGCTA-1_1	BCST-1	14157	4093	16716	4092	0	ACAACAGCATGAGCTA-1_1	0.597101	0	0	0.0034454	0	0	0	0.0526983	0	0.247044	0	0	0	0	0	0	0.0997123	0.597101
ACAACGGTCCCTGCGA-1_1	BCST-1	21699	5108	18652	5101	1	ACAACGGTCCCTGCGA-1_1	0.632078	0	0	0	0	0	0	0.132764	0	0	0	0.0119246	0	0	0	0	0.223233	0.632078
ACAAGCAGTGCCTAGC-1_1	BCST-1	15765	4315	16969	4313	0	ACAAGCAGTGCCTAGC-1_1	0.765235	0	0	0	0	0	0	0.0690469	0	0.103907	0	0.032568	0	0	0	0	0.0292428	0.765235
ACAAGCTATATGGAAG-1_1	BCST-1	5822	2340	16231	3142	0	ACAAGCTATATGGAAG-1_1	0.791754	0	0	0	0	0	0	0.0471705	0	0.128102	0	0	0	0	0	0	0.0329733	0.791754
ACAAGGAAATCCGCCC-1_1	BCST-1	6729	2301	16686	2996	2	ACAAGGAAATCCGCCC-1_1	0.55869	0	0	0	0	0	0	0.015915	0	0.387857	0	0	0	0	0	0	0.037538	0.55869
ACAAGGACAAGAGGTT-1_1	BCST-1	25354	5644	18703	5561	0	ACAAGGACAAGAGGTT-1_1	0.785464	0	0	0	0	0	0	0.110248	0	0.0313984	0	0	0	0	0	0	0.0728888	0.785464
ACAAGGATGCTTTAGG-1_1	BCST-1	21509	5183	18654	5177	1	ACAAGGATGCTTTAGG-1_1	0.481204	0	0	0	0	0	0	0.241448	0	0.105825	0	0	0	0	0	0	0.171523	0.481204
ACAAGGGCAGGCTCTG-1_1	BCST-1	13615	3997	16689	3997	0	ACAAGGGCAGGCTCTG-1_1	0.85052	0	0	0	0	0	0.0144604	0.114619	0	0	0	0	0	0	0	0	0.0204005	0.85052
ACAATAGTCGTACGTT-1_1	BCST-1	2925	1423	16100	3381	2	ACAATAGTCGTACGTT-1_1	0.221577	0	0	0	0	0	0	0.0798555	0	0.103685	0	0.293144	0	0	0	0	0.301738	0.301738
ACAATCCATTTAAACC-1_1	BCST-1	23249	5273	18685	5239	0	ACAATCCATTTAAACC-1_1	0.66849	0	0	0	0	0	0	0.225329	0	0.0735745	0	0	0	0	0	0	0.0326066	0.66849
ACAATGAATACGGAGA-1_1	BCST-1	13291	4050	16616	4050	4	ACAATGAATACGGAGA-1_1	0.0448666	0	0	0	0	0	0	0	0	0	0	0.841381	0	0	0	0	0.113752	0.841381
ACAATTGTGTCTCTTT-1_1	BCST-1	22334	5260	18698	5249	5	ACAATTGTGTCTCTTT-1_1	0.742048	0	0	0.0031534	0	0	0	0.0925905	0	0.125483	0	0	0	0	0	0	0.0367249	0.742048
ACAATTTAGGAGGCTC-1_1	BCST-1	21464	4909	18588	4899	0	ACAATTTAGGAGGCTC-1_1	0.759275	0	0	0	0	0	0	0.180141	0	0	0	0	0	0	0	0	0.0605836	0.759275
ACAATTTGAGCAGTGG-1_1	BCST-1	19929	5252	18501	5251	1	ACAATTTGAGCAGTGG-1_1	0.37551	0	0	0	0	0	0	0.203881	0	0.153905	0	0	0	0	0	0	0.266704	0.37551
ACAATTTGGCCATATT-1_1	BCST-1	2620	1297	16096	3497	0	ACAATTTGGCCATATT-1_1	0.77914	0	0	0.00270853	0	0	0	0.0114309	0	0.192268	0	0	0	0	0	0	0.0144531	0.77914
ACACAAAGACGGGTGG-1_1	BCST-1	27792	5931	18612	5689	0	ACACAAAGACGGGTGG-1_1	0.698141	0	0	0	0	0	0	0.163331	0	0	0	0	0	0	0	0	0.138528	0.698141
ACACACCAGGACCAGT-1_1	BCST-1	9123	3040	16940	3261	2	ACACACCAGGACCAGT-1_1	0.768807	0	0	0	0	0	0	0.0573932	0	0.0874532	0	0.0478214	0	0	0	0	0.0385256	0.768807
ACACACTTTCTACACG-1_1	BCST-1	7409	2817	16648	3287	3	ACACACTTTCTACACG-1_1	0.100335	0	0	0	0	0	0.034825	0.0845119	0.0269313	0	0	0.305456	0	0.360217	0	0	0.0877229	0.360217
ACACCACATAATTAGC-1_1	BCST-1	6517	2483	16472	3130	3	ACACCACATAATTAGC-1_1	0.355762	0	0	0	0	0	0	0.177683	0	0.0189533	0	0.247021	0	0	0	0	0.20058	0.355762
ACACCCAGCATGCAGC-1_1	BCST-1	22491	5204	18696	5183	0	ACACCCAGCATGCAGC-1_1	0.846475	0	0	0	0	0	0	0.125738	0	0	0	0	0	0	0	0	0.0277873	0.846475
ACACCCGAGAAATCCG-1_1	BCST-1	21926	5105	18626	5097	3	ACACCCGAGAAATCCG-1_1	0.0897785	0	0	0	0	0	0	0.15046	0	0	0	0.289488	0	0.184218	0	0	0.286055	0.289488
ACACCGAGCGCTCTTT-1_1	BCST-1	20354	4752	18504	4752	1	ACACCGAGCGCTCTTT-1_1	0.813429	0	0	0	0	0	0.0157539	0.118804	0	0	0	0	0	0	0	0	0.0520126	0.813429
ACACCTTAAGTAGGGC-1_1	BCST-1	21787	5439	18720	5428	4	ACACCTTAAGTAGGGC-1_1	0	0	0	0	0.349134	0	0	0	0	0	0	0.248161	0	0	0	0	0.402705	0.402705
ACACCTTACTACTTGC-1_1	BCST-1	33188	6634	18829	5855	0	ACACCTTACTACTTGC-1_1	0.55822	0	0	0	0	0	0.0375934	0.114505	0	0.133726	0	0.0425185	0	0	0	0	0.113437	0.55822
ACACGAGACTCCTTCT-1_1	BCST-1	18096	4695	17894	4693	4	ACACGAGACTCCTTCT-1_1	0.0490744	0	0	0	0	0	0	0	0	0	0	0.839576	0	0	0	0	0.11135	0.839576
ACACGGCACTATGCAT-1_1	BCST-1	2290	1137	16080	3551	2	ACACGGCACTATGCAT-1_1	0.302271	0	0	0	0	0	0	0.045381	0	0.282666	0	0.233312	0	0	0	0	0.136369	0.302271
ACACGGGAACTTAGGG-1_1	BCST-1	13025	3953	16643	3953	4	ACACGGGAACTTAGGG-1_1	0.0493356	0	0	0	0.501918	0	0	0.00836929	0	0.0100097	0	0.0868363	0	0	0	0	0.343531	0.501918
ACACGTAGGCCACAAG-1_1	BCST-1	21365	5016	18618	5014	0	ACACGTAGGCCACAAG-1_1	0.799082	0	0	0	0	0	0.0251263	0.119718	0	0.0243102	0	0	0	0	0	0	0.0317635	0.799082
ACACTCCAATGTCACT-1_1	BCST-1	20165	5045	18526	5043	0	ACACTCCAATGTCACT-1_1	0.10587	0	0	0	0	0	0	0.811074	0	0.0709618	0	0	0	0	0	0	0.0120933	0.811074
ACACTGATCAAGGTGT-1_1	BCST-1	8680	2840	17029	3120	2	ACACTGATCAAGGTGT-1_1	0.313875	0	0	0	0	0	0	0.00615874	0	0.640257	0	0	0	0	0	0	0.0397087	0.640257
ACACTGGGACAGTCGT-1_1	BCST-1	22302	5095	18707	5087	4	ACACTGGGACAGTCGT-1_1	0.553306	0	0	0	0	0	0	0.0663222	0	0.0519033	0	0.246555	0	0	0	0	0.0819133	0.553306
ACAGATTAGGTTAGTG-1_1	BCST-1	3672	1598	16168	3250	3	ACAGATTAGGTTAGTG-1_1	0.124177	0	0	0	0	0	0	0.168519	0	0	0	0.0883485	0	0.240915	0	0	0.378041	0.378041
ACAGCATAGAGCCAGT-1_1	BCST-1	10572	3625	16601	3727	4	ACAGCATAGAGCCAGT-1_1	0.478076	0	0	0	0	0	0	0.104966	0	0.0491042	0	0.137802	0	0	0	0	0.230052	0.478076
ACAGCGACATTCTCAT-1_1	BCST-1	26594	5354	18568	5184	0	ACAGCGACATTCTCAT-1_1	0.497322	0	0	0	0	0	0	0.190126	0	0.0623456	0	0	0	0	0	0	0.250207	0.497322
ACAGGCACGGATCCTT-1_1	BCST-1	10514	3373	16674	3472	1	ACAGGCACGGATCCTT-1_1	0.588729	0	0	0	0	0	0	0.245346	0.0176874	0.0795324	0	0	0	0	0	0	0.0687051	0.588729
ACAGGCTTGCCCGACT-1_1	BCST-1	16158	4404	17053	4402	2	ACAGGCTTGCCCGACT-1_1	0.786819	0	0	0	0	0	0	0.0274282	0	0.130138	0	0.0128978	0	0	0	0	0.0427173	0.786819
ACAGGTGGAGGTGAGG-1_1	BCST-1	9399	3175	16890	3366	2	ACAGGTGGAGGTGAGG-1_1	0.667315	0	0	0	0	0	0	0.219029	0	0.068238	0	0.0217849	0	0	0	0	0.0236328	0.667315
ACAGGTGTGTTGTTGC-1_1	BCST-1	2497	1137	16122	3437	0	ACAGGTGTGTTGTTGC-1_1	0.838319	0	0	0.00282072	0	0	0	0.0353448	0	0.095907	0	0	0	0	0	0	0.0276087	0.838319
ACAGTAATACAACTTG-1_1	BCST-1	10340	3590	16569	3690	4	ACAGTAATACAACTTG-1_1	0.0593646	0	0	0	0.610985	0	0	0.0505609	0	0	0	0.0532934	0	0	0	0	0.225796	0.610985
ACATAATAAGGCGGTG-1_1	BCST-1	16847	4692	17259	4690	1	ACATAATAAGGCGGTG-1_1	0.475311	0	0	0	0	0	0	0.275494	0	0.0485398	0	0	0	0	0	0	0.200655	0.475311
ACATACAATCAAGCGG-1_1	BCST-1	18676	4601	18110	4600	1	ACATACAATCAAGCGG-1_1	0.156462	0	0	0	0	0	0	0.414348	0	0.0596719	0	0	0	0	0	0	0.369518	0.414348
ACATCAGCTGGGACGC-1_1	BCST-1	18165	4584	17919	4582	0	ACATCAGCTGGGACGC-1_1	0.905388	0	0	0	0	0	0	0.0550227	0	0	0	0	0	0	0	0	0.0395896	0.905388
ACATCCCGGCCATACG-1_1	BCST-1	23575	5244	18684	5207	0	ACATCCCGGCCATACG-1_1	0.765525	0	0	0.00385351	0	0	0	0.0629171	0	0.0834425	0	0.0842622	0	0	0	0	0	0.765525
ACATCCTGGTAACTGT-1_1	BCST-1	32823	6310	18677	5537	1	ACATCCTGGTAACTGT-1_1	0.437941	0	0	0	0	0	0	0.190447	0	0	0	0.0153188	0	0	0	0	0.356293	0.437941
ACATCGATCGTTTACC-1_1	BCST-1	13486	4083	16663	4081	0	ACATCGATCGTTTACC-1_1	0.801369	0	0	0	0	0	0.020468	0.0683769	0	0.0966016	0	0	0	0	0	0	0.0131845	0.801369
ACATCGGTCAGCCGCG-1_1	BCST-1	17837	4406	17763	4406	1	ACATCGGTCAGCCGCG-1_1	0.46792	0	0	0	0	0	0	0.326118	0.0330819	0.0658038	0	0	0	0	0	0	0.107076	0.46792
ACATCGTATGCAATGG-1_1	BCST-1	19199	4828	18281	4825	1	ACATCGTATGCAATGG-1_1	0.74357	0	0	0	0	0	0.0211647	0.0395028	0	0.104319	0	0	0	0	0	0	0.0914429	0.74357
ACATCGTTAACCTAGT-1_1	BCST-1	2701	1335	16104	3471	0	ACATCGTTAACCTAGT-1_1	0.386843	0	0	0	0	0	0	0.0237413	0	0.554188	0	0.0125555	0	0	0	0	0.0226723	0.554188
ACATCTCAACGCGTAA-1_1	BCST-1	2319	1101	16137	3541	0	ACATCTCAACGCGTAA-1_1	0.797029	0	0	0.00192253	0	0	0	0.0744762	0	0.101408	0	0.0251637	0	0	0	0	0	0.797029
ACATGGCGCCAAAGTA-1_1	BCST-1	33465	6377	18633	5511	0	ACATGGCGCCAAAGTA-1_1	0.757095	0	0	0	0	0	0	0.125209	0	0.0651165	0	0	0	0	0	0	0.0525794	0.757095
ACATGGCTCAATTTAG-1_1	BCST-1	5953	2258	16329	3025	0	ACATGGCTCAATTTAG-1_1	0.253183	0	0	0	0	0	0	0.00712897	0	0.686654	0	0	0	0	0	0	0.0530341	0.686654
ACATTAGTTTATATCC-1_1	BCST-1	7832	2917	16865	3312	0	ACATTAGTTTATATCC-1_1	0.834566	0	0	0	0	0	0	0.0551625	0	0.096949	0	0	0	0	0	0	0.0133224	0.834566
ACATTTGAAACCTAAC-1_1	BCST-1	915	550	15943	3970	0	ACATTTGAAACCTAAC-1_1	0.771541	0	0	0	0	0	0	0.103128	0	0.0739585	0	0.0311913	0	0	0	0	0.020181	0.771541
ACCAACCGCACTCCAC-1_1	BCST-1	25426	5490	18681	5377	1	ACCAACCGCACTCCAC-1_1	0.0411765	0	0	0	0	0	0	0.92154	0	0	0	0	0	0	0	0	0.0372834	0.92154
ACCAACGCTTATTTAT-1_1	BCST-1	11362	3568	16644	3625	4	ACCAACGCTTATTTAT-1_1	0.703311	0	0	0	0	0	0	0.0771211	0	0.198955	0	0.0206129	0	0	0	0	0	0.703311
ACCAAGAACGCGTGTC-1_1	BCST-1	32709	6328	18627	5536	1	ACCAAGAACGCGTGTC-1_1	0.626103	0	0	0	0	0	0	0.139873	0	0	0	0.0108029	0	0	0	0	0.223222	0.626103
ACCAAGTCATCGGCAG-1_1	BCST-1	4623	1951	16067	3138	1	ACCAAGTCATCGGCAG-1_1	0.695395	0	0	0	0	0	0	0.225512	0	0	0	0	0	0	0	0	0.0790925	0.695395
ACCAATATGCAAGTTA-1_1	BCST-1	18743	4734	18147	4727	0	ACCAATATGCAAGTTA-1_1	0.815356	0	0	0	0	0	0	0.0396096	0	0.145034	0	0	0	0	0	0	0	0.815356
ACCACAAGTTTCTATC-1_1	BCST-1	19485	4863	18368	4862	1	ACCACAAGTTTCTATC-1_1	0.216646	0	0	0	0	0	0	0.450607	0	0.119126	0	0.0168352	0	0	0	0	0.196786	0.450607
ACCACACGGTTGATGG-1_1	BCST-1	12943	4054	16590	4058	4	ACCACACGGTTGATGG-1_1	0.198032	0	0	0	0.0115572	0	0	0.0269419	0	0.0208806	0	0.18441	0	0	0	0	0.558178	0.558178
ACCACCAATGTAACAA-1_1	BCST-1	26175	5590	18637	5443	0	ACCACCAATGTAACAA-1_1	0.677435	0	0	0.00441573	0	0	0	0.0120185	0	0.253421	0	0	0	0	0	0	0.0527103	0.677435
ACCACGTGCAGCTATA-1_1	BCST-1	9243	2979	16943	3204	2	ACCACGTGCAGCTATA-1_1	0.29749	0	0	0	0	0	0	0.0697618	0	0.128513	0	0.266045	0	0	0	0	0.23819	0.29749
ACCACTGTTCAAGAAG-1_1	BCST-1	17670	4378	17666	4374	0	ACCACTGTTCAAGAAG-1_1	0.314164	0	0	0	0	0	0	0.0650476	0	0.493882	0	0	0	0	0	0	0.126906	0.493882
ACCAGACCATAACAAC-1_1	BCST-1	11334	3632	16564	3682	3	ACCAGACCATAACAAC-1_1	0.141441	0	0	0	0	0	0	0.102964	0.0563279	0.00925676	0	0.401693	0	0.0611588	0	0	0.227159	0.401693
ACCAGTGCGGGAGACG-1_1	BCST-1	18042	4698	17868	4692	1	ACCAGTGCGGGAGACG-1_1	0.717587	0	0	0	0	0	0	0.183163	0	0	0	0	0	0	0	0	0.0992496	0.717587
ACCATATCCGCAATAA-1_1	BCST-1	16670	4335	17231	4333	0	ACCATATCCGCAATAA-1_1	0.875215	0	0	0	0	0	0	0.103022	0	0	0	0	0	0	0	0	0.0217635	0.875215
ACCATCCGCCAACTAG-1_1	BCST-1	19746	4845	18410	4842	0	ACCATCCGCCAACTAG-1_1	0.635447	0	0	0	0	0	0	0.175353	0	0.0969269	0	0.0273418	0	0	0	0	0.0649305	0.635447
ACCATCGTATATGGTA-1_1	BCST-1	18980	4804	18207	4796	4	ACCATCGTATATGGTA-1_1	0.341752	0	0	0	0.00900827	0	0	0.0045905	0	0.0231815	0	0.315009	0	0	0	0	0.306458	0.341752
ACCATTAAGGGTGTCA-1_1	BCST-1	14068	3949	16742	3949	0	ACCATTAAGGGTGTCA-1_1	0.567361	0	0	0	0	0	0	0.0715943	0	0.196403	0	0	0	0	0	0	0.164641	0.567361
ACCCAACGCCCGTGGC-1_1	BCST-1	22633	5423	18733	5407	1	ACCCAACGCCCGTGGC-1_1	0.674734	0	0	0	0	0	0	0.119978	0	0.0386575	0	0	0	0	0	0	0.166631	0.674734
ACCCACCTACATGCTC-1_1	BCST-1	17455	4907	17540	4901	4	ACCCACCTACATGCTC-1_1	0	0	0	0	0	0	0	0	0	0	0	0.852038	0	0	0	0	0.147962	0.852038
ACCCATCTTGAGGGTA-1_1	BCST-1	17064	4573	17360	4570	0	ACCCATCTTGAGGGTA-1_1	0.844152	0	0	0	0	0	0	0.120936	0	0.015804	0	0	0	0	0	0	0.0191078	0.844152
ACCCATTTGTCCCTCT-1_1	BCST-1	21580	5002	18609	4999	3	ACCCATTTGTCCCTCT-1_1	0.142592	0	0	0	0	0	0	0.108957	0.052153	0.00952024	0	0.333627	0	0.0519664	0	0	0.301184	0.333627
ACCCGGAAACTCCCAG-1_1	BCST-1	12875	3713	16711	3726	0	ACCCGGAAACTCCCAG-1_1	0.738001	0	0	0	0	0	0.0206936	0.107444	0	0.103849	0	0	0	0	0	0	0.030013	0.738001
ACCCGGAGCACCACAA-1_1	BCST-1	4052	1808	16037	3175	1	ACCCGGAGCACCACAA-1_1	0.317063	0	0	0	0	0	0	0.349898	0	0.0916817	0	0	0	0	0	0	0.241358	0.349898
ACCCGGATGACGCATC-1_1	BCST-1	23927	5498	18789	5453	1	ACCCGGATGACGCATC-1_1	0.537029	0	0	0	0	0	0	0.269487	0	0.0644564	0	0	0	0	0	0	0.129028	0.537029
ACCCGGTTACACTTCC-1_1	BCST-1	17730	4507	17727	4507	0	ACCCGGTTACACTTCC-1_1	0.840279	0	0	0	0	0	0	0.113931	0	0.0220901	0	0	0	0	0	0	0.0237007	0.840279
ACCCGTAGTCTAGTTG-1_1	BCST-1	4373	1947	15996	3200	2	ACCCGTAGTCTAGTTG-1_1	0.489091	0	0	0	0	0	0	0.0765843	0	0.0361533	0	0.268297	0	0	0	0	0.129874	0.489091
ACCCGTGTCATCAGTA-1_1	BCST-1	4488	1907	16042	3159	0	ACCCGTGTCATCAGTA-1_1	0.742269	0	0	0	0	0	0	0.0428834	0	0.160169	0	0	0	0	0	0	0.0546794	0.742269
ACCCTATAGGACTGAG-1_1	BCST-1	31143	6206	18721	5609	1	ACCCTATAGGACTGAG-1_1	0.522055	0	0	0	0	0	0	0.222504	0	0	0	0.0107341	0	0	0	0	0.244706	0.522055
ACCCTATGCCATATCG-1_1	BCST-1	27789	5610	18549	5382	1	ACCCTATGCCATATCG-1_1	0.769457	0	0	0	0	0	0	0.100124	0	0	0	0	0	0	0	0	0.130418	0.769457
ACCCTCCCGTCAGGGC-1_1	BCST-1	11005	3702	16482	3767	1	ACCCTCCCGTCAGGGC-1_1	0.106923	0	0	0	0	0	0	0.766987	0	0	0	0	0	0	0	0	0.12609	0.766987
ACCCTCCCTTGCTATT-1_1	BCST-1	18395	4797	18033	4795	2	ACCCTCCCTTGCTATT-1_1	0.488891	0	0	0	0	0	0	0.0469614	0	0.0275289	0	0.273286	0	0	0	0	0.163332	0.488891
ACCCTGGTAACGCCCT-1_1	BCST-1	6934	2439	16602	3026	0	ACCCTGGTAACGCCCT-1_1	0.696513	0	0	0.00232806	0	0	0	0.128539	0	0.17262	0	0	0	0	0	0	0	0.696513
ACCCTTCATCTGCGAA-1_1	BCST-1	8317	3117	16855	3456	3	ACCCTTCATCTGCGAA-1_1	0.0590282	0	0	0.00307603	0	0	0.0414956	0.0419406	0.0263032	0	0	0.546573	0	0.158036	0	0	0.123547	0.546573
ACCGAAAGGGCCCTGC-1_1	BCST-1	15042	4347	16771	4341	4	ACCGAAAGGGCCCTGC-1_1	0.0487391	0	0	0	0	0	0	0	0	0	0	0.836786	0	0	0	0	0.114475	0.836786
ACCGACACATCTCCCA-1_1	BCST-1	21702	4970	18583	4965	2	ACCGACACATCTCCCA-1_1	0.464639	0	0	0	0	0	0	0.0639338	0	0.0415796	0	0.272313	0	0	0	0	0.157534	0.464639
ACCGACTGAGTCCCAC-1_1	BCST-1	27723	5870	18561	5655	1	ACCGACTGAGTCCCAC-1_1	0.256926	0	0	0	0	0	0	0.28305	0	0.0540405	0	0	0	0.0197747	0	0	0.386209	0.386209
ACCGAGTCTCCTTATT-1_1	BCST-1	18698	4875	18147	4871	1	ACCGAGTCTCCTTATT-1_1	0.402283	0	0	0	0	0	0	0.558475	0	0.0260578	0	0.0131846	0	0	0	0	0	0.558475
ACCGATAGGCATAACC-1_1	BCST-1	21316	4982	18588	4974	0	ACCGATAGGCATAACC-1_1	0.564425	0	0	0	0	0	0	0.429285	0	0	0	0	0	0	0	0	0.00629022	0.564425
ACCGATATTTAATCAT-1_1	BCST-1	19498	4949	18377	4947	1	ACCGATATTTAATCAT-1_1	0.19904	0	0	0	0	0	0	0.383487	0	0.11464	0	0	0	0	0	0	0.302832	0.383487
ACCGATGGTAGCATCG-1_1	BCST-1	31925	6043	18527	5309	1	ACCGATGGTAGCATCG-1_1	0.666617	0	0	0	0	0	0	0.0815976	0	0.0522498	0	0	0	0	0	0	0.199536	0.666617
ACCGCAATAACTGCCT-1_1	BCST-1	6223	2363	16400	3078	2	ACCGCAATAACTGCCT-1_1	0.280998	0	0	0	0	0	0	0.0609317	0	0.0876089	0	0.287624	0	0	0	0	0.282837	0.287624
ACCGCGGTGGAAGTCG-1_1	BCST-1	8059	2951	16790	3302	6	ACCGCGGTGGAAGTCG-1_1	0	0	0	0.596503	0	0	0.106732	0.0434954	0	0	0	0.218369	0	0	0	0	0.0349017	0.596503
ACCGGGCCTTTGTTGA-1_1	BCST-1	24707	5457	18675	5386	0	ACCGGGCCTTTGTTGA-1_1	0.876329	0	0	0	0	0	0	0.123671	0	0	0	0	0	0	0	0	0	0.876329
ACCGTGACCACGTGGG-1_1	BCST-1	9000	2846	16996	3123	2	ACCGTGACCACGTGGG-1_1	0.318894	0	0	0	0	0	0	0.063239	0	0.130669	0	0.284792	0	0	0	0	0.202406	0.318894
ACCTAAGTACCTTTCA-1_1	BCST-1	32322	6143	18519	5356	0	ACCTAAGTACCTTTCA-1_1	0.705412	0	0	0	0	0	0	0.207255	0	0.0213531	0	0	0	0	0	0	0.0659806	0.705412
ACCTAATCGACTTCCT-1_1	BCST-1	10015	3304	16717	3441	1	ACCTAATCGACTTCCT-1_1	0.618525	0	0	0	0	0	0	0.207175	0	0.0929372	0	0	0	0	0	0	0.0813632	0.618525
ACCTACAGTATGTGGT-1_1	BCST-1	33901	6776	18938	5889	1	ACCTACAGTATGTGGT-1_1	0.632371	0	0	0	0	0	0	0.30623	0.0540466	0	0	0	0	0	0	0	0.00735234	0.632371
ACCTACTATAAATCTA-1_1	BCST-1	14903	4412	16773	4408	0	ACCTACTATAAATCTA-1_1	0.752751	0	0	0	0	0	0	0.179514	0	0.0563316	0	0	0	0	0	0	0.0114037	0.752751
ACCTCCGCCCTCGCTG-1_1	BCST-1	15334	4246	16875	4243	0	ACCTCCGCCCTCGCTG-1_1	0.399458	0	0	0.00176194	0	0	0	0.0596051	0	0.42087	0	0	0	0	0	0	0.118305	0.42087
ACCTCCGTTATTCACC-1_1	BCST-1	6222	2492	16322	3185	0	ACCTCCGTTATTCACC-1_1	0.650002	0	0	0	0	0	0	0.31098	0	0.0390184	0	0	0	0	0	0	0	0.650002
ACCTGCGTGTCATGTT-1_1	BCST-1	31627	6138	18633	5519	6	ACCTGCGTGTCATGTT-1_1	0.448194	0	0	0	0	0	0.0591822	0.401665	0	0.0694557	0	0	0	0	0	0	0.0215029	0.448194
ACGAAATGGGCGGCAC-1_1	BCST-1	11275	3497	16640	3568	0	ACGAAATGGGCGGCAC-1_1	0.727008	0	0	0	0	0	0.0195374	0.16891	0	0.0742234	0	0	0	0	0	0	0.0103219	0.727008
ACGACCCATGAGTTGC-1_1	BCST-1	24447	5603	18789	5558	1	ACGACCCATGAGTTGC-1_1	0.0388021	0	0	0	0	0	0	0.921822	0	0	0	0.0173047	0	0	0	0	0.0220714	0.921822
ACGACTCTAGGGCCGA-1_1	BCST-1	20825	5001	18552	4999	0	ACGACTCTAGGGCCGA-1_1	0.698194	0	0	0	0	0	0	0.134363	0	0.0559964	0	0	0	0	0	0	0.111447	0.698194
ACGAGAACCCATCACG-1_1	BCST-1	33187	6519	18671	5702	4	ACGAGAACCCATCACG-1_1	0.0844745	0	0	0	0.016249	0	0	0	0	0	0	0.504754	0	0	0	0	0.394523	0.504754
ACGAGTACGGATGCCC-1_1	BCST-1	25453	5799	18763	5721	1	ACGAGTACGGATGCCC-1_1	0.36791	0	0	0	0	0	0	0.426653	0	0	0	0.019527	0	0	0	0	0.18591	0.426653
ACGATACATAGAACTA-1_1	BCST-1	9726	3334	16750	3528	0	ACGATACATAGAACTA-1_1	0.691809	0	0	0	0	0	0	0.0475767	0	0.239041	0	0	0	0	0	0	0.0215729	0.691809
ACGATACCTATCCTGA-1_1	BCST-1	20895	4837	18556	4836	1	ACGATACCTATCCTGA-1_1	0.438234	0	0	0	0	0	0	0.203437	0	0.0734063	0	0.0335459	0	0	0	0	0.251377	0.438234
ACGATCATACATAGAG-1_1	BCST-1	32475	6317	18653	5594	1	ACGATCATACATAGAG-1_1	0.0180099	0	0	0	0	0	0	0.682697	0.101435	0	0	0	0	0	0	0	0.197858	0.682697
ACGATCATCTTGTAAA-1_1	BCST-1	32612	6409	18698	5680	1	ACGATCATCTTGTAAA-1_1	0.55565	0	0	0	0	0	0	0.274647	0.0283163	0.0779278	0	0	0	0	0	0	0.0634592	0.55565
ACGATGCATATGTTAT-1_1	BCST-1	20254	4919	18498	4917	0	ACGATGCATATGTTAT-1_1	0.859896	0	0	0	0	0	0.0254074	0.0215446	0	0.0239819	0	0	0	0	0	0	0.0691699	0.859896
ACGCAATCACTACAGC-1_1	BCST-1	36416	6682	18586	5461	1	ACGCAATCACTACAGC-1_1	0.0896816	0	0	0	0	0	0	0.661705	0	0	0	0.0102362	0	0	0	0	0.238377	0.661705
ACGCATACGTTTACTA-1_1	BCST-1	5812	2247	16300	3055	0	ACGCATACGTTTACTA-1_1	0.641889	0	0	0.00439743	0	0	0	0.0452004	0	0.24151	0	0	0	0	0	0	0.0670031	0.641889
ACGCATTCGTGAGTAC-1_1	BCST-1	21318	5080	18607	5077	0	ACGCATTCGTGAGTAC-1_1	0.869576	0	0	0	0	0	0.0214209	0.0425221	0	0.0429328	0	0	0	0	0	0	0.0235485	0.869576
ACGCCACTCGAAACAG-1_1	BCST-1	5995	2333	16329	3103	3	ACGCCACTCGAAACAG-1_1	0.0867937	0	0	0	0	0	0	0.15422	0.045256	0	0	0.372548	0	0.108217	0	0	0.232966	0.372548
ACGCCAGATGATTTCT-1_1	BCST-1	8391	2915	16981	3248	2	ACGCCAGATGATTTCT-1_1	0.555635	0	0	0	0	0	0	0.0789492	0	0.217922	0	0.0729398	0	0	0	0	0.0745533	0.555635
ACGCCAGTGCGTTTGC-1_1	BCST-1	19729	4964	18422	4962	1	ACGCCAGTGCGTTTGC-1_1	0	0	0	0	0	0	0	0.854224	0.0754985	0	0	0	0	0	0	0	0.0702773	0.854224
ACGCCGCTAGACGACC-1_1	BCST-1	22421	5735	18834	5715	4	ACGCCGCTAGACGACC-1_1	0	0	0	0	0.164357	0	0	0	0	0	0	0.53697	0	0	0	0	0.298673	0.53697
ACGCGAAGTCAGACGA-1_1	BCST-1	22053	4895	18611	4884	0	ACGCGAAGTCAGACGA-1_1	0.480119	0	0	0.0017053	0	0	0	0.0157042	0	0.408431	0	0	0	0	0	0	0.0940407	0.480119
ACGCGCTACACAGGGT-1_1	BCST-1	16329	4168	17122	4167	1	ACGCGCTACACAGGGT-1_1	0.253341	0	0	0	0	0	0	0.519836	0.0224733	0	0	0	0	0.0431993	0	0	0.16115	0.519836
ACGCGGGCCAAGGACA-1_1	BCST-1	23432	5281	18713	5249	1	ACGCGGGCCAAGGACA-1_1	0.177177	0	0	0	0	0	0	0.369645	0	0.0682842	0	0	0	0.047987	0	0	0.336907	0.369645
ACGCGTTTCTTAAGAG-1_1	BCST-1	27411	5496	18514	5244	0	ACGCGTTTCTTAAGAG-1_1	0.718696	0	0	0	0	0	0	0.205565	0	0.0193619	0	0	0	0	0	0	0.0563778	0.718696
ACGCTACTGAATGGGC-1_1	BCST-1	3710	1703	16121	3295	5	ACGCTACTGAATGGGC-1_1	0.502535	0	0	0	0	0	0	0.370917	0	0.0617574	0	0.0124171	0	0	0	0	0.0523734	0.502535
ACGCTAGTGATACACT-1_1	BCST-1	20839	5258	18628	5256	6	ACGCTAGTGATACACT-1_1	0.125144	0	0	0.182572	0	0	0	0.683649	0.00863611	0	0	0	0	0	0	0	0	0.683649
ACGCTGTGAGGCGTAG-1_1	BCST-1	16929	4420	17303	4417	2	ACGCTGTGAGGCGTAG-1_1	0.205719	0	0	0	0	0	0	0.0945798	0	0.0883331	0	0.305422	0	0	0	0	0.305947	0.305947
ACGGAACACGAGTGCC-1_1	BCST-1	1784	952	15998	3646	1	ACGGAACACGAGTGCC-1_1	0.0742088	0	0	0	0	0	0	0.525047	0.152912	0	0	0	0	0	0	0	0.247832	0.525047
ACGGAATTTAGCAAAT-1_1	BCST-1	33459	6465	18610	5572	3	ACGGAATTTAGCAAAT-1_1	0.707233	0	0	0	0	0	0	0.163209	0	0.0227108	0	0.0205158	0	0	0	0	0.0863315	0.707233
ACGGACTCTCAAAGCG-1_1	BCST-1	16968	4425	17340	4424	1	ACGGACTCTCAAAGCG-1_1	0.731685	0	0	0	0	0	0	0.144535	0	0.0501181	0	0	0	0	0	0	0.0736616	0.731685
ACGGATGGTGCGGATA-1_1	BCST-1	15134	4176	16837	4175	0	ACGGATGGTGCGGATA-1_1	0.850936	0	0	0	0	0	0	0.0984909	0	0.0236673	0	0	0	0	0	0	0.0269057	0.850936
ACGGCACTTGCTTGGG-1_1	BCST-1	5926	2302	16328	3065	0	ACGGCACTTGCTTGGG-1_1	0.486447	0	0	0.00303983	0	0	0	0.0188827	0	0.3974	0	0	0	0	0	0	0.0942299	0.486447
ACGGCCAACATGGACT-1_1	BCST-1	29009	5587	18490	5208	2	ACGGCCAACATGGACT-1_1	0.499281	0	0	0	0	0	0	0.0600983	0	0.209038	0	0.051102	0	0	0	0	0.18048	0.499281
ACGGCGACGATGGGAA-1_1	BCST-1	8853	2806	17021	3079	2	ACGGCGACGATGGGAA-1_1	0.451029	0	0	0	0	0	0	0.00989021	0	0.496804	0	0	0	0	0	0	0.0422762	0.496804
ACGGGAGTGTCGGCCC-1_1	BCST-1	21277	5121	18646	5116	1	ACGGGAGTGTCGGCCC-1_1	0.241902	0	0	0	0	0	0	0.65454	0	0.055767	0	0.00868206	0	0	0	0	0.0391092	0.65454
ACGGGTCATGTGACTT-1_1	BCST-1	28803	5767	18628	5429	1	ACGGGTCATGTGACTT-1_1	0.674368	0	0	0	0	0	0	0.318013	0	0	0	0	0	0	0	0	0.00761905	0.674368
ACGGTACAGTTCAATG-1_1	BCST-1	8484	2994	16913	3274	1	ACGGTACAGTTCAATG-1_1	0.527991	0	0	0	0	0	0	0.144142	0	0.113394	0	0	0	0	0	0	0.214473	0.527991
ACGTAGATTGCTGATG-1_1	BCST-1	14803	4234	16798	4233	4	ACGTAGATTGCTGATG-1_1	0.00331561	0	0	0	0.806733	0	0	0	0	0	0	0.0115092	0	0	0	0	0.178442	0.806733
ACGTAGGAGAGTCGCT-1_1	BCST-1	250	204	15689	4386	2	ACGTAGGAGAGTCGCT-1_1	0.722749	0	0	0	0	0	0	0.105145	0	0.133734	0	0.0383716	0	0	0	0	0	0.722749
ACGTATTACTCCGATC-1_1	BCST-1	37460	6512	18490	5113	1	ACGTATTACTCCGATC-1_1	0.589247	0	0	0	0	0	0	0.360704	0.0359813	0	0	0	0	0	0	0	0.0140685	0.589247
ACGTCTCGTTCCGGGA-1_1	BCST-1	7330	2489	16796	3032	0	ACGTCTCGTTCCGGGA-1_1	0.327226	0	0	0	0	0	0	0.00323082	0	0.654686	0	0	0	0	0	0	0.0148576	0.654686
ACGTGCGCCTCGTGCA-1_1	BCST-1	26316	6287	18933	6142	1	ACGTGCGCCTCGTGCA-1_1	0.49228	0	0	0	0	0	0	0.50772	0	0	0	0	0	0	0	0	0	0.50772
ACGTTAATGTCGAAGA-1_1	BCST-1	25348	5450	18636	5337	0	ACGTTAATGTCGAAGA-1_1	0.753198	0	0	0	0	0	0.0292595	0.111825	0	0.0636899	0	0	0	0	0	0	0.0420275	0.753198
ACGTTAGATTTGCCCG-1_1	BCST-1	15432	4359	16855	4357	0	ACGTTAGATTTGCCCG-1_1	0.809747	0	0	0	0	0	0	0.0824009	0	0.0889261	0	0	0	0	0	0	0.0189261	0.809747
ACGTTATTGGTCACTC-1_1	BCST-1	27172	5780	18722	5568	1	ACGTTATTGGTCACTC-1_1	0	0	0	0	0	0	0	1	0	0	0	0	0	0	0	0	0	1
ACGTTCGCAATCAATT-1_1	BCST-1	4597	2025	15977	3125	2	ACGTTCGCAATCAATT-1_1	0.269142	0	0	0	0	0	0	0.082805	0	0.0845923	0	0.289474	0	0	0	0	0.273987	0.289474
ACGTTCTGTACAAGTC-1_1	BCST-1	6005	2269	16349	3040	0	ACGTTCTGTACAAGTC-1_1	0.614236	0	0	0	0	0	0	0.0376925	0	0.29018	0	0	0	0	0	0	0.0578915	0.614236
ACGTTTAGTTGTGATC-1_1	BCST-1	3827	1699	16108	3232	3	ACGTTTAGTTGTGATC-1_1	0.180969	0	0	0	0	0	0	0.1289	0.040124	0.0081145	0	0.33434	0	0.0553777	0	0	0.252175	0.33434
ACGTTTCGGTGCACTT-1_1	BCST-1	4567	1980	16013	3159	0	ACGTTTCGGTGCACTT-1_1	0.769109	0	0	0	0	0	0	0.0885934	0	0.0993526	0	0	0	0	0	0	0.042945	0.769109
ACTACCAGCTCTCTGG-1_1	BCST-1	20031	5072	18483	5068	4	ACTACCAGCTCTCTGG-1_1	0.0410092	0	0	0	0	0	0	0	0	0	0	0.808746	0	0	0	0	0.150245	0.808746
ACTACGCGTTAGAATT-1_1	BCST-1	12988	3830	16652	3830	0	ACTACGCGTTAGAATT-1_1	0.793125	0	0	0	0	0	0	0.104262	0	0.0393422	0	0	0	0	0	0	0.0632714	0.793125
ACTAGTTGCGATCGTC-1_1	BCST-1	6236	2356	16367	3014	0	ACTAGTTGCGATCGTC-1_1	0.831927	0	0	0	0	0	0	0.117725	0	0.0169784	0	0	0	0	0	0	0.0333691	0.831927
ACTATCCAGGGCATGG-1_1	BCST-1	34984	6597	18615	5533	1	ACTATCCAGGGCATGG-1_1	0.214932	0	0	0	0	0	0	0.405456	0	0.0824411	0	0	0	0	0	0	0.297171	0.405456
ACTATCTGCCCGCGTA-1_1	BCST-1	26846	5350	18549	5137	0	ACTATCTGCCCGCGTA-1_1	0.497849	0	0	0	0	0	0	0.238529	0	0.0271995	0	0	0	0	0	0	0.236423	0.497849
ACTCAACGAATGTATT-1_1	BCST-1	22801	5303	18700	5289	0	ACTCAACGAATGTATT-1_1	0.332434	0	0	0	0	0	0	0.0262027	0	0.566138	0	0	0	0	0	0	0.0752251	0.566138
ACTCAAGTGCAAGGCT-1_1	BCST-1	19916	4522	18359	4518	0	ACTCAAGTGCAAGGCT-1_1	0.375137	0	0	0	0	0	0	0.0179813	0	0.516084	0	0	0	0	0	0	0.0907976	0.516084
ACTCAATAAAGGCACG-1_1	BCST-1	5321	2079	16165	3053	0	ACTCAATAAAGGCACG-1_1	0.656466	0	0	0	0	0	0	0.0787707	0	0.242947	0	0	0	0	0	0	0.021816	0.656466
ACTCAGACCTGCTTCT-1_1	BCST-1	29219	6013	18643	5685	0	ACTCAGACCTGCTTCT-1_1	0.666482	0	0	0	0	0	0	0.279546	0	0	0	0.0196195	0	0	0	0	0.0343527	0.666482
ACTCCCATTCCTAAAG-1_1	BCST-1	14717	4345	16728	4344	4	ACTCCCATTCCTAAAG-1_1	0.0584274	0	0	0	0	0	0	0	0	0	0	0.842663	0	0	0	0	0.0989099	0.842663
ACTCCCGAATTCGTTT-1_1	BCST-1	12551	3814	16654	3825	1	ACTCCCGAATTCGTTT-1_1	0.519982	0	0	0	0	0	0	0.437148	0	0	0	0	0	0	0	0	0.0428705	0.519982
ACTCCCGTAGACTAGG-1_1	BCST-1	2301	1095	16118	3512	0	ACTCCCGTAGACTAGG-1_1	0.641284	0	0	0.00213489	0	0	0	0.0126209	0	0.312959	0	0	0	0	0	0	0.031002	0.641284
ACTCCCTAATGCTAAA-1_1	BCST-1	8507	2802	16976	3111	4	ACTCCCTAATGCTAAA-1_1	0.2036	0	0	0	0	0	0	0.0071021	0	0.0184756	0	0.730642	0	0	0	0	0.0401797	0.730642
ACTCCCTAGAATAGTA-1_1	BCST-1	10909	3428	16674	3523	4	ACTCCCTAGAATAGTA-1_1	0.646988	0	0	0	0	0	0	0.0776973	0	0.226607	0	0.0334115	0	0	0	0	0.015296	0.646988
ACTCCGGCCGACCACT-1_1	BCST-1	9602	3220	16823	3368	1	ACTCCGGCCGACCACT-1_1	0.221656	0	0	0	0	0	0	0.682403	0	0	0	0	0	0	0	0	0.0959405	0.682403
ACTCGATGTATTTCAT-1_1	BCST-1	19000	5009	18283	5003	4	ACTCGATGTATTTCAT-1_1	0	0	0	0	0	0	0	0.00820585	0	0	0	0.920949	0	0	0	0	0.0708448	0.920949
ACTCGCCGTTCGATAA-1_1	BCST-1	1545	923	15839	3757	2	ACTCGCCGTTCGATAA-1_1	0.123439	0	0	0	0	0	0	0.0606633	0	0.0590478	0	0.338156	0	0	0	0	0.418694	0.418694
ACTCGTAACCCGTCCT-1_1	BCST-1	23115	5471	18724	5446	1	ACTCGTAACCCGTCCT-1_1	0.825322	0	0	0	0	0	0	0.174678	0	0	0	0	0	0	0	0	0	0.825322
ACTCGTCAGTAATCCC-1_1	BCST-1	8366	2705	16975	3021	0	ACTCGTCAGTAATCCC-1_1	0.473612	0	0	0.00220286	0	0	0	0.00977227	0	0.434661	0	0	0	0	0	0	0.0797521	0.473612
ACTCTAAACCTGGGAT-1_1	BCST-1	21918	5086	18660	5080	0	ACTCTAAACCTGGGAT-1_1	0.691604	0	0	0	0	0	0	0.127765	0	0.153741	0	0	0	0	0	0	0.0268896	0.691604
ACTCTCTGACTTAGGT-1_1	BCST-1	12732	3967	16627	3972	1	ACTCTCTGACTTAGGT-1_1	0.348565	0	0	0	0	0	0	0.315157	0	0.110868	0	0	0	0	0	0	0.225409	0.348565
ACTCTGACCTAATAGA-1_1	BCST-1	28692	6015	18630	5719	1	ACTCTGACCTAATAGA-1_1	0.32733	0	0	0	0	0	0	0.242189	0	0.08149	0	0	0	0.0301346	0	0	0.318857	0.32733
ACTCTTCAGCTCCCGC-1_1	BCST-1	5156	2004	16252	3066	0	ACTCTTCAGCTCCCGC-1_1	0.117456	0	0	0	0	0	0	0.00169072	0	0.867827	0	0	0	0	0	0	0.0130263	0.867827
ACTCTTGTATAGTAAC-1_1	BCST-1	24322	5648	18742	5602	0	ACTCTTGTATAGTAAC-1_1	0.852619	0	0	0	0	0	0.0246891	0.031495	0	0.0775962	0	0	0	0	0	0	0.0136007	0.852619
ACTGAAACGCCGTTAG-1_1	BCST-1	18349	4685	18005	4680	0	ACTGAAACGCCGTTAG-1_1	0.41592	0	0	0	0	0	0	0.00831271	0	0.527544	0	0	0	0	0	0	0.0482237	0.527544
ACTGAATGGCGAAAGT-1_1	BCST-1	17440	4647	17541	4645	0	ACTGAATGGCGAAAGT-1_1	0.811402	0	0	0	0	0	0.0186198	0.050173	0	0.0980233	0	0	0	0	0	0	0.0217822	0.811402
ACTGCCGTCGTAACTC-1_1	BCST-1	23030	5616	18770	5586	0	ACTGCCGTCGTAACTC-1_1	0.603507	0	0	0	0	0	0	0.21468	0	0.113347	0	0	0	0	0	0	0.0684668	0.603507
ACTGCGGACACACCGT-1_1	BCST-1	13520	3859	16737	3861	3	ACTGCGGACACACCGT-1_1	0.202056	0	0	0	0	0	0	0.0950258	0.029145	0.128069	0	0.266878	0	0.0394959	0	0	0.23933	0.266878
ACTGCTCGGAAGGATG-1_1	BCST-1	2390	1222	15996	3528	0	ACTGCTCGGAAGGATG-1_1	0.774612	0	0	0	0	0	0	0.0242204	0	0.0830577	0	0	0	0.0883365	0	0	0.0297737	0.774612
ACTGTACGATACACAT-1_1	BCST-1	23933	5623	18769	5572	1	ACTGTACGATACACAT-1_1	0.615772	0	0	0	0	0	0	0.0914234	0	0.129412	0	0.0217401	0	0	0	0	0.141652	0.615772
ACTGTAGCACTTTGGA-1_1	BCST-1	20026	4832	18449	4831	0	ACTGTAGCACTTTGGA-1_1	0.728017	0	0	0	0	0	0	0.169572	0	0.0547427	0	0	0	0	0	0	0.0476676	0.728017
ACTGTATACGCGAGCA-1_1	BCST-1	33381	6233	18502	5296	1	ACTGTATACGCGAGCA-1_1	0.325495	0	0	0	0	0	0	0.346177	0	0	0	0	0	0.0285685	0	0	0.299759	0.346177
ACTGTCCAGGATTATA-1_1	BCST-1	12496	3825	16656	3840	0	ACTGTCCAGGATTATA-1_1	0.858131	0	0	0	0	0	0	0.0986901	0	0.0300507	0	0	0	0	0	0	0.0131284	0.858131
ACTGTCTTCTTTAGAA-1_1	BCST-1	21444	5285	18684	5281	1	ACTGTCTTCTTTAGAA-1_1	0.270867	0	0	0	0	0	0	0.251273	0	0.174037	0	0	0	0	0	0	0.303823	0.303823
ACTGTGCTAGTAGATC-1_1	BCST-1	22678	5385	18717	5374	1	ACTGTGCTAGTAGATC-1_1	0.148403	0	0	0	0	0	0	0.531752	0	0.0826482	0	0.0192115	0	0	0	0	0.217986	0.531752
ACTTACGCATCCACGC-1_1	BCST-1	8929	2895	17061	3170	0	ACTTACGCATCCACGC-1_1	0.744698	0	0	0	0	0	0	0.0231542	0	0.19116	0	0.0109865	0	0	0	0	0.030001	0.744698
ACTTAGTACGACAAGA-1_1	BCST-1	32276	6274	18630	5537	0	ACTTAGTACGACAAGA-1_1	0.707794	0	0	0	0	0	0	0.199066	0	0	0	0	0	0	0	0	0.0931403	0.707794
ACTTATACTTACCCGG-1_1	BCST-1	34051	6498	18556	5473	1	ACTTATACTTACCCGG-1_1	0.223098	0	0	0	0	0	0	0.545511	0.0331056	0.0557568	0	0	0	0	0	0	0.142528	0.545511
ACTTATTAGGATCGGT-1_1	BCST-1	6930	2622	16612	3171	0	ACTTATTAGGATCGGT-1_1	0.846914	0	0	0	0	0	0	0.117093	0	0.0359923	0	0	0	0	0	0	0	0.846914
ACTTATTTATGTGCCA-1_1	BCST-1	19146	4846	18272	4844	0	ACTTATTTATGTGCCA-1_1	0.823415	0	0	0	0	0	0	0.122544	0	0.039778	0	0	0	0	0	0	0.0142637	0.823415
ACTTCAGGCTGATCCC-1_1	BCST-1	16725	4650	17227	4646	4	ACTTCAGGCTGATCCC-1_1	0.0275217	0	0	0	0.0392314	0	0	0.0369822	0	0	0	0.191996	0	0	0	0	0.704269	0.704269
ACTTCCATGCGGGACA-1_1	BCST-1	19499	4765	18356	4764	1	ACTTCCATGCGGGACA-1_1	0.265554	0	0	0	0	0	0	0.315599	0	0.0157616	0	0	0	0	0	0	0.403085	0.403085
ACTTCGCCATACGCAC-1_1	BCST-1	31257	6323	18677	5733	0	ACTTCGCCATACGCAC-1_1	0.762524	0	0	0	0	0	0	0.185299	0	0	0	0	0	0	0	0	0.0521766	0.762524
ACTTCGCTAGCGAGTG-1_1	BCST-1	2627	1265	16112	3423	2	ACTTCGCTAGCGAGTG-1_1	0.65036	0	0	0	0	0	0	0.0431602	0	0.250254	0	0.0167768	0	0	0	0	0.0394489	0.65036
ACTTGACTCCCTCTTT-1_1	BCST-1	20027	5162	18497	5160	4	ACTTGACTCCCTCTTT-1_1	0.215976	0	0	0	0.0304602	0	0	0	0	0.0226194	0	0.261225	0	0	0	0	0.469719	0.469719
ACTTGGGACCCGGTGG-1_1	BCST-1	22506	5145	18684	5132	1	ACTTGGGACCCGGTGG-1_1	0.660984	0	0	0	0	0	0	0.195177	0	0	0	0.0177506	0	0	0	0	0.126088	0.660984
ACTTGTAGTCCCTTCA-1_1	BCST-1	6556	2446	16503	3116	2	ACTTGTAGTCCCTTCA-1_1	0.807221	0	0	0	0	0	0	0.120079	0	0.0354433	0	0.00977774	0	0	0	0	0.0274793	0.807221
ACTTGTGGATGGAACG-1_1	BCST-1	1010	576	16027	3923	0	ACTTGTGGATGGAACG-1_1	0.339485	0	0	0	0	0	0	0.0167657	0	0.522613	0	0.02261	0	0	0	0	0.0985268	0.522613
ACTTTACCCTCATGAA-1_1	BCST-1	7007	2660	16568	3157	6	ACTTTACCCTCATGAA-1_1	0.530965	0	0	0.138007	0	0	0.0286429	0.30176	0	0	0	0.000625289	0	0	0	0	0	0.530965
ACTTTCCTATAGCTTC-1_1	BCST-1	23376	5249	18703	5209	1	ACTTTCCTATAGCTTC-1_1	0.477925	0	0	0	0	0	0	0.211234	0	0.117017	0	0	0	0	0	0	0.193824	0.477925
ACTTTGACTGCATCCT-1_1	BCST-1	16980	4265	17350	4263	0	ACTTTGACTGCATCCT-1_1	0.735597	0	0	0.0037056	0	0	0	0.126992	0	0.111814	0	0	0	0	0	0	0.0218911	0.735597
ACTTTGTCGACGCACT-1_1	BCST-1	21171	4973	18602	4970	1	ACTTTGTCGACGCACT-1_1	0.128379	0	0	0	0	0	0	0.562446	0	0.0620644	0	0	0	0	0	0	0.247111	0.562446
AGAAATTATGACTCGC-1_1	BCST-1	20774	4849	18533	4847	0	AGAAATTATGACTCGC-1_1	0.876355	0	0	0	0	0	0	0.102442	0	0.0212026	0	0	0	0	0	0	0	0.876355
AGAACCCAGCGTGACA-1_1	BCST-1	21460	5082	18640	5076	0	AGAACCCAGCGTGACA-1_1	0.607951	0	0	0.00311468	0	0	0	0.265705	0	0.0531905	0	0	0	0	0	0	0.070039	0.607951
AGAACGTGGTACATTC-1_1	BCST-1	27785	6046	18710	5836	1	AGAACGTGGTACATTC-1_1	0.367083	0	0	0	0	0	0	0.411774	0.0137133	0.0721569	0	0	0	0	0	0	0.135273	0.411774
AGAACTGTACTTTGTA-1_1	BCST-1	19353	4849	18326	4846	1	AGAACTGTACTTTGTA-1_1	0.0419422	0	0	0	0	0	0	0.641404	0.00296774	0	0	0	0	0	0	0	0.313686	0.641404
AGAAGAGCGCCGTTCC-1_1	BCST-1	2497	1118	16216	3430	0	AGAAGAGCGCCGTTCC-1_1	0.817914	0	0	0	0	0	0	0.0804674	0	0.076398	0	0.0127586	0	0	0	0	0.0124617	0.817914
AGAAGGTTGCCGAATT-1_1	BCST-1	16239	4320	17095	4318	0	AGAAGGTTGCCGAATT-1_1	0.651031	0	0	0.00304287	0	0	0	0.0107931	0	0.24892	0	0	0	0	0	0	0.086213	0.651031
AGAAGGTTGTAGGTCG-1_1	BCST-1	16084	4377	17026	4375	1	AGAAGGTTGTAGGTCG-1_1	0.547012	0	0	0	0	0	0	0.107955	0	0.123779	0	0	0	0.0173881	0	0	0.203867	0.547012
AGAAGTGATTCGTGAT-1_1	BCST-1	25995	5596	18660	5469	1	AGAAGTGATTCGTGAT-1_1	0.216277	0	0	0	0	0	0	0.385941	0	0.104066	0	0	0	0	0	0	0.293716	0.385941
AGAATAAATCTTCAGG-1_1	BCST-1	19077	4671	18240	4670	1	AGAATAAATCTTCAGG-1_1	0.809073	0	0	0	0	0	0	0.0705902	0	0.0799699	0	0	0	0	0	0	0.0403668	0.809073
AGAATACAGGCTATCC-1_1	BCST-1	36605	6871	18550	5536	5	AGAATACAGGCTATCC-1_1	0.319994	0	0	0	0.142516	0	0	0.185878	0	0.0386618	0	0.00702761	0	0	0	0	0.305923	0.319994
AGAATTATGGATTCGA-1_1	BCST-1	35578	6850	18680	5703	1	AGAATTATGGATTCGA-1_1	0.0286507	0	0	0	0	0	0	0.806729	0	0	0	0	0	0	0	0	0.164621	0.806729
AGAATTGTTTGACATA-1_1	BCST-1	26234	5792	18720	5639	3	AGAATTGTTTGACATA-1_1	0.0598951	0	0	0	0	0	0.0376655	0.0629629	0.0322767	0	0	0.301303	0	0.39125	0	0	0.114647	0.39125
AGACAGCTCAGAATCC-1_1	BCST-1	23643	5276	18667	5232	0	AGACAGCTCAGAATCC-1_1	0.86818	0	0	0	0	0	0	0.0766369	0	0	0	0	0	0	0	0	0.0551827	0.86818
AGACAGGCATCTCAGC-1_1	BCST-1	23677	5456	18721	5424	1	AGACAGGCATCTCAGC-1_1	0.154931	0	0	0	0	0	0	0.633703	0	0.0399229	0	0	0	0	0	0	0.171443	0.633703
AGACATAGATCCTTCC-1_1	BCST-1	24281	5927	18899	5871	4	AGACATAGATCCTTCC-1_1	0	0	0	0	0	0	0	0	0	0	0	0.786929	0	0	0	0	0.213071	0.786929
AGACCAAACCACACCT-1_1	BCST-1	3279	1571	16114	3365	0	AGACCAAACCACACCT-1_1	0.520225	0	0	0	0	0	0	0.0576895	0	0.324073	0	0.0318234	0	0	0	0	0.0661889	0.520225
AGACCATGGGATACAA-1_1	BCST-1	22593	5239	18692	5224	0	AGACCATGGGATACAA-1_1	0.826339	0	0	0	0	0	0	0.08893	0	0.0246588	0	0	0	0	0	0	0.0600718	0.826339
AGACCCACCGCTGATC-1_1	BCST-1	3189	1425	16211	3308	0	AGACCCACCGCTGATC-1_1	0.883861	0	0	0.00234489	0	0	0.00561156	0.0476476	0	0.0340893	0	0	0	0	0	0	0.0264459	0.883861
AGACCCGCCCTCCTCG-1_1	BCST-1	24911	5647	18783	5582	1	AGACCCGCCCTCCTCG-1_1	0.404079	0	0	0	0	0	0	0.232195	0	0	0	0.0184271	0	0	0	0	0.345298	0.404079
AGACCGCTCCGCGGTT-1_1	BCST-1	13557	3907	16680	3910	0	AGACCGCTCCGCGGTT-1_1	0.689675	0	0	0	0	0	0	0.229495	0	0.0260422	0	0	0	0	0	0	0.0547885	0.689675
AGACCGGGAAACCCTG-1_1	BCST-1	4771	2006	16026	3131	2	AGACCGGGAAACCCTG-1_1	0.224358	0	0	0	0	0	0	0.0958977	0	0.113052	0	0.286672	0	0	0	0	0.28002	0.286672
AGACGAAGTGCCGGTC-1_1	BCST-1	22751	5023	18639	5007	1	AGACGAAGTGCCGGTC-1_1	0.693086	0	0	0	0	0	0	0.0792668	0	0	0	0	0	0	0	0	0.227648	0.693086
AGACGACGATGCCGCT-1_1	BCST-1	13385	4043	16630	4049	3	AGACGACGATGCCGCT-1_1	0.303193	0	0	0	0	0	0	0.2485	0	0.023395	0	0.037838	0	0.158995	0	0	0.228078	0.303193
AGACGCCCACTTCGCC-1_1	BCST-1	24995	5806	18780	5734	1	AGACGCCCACTTCGCC-1_1	0.461409	0	0	0	0	0	0	0.378617	0	0.0889258	0	0	0	0	0	0	0.0710484	0.461409
AGACTAGCCTTCCAGA-1_1	BCST-1	23488	5272	18674	5236	1	AGACTAGCCTTCCAGA-1_1	0.759462	0	0	0	0	0	0	0.152126	0	0	0	0	0	0	0	0	0.088412	0.759462
AGACTGTTACCGGGTC-1_1	BCST-1	14008	4278	16658	4276	0	AGACTGTTACCGGGTC-1_1	0.217394	0	0	0	0	0	0	0.465016	0.0344813	0.0337163	0	0.0172846	0	0.022013	0	0	0.210095	0.465016
AGAGAACCGTCTAGGA-1_1	BCST-1	26119	5784	18715	5665	0	AGAGAACCGTCTAGGA-1_1	0.430894	0	0	0	0	0	0	0.0818359	0	0.0941925	0	0	0	0	0	0	0.393078	0.430894
AGAGATCTCTAAAGCG-1_1	BCST-1	23924	5675	18788	5616	1	AGAGATCTCTAAAGCG-1_1	0.777555	0	0	0	0	0	0	0.180652	0.0318832	0	0	0	0	0	0	0	0.00990919	0.777555
AGAGCAGTTATGAGAC-1_1	BCST-1	18041	4826	17875	4825	0	AGAGCAGTTATGAGAC-1_1	0.838932	0	0	0	0	0	0.023204	0.0804169	0	0.0430612	0	0	0	0	0	0	0.0143857	0.838932
AGAGCCGCCGAGATTT-1_1	BCST-1	26628	5452	18603	5307	1	AGAGCCGCCGAGATTT-1_1	0.0700252	0	0	0	0	0	0	0.489258	0.016345	0	0	0	0	0	0	0	0.424372	0.489258
AGAGCGGGCTAATCAT-1_1	BCST-1	8618	3277	16870	3539	3	AGAGCGGGCTAATCAT-1_1	0.0427424	0	0	0	0	0	0	0.0897145	0	0	0	0.551753	0	0.0316956	0	0	0.284094	0.551753
AGAGCGTACAAGCTCG-1_1	BCST-1	13611	3946	16704	3946	2	AGAGCGTACAAGCTCG-1_1	0.596403	0	0	0	0	0	0	0.0722735	0	0.0556454	0	0.177041	0	0	0	0	0.0986376	0.596403
AGAGCTACGAAAGCAT-1_1	BCST-1	9855	3198	16794	3352	0	AGAGCTACGAAAGCAT-1_1	0.332537	0	0	0	0	0	0	0	0	0.641068	0	0.0106155	0	0	0	0	0.0157797	0.641068
AGAGGCTTCGGAAACC-1_1	BCST-1	5952	2273	16302	3036	0	AGAGGCTTCGGAAACC-1_1	0.785397	0	0	0	0	0	0	0.0206065	0	0.193996	0	0	0	0	0	0	0	0.785397
AGAGTAAACTTCACTA-1_1	BCST-1	33011	6278	18508	5385	0	AGAGTAAACTTCACTA-1_1	0.716192	0	0	0	0	0	0	0.244738	0	0	0	0	0	0	0	0	0.03907	0.716192
AGAGTATAGTGTTACG-1_1	BCST-1	1064	673	15836	3927	0	AGAGTATAGTGTTACG-1_1	0.692172	0	0	0	0	0	0	0.00672219	0	0.261892	0	0	0	0	0	0	0.0392136	0.692172
AGAGTCTTAATGAAAG-1_1	BCST-1	16122	4516	17029	4514	1	AGAGTCTTAATGAAAG-1_1	0.204353	0	0	0	0	0	0.0324037	0.763243	0	0	0	0	0	0	0	0	0	0.763243
AGATAACTTCAGGGCC-1_1	BCST-1	20737	5035	18575	5033	0	AGATAACTTCAGGGCC-1_1	0.808316	0	0	0	0	0	0.0246851	0.0839198	0	0.0368643	0	0	0	0	0	0	0.0462153	0.808316
AGATACCAATAGAACC-1_1	BCST-1	10079	3378	16689	3507	5	AGATACCAATAGAACC-1_1	0.552447	0	0	0	0	0	0	0.160068	0	0.0833728	0	0	0	0	0	0	0.204112	0.552447
AGATACCGGTGTTCAC-1_1	BCST-1	19181	4915	18288	4914	1	AGATACCGGTGTTCAC-1_1	0.600096	0	0	0	0	0	0	0.234999	0	0	0	0	0	0	0	0	0.164905	0.600096
AGATACGACTTCATAT-1_1	BCST-1	24893	5572	18743	5486	0	AGATACGACTTCATAT-1_1	0.658283	0	0	0	0	0	0	0.194943	0	0.111755	0	0	0	0	0	0	0.0350192	0.658283
AGATACTCAAGATCGA-1_1	BCST-1	18683	4814	18133	4812	3	AGATACTCAAGATCGA-1_1	0.769674	0	0	0	0	0	0	0.107548	0	0.0774644	0	0	0	0	0	0	0.0453133	0.769674
AGATATAATACGACTA-1_1	BCST-1	18021	4790	17863	4787	1	AGATATAATACGACTA-1_1	0.342237	0	0	0	0	0	0	0.370105	0	0.126588	0	0	0	0	0	0	0.16107	0.370105
AGATCGTGCATAAGAT-1_1	BCST-1	22932	5155	18689	5120	0	AGATCGTGCATAAGAT-1_1	0.424639	0	0	0	0	0	0	0.117199	0	0.391742	0	0.0148294	0	0.0371978	0	0	0.0143933	0.424639
AGATCTCAGGTGTGAT-1_1	BCST-1	31804	6082	18560	5393	4	AGATCTCAGGTGTGAT-1_1	0.0233399	0	0	0	0.300595	0	0	0.0203584	0	0	0	0.222235	0	0	0	0	0.433472	0.433472
AGATGACTCGCCCACG-1_1	BCST-1	26090	5846	18709	5705	1	AGATGACTCGCCCACG-1_1	0.433379	0	0	0	0	0	0	0.388115	0	0.0647977	0	0	0	0	0	0	0.113708	0.433379
AGATGATGGAGTCTGG-1_1	BCST-1	27868	6194	18747	5979	6	AGATGATGGAGTCTGG-1_1	0	0	0	0.766835	0	0	0	0.101264	0	0	0	0.112744	0	0	0	0	0.0191571	0.766835
AGATGCTATAACGAGC-1_1	BCST-1	9178	3109	16938	3330	3	AGATGCTATAACGAGC-1_1	0.299786	0	0	0	0	0	0	0.184646	0	0.0309426	0	0	0	0.0783519	0	0	0.406273	0.406273
AGATTATAGGACGTTT-1_1	BCST-1	17053	4558	17357	4558	0	AGATTATAGGACGTTT-1_1	0.878004	0	0	0	0	0	0	0.0904582	0	0.0315381	0	0	0	0	0	0	0	0.878004
AGATTCACAACCGATA-1_1	BCST-1	20770	4660	18509	4656	1	AGATTCACAACCGATA-1_1	0.0374456	0	0	0	0	0	0	0.895754	0	0	0	0.027155	0	0	0	0	0.0396457	0.895754
AGCAAAGGCCGCTAGT-1_1	BCST-1	22281	5105	18632	5097	0	AGCAAAGGCCGCTAGT-1_1	0.734002	0	0	0.00415498	0	0	0	0.0765209	0	0.0688439	0	0	0	0	0	0	0.116479	0.734002
AGCAACATATCTTATT-1_1	BCST-1	47074	7393	18162	5015	3	AGCAACATATCTTATT-1_1	0.481803	0	0	0	0	0	0	0.193829	0.0185552	0	0	0.14849	0	0.0167612	0	0	0.140562	0.481803
AGCAACCGAAAGTAAT-1_1	BCST-1	25360	5714	18756	5616	4	AGCAACCGAAAGTAAT-1_1	0	0	0	0	0.0423205	0	0	0	0	0	0	0.319713	0	0	0	0	0.637967	0.637967
AGCACCAGTACTCACG-1_1	BCST-1	26829	5885	18666	5733	1	AGCACCAGTACTCACG-1_1	0.14905	0	0	0	0	0	0	0.26572	0	0.0908093	0	0.0165836	0	0.017817	0	0	0.46002	0.46002
AGCACTACCGGCCTGT-1_1	BCST-1	16007	4392	17015	4391	0	AGCACTACCGGCCTGT-1_1	0.806664	0	0	0	0	0	0	0.135512	0	0.0243821	0	0	0	0	0	0	0.0334421	0.806664
AGCACTACCTCACCAG-1_1	BCST-1	17010	4516	17345	4513	0	AGCACTACCTCACCAG-1_1	0.875326	0	0	0	0	0	0.0234348	0.0403428	0	0.0461034	0	0	0	0	0	0	0.0147932	0.875326
AGCACTTAAGGACGCC-1_1	BCST-1	15611	4253	16926	4253	0	AGCACTTAAGGACGCC-1_1	0.783136	0	0	0	0	0	0	0.1154	0	0.0212039	0	0	0	0	0	0	0.0802601	0.783136
AGCAGAAGGAGAAAGA-1_1	BCST-1	17147	4492	17396	4491	1	AGCAGAAGGAGAAAGA-1_1	0.672403	0	0	0	0	0	0	0.136624	0	0.0936802	0	0	0	0	0	0	0.0972933	0.672403
AGCAGCCAGATGAATA-1_1	BCST-1	9776	3129	16860	3304	0	AGCAGCCAGATGAATA-1_1	0.494098	0	0	0	0	0	0	0.0470342	0	0.410354	0	0.0151518	0	0	0	0	0.0333617	0.494098
AGCAGTCGAAGCATGC-1_1	BCST-1	406	294	15788	4251	0	AGCAGTCGAAGCATGC-1_1	0.741724	0	0	0	0	0	0	0.190095	0	0.068181	0	0	0	0	0	0	0	0.741724
AGCATATCAATATGCT-1_1	BCST-1	12826	3924	16633	3928	4	AGCATATCAATATGCT-1_1	0.48523	0	0	0	0	0	0	0.0315012	0	0.024604	0	0.447177	0	0	0	0	0.0114878	0.48523
AGCATCATTTCGAAAG-1_1	BCST-1	34327	6098	18372	5013	0	AGCATCATTTCGAAAG-1_1	0.515242	0	0	0.00336558	0	0	0	0.0274543	0	0.355852	0	0	0	0	0	0	0.0980861	0.515242
AGCATCGTCGATAATT-1_1	BCST-1	26357	5646	18688	5497	0	AGCATCGTCGATAATT-1_1	0.850116	0	0	0	0	0	0	0.0780112	0	0.0196358	0	0	0	0	0	0	0.0522366	0.850116
AGCATTACGAGGCAAG-1_1	BCST-1	23091	5513	18742	5486	4	AGCATTACGAGGCAAG-1_1	0.690017	0	0	0	0	0	0	0.0931359	0	0.0668807	0	0.118653	0	0.0111801	0	0	0.0201327	0.690017
AGCCAAGCTTTGTGTC-1_1	BCST-1	24956	5854	18843	5787	4	AGCCAAGCTTTGTGTC-1_1	0.0531483	0	0	0	0	0	0	0	0	0	0	0.829234	0	0	0	0	0.117618	0.829234
AGCCACAGGTTACCCG-1_1	BCST-1	1490	863	15930	3745	2	AGCCACAGGTTACCCG-1_1	0.230714	0	0	0	0	0	0	0.0894594	0	0.0990692	0	0.284577	0	0	0	0	0.29618	0.29618
AGCCACTCCCGTGCTT-1_1	BCST-1	7534	2678	16792	3145	2	AGCCACTCCCGTGCTT-1_1	0.266171	0	0	0	0	0	0	0.0982058	0	0.100922	0	0.296204	0	0	0	0	0.238498	0.296204
AGCCATATAGTATGTG-1_1	BCST-1	10198	3640	16572	3748	0	AGCCATATAGTATGTG-1_1	0.604313	0	0	0	0	0	0	0.214451	0	0.103102	0	0.0145982	0	0	0	0	0.0635357	0.604313
AGCCCATACATGTAAG-1_1	BCST-1	21978	5701	18769	5687	4	AGCCCATACATGTAAG-1_1	0	0	0	0	0.0353839	0	0	0	0	0	0	0.56205	0	0	0	0	0.402566	0.56205
AGCCCGCAACAAGCAG-1_1	BCST-1	8094	3007	16912	3357	5	AGCCCGCAACAAGCAG-1_1	0.519664	0	0	0	0	0	0	0.147729	0	0.0518794	0	0.0507015	0	0	0	0	0.230026	0.519664
AGCCCGCACTACAATG-1_1	BCST-1	24081	5775	18845	5718	1	AGCCCGCACTACAATG-1_1	0.094286	0	0	0	0	0	0	0.905714	0	0	0	0	0	0	0	0	0	0.905714
AGCCCGGTAGCCTGTA-1_1	BCST-1	3098	1460	16149	3347	0	AGCCCGGTAGCCTGTA-1_1	0.79587	0	0	0.00309388	0	0	0.0123195	0.154214	0	0.0345029	0	0	0	0	0	0	0	0.79587
AGCCCTAAGCGAAGTT-1_1	BCST-1	9892	3520	16600	3679	4	AGCCCTAAGCGAAGTT-1_1	0	0	0	0	0	0	0	0	0	0	0	0.895365	0	0	0	0	0.104635	0.895365
AGCCCTGTCGCACCGT-1_1	BCST-1	7749	2837	16852	3253	0	AGCCCTGTCGCACCGT-1_1	0.735804	0	0	0.00481094	0	0	0.0166259	0.11624	0	0.0363228	0	0.0774427	0	0	0	0	0.0127531	0.735804
AGCCCTTGGACATCCC-1_1	BCST-1	22180	5214	18680	5207	0	AGCCCTTGGACATCCC-1_1	0.565582	0	0	0	0	0	0.0373805	0.304827	0	0.0234464	0	0.0687639	0	0	0	0	0	0.565582
AGCCGCAAATTCAAAT-1_1	BCST-1	12366	3765	16702	3787	0	AGCCGCAAATTCAAAT-1_1	0.861196	0	0	0	0	0	0.0191626	0.0397804	0	0.0272967	0	0	0	0	0	0	0.0525647	0.861196
AGCCGTGGCTAAATGT-1_1	BCST-1	29827	5802	18470	5303	1	AGCCGTGGCTAAATGT-1_1	0.27686	0	0	0	0	0	0	0.53934	0	0.061769	0	0.0270176	0	0	0	0	0.095014	0.53934
AGCCTAATACCCACGT-1_1	BCST-1	7983	2787	16912	3187	0	AGCCTAATACCCACGT-1_1	0.663606	0	0	0.00335089	0	0	0	0.0337659	0	0.251808	0	0	0	0	0	0	0.0474685	0.663606
AGCCTTAAAGCGGAAG-1_1	BCST-1	20598	5142	18561	5140	4	AGCCTTAAAGCGGAAG-1_1	0.0479019	0	0	0	0	0	0	0	0	0	0	0.908561	0	0	0	0	0.0435367	0.908561
AGCGACAGGAACGGTC-1_1	BCST-1	11011	3612	16540	3682	0	AGCGACAGGAACGGTC-1_1	0.739962	0	0	0	0	0	0	0.13469	0	0.108543	0	0.0168059	0	0	0	0	0	0.739962
AGCGACATCCCATTCA-1_1	BCST-1	40828	7090	18440	5351	1	AGCGACATCCCATTCA-1_1	0.619158	0	0	0	0	0	0	0.131125	0	0	0	0.0146889	0	0	0	0	0.235027	0.619158
AGCGACCAACGATATT-1_1	BCST-1	20719	4999	18547	4996	0	AGCGACCAACGATATT-1_1	0.821341	0	0	0	0	0	0	0.0803083	0	0.0213116	0	0	0	0	0	0	0.0770396	0.821341
AGCGATGCGCCTAATA-1_1	BCST-1	16205	4271	17079	4270	0	AGCGATGCGCCTAATA-1_1	0.783551	0	0	0	0	0	0	0.0899416	0	0.0821388	0	0	0	0	0	0	0.0443688	0.783551
AGCGCATAATGAATCG-1_1	BCST-1	8147	2856	16998	3213	2	AGCGCATAATGAATCG-1_1	0.786736	0	0	0	0	0	0	0.0243459	0	0.145339	0	0	0	0	0	0	0.0435798	0.786736
AGCGCGGGTGCCAATG-1_1	BCST-1	23096	5472	18768	5450	6	AGCGCGGGTGCCAATG-1_1	0.2688	0	0	0	0	0	0	0.0518818	0	0.110954	0	0.206318	0	0	0	0	0.362046	0.362046
AGCGCTAGAGCGATGT-1_1	BCST-1	6292	2436	16403	3140	4	AGCGCTAGAGCGATGT-1_1	0	0	0	0	0	0	0	0.00681711	0	0	0	0.940701	0	0	0	0	0.0524819	0.940701
AGCGGACACTTCGTAG-1_1	BCST-1	22059	5160	18660	5152	2	AGCGGACACTTCGTAG-1_1	0.600745	0	0	0	0	0	0	0.177865	0	0.0374902	0	0.0449668	0	0.102411	0	0	0.0365222	0.600745
AGCGGGAAGGGTCCAT-1_1	BCST-1	23626	5434	18743	5402	1	AGCGGGAAGGGTCCAT-1_1	0.500449	0	0	0	0	0	0	0.341693	0	0.084381	0	0	0	0	0	0	0.0734773	0.500449
AGCGGGTCTGACACTC-1_1	BCST-1	16911	4618	17293	4617	0	AGCGGGTCTGACACTC-1_1	0.592753	0	0	0	0	0	0.0564502	0.321468	0	0.0275766	0	0.00175217	0	0	0	0	0	0.592753
AGCGTACGAGAGCTAG-1_1	BCST-1	21936	5408	18731	5399	6	AGCGTACGAGAGCTAG-1_1	0.0535079	0	0	0.729034	0	0	0	0.0417081	0	0	0	0.137275	0	0	0	0	0.0384747	0.729034
AGCGTCTGAACCCGCA-1_1	BCST-1	17570	4577	17589	4575	4	AGCGTCTGAACCCGCA-1_1	0.178685	0	0	0	0	0	0	0.365516	0	0	0	0.123529	0	0.116411	0	0	0.215859	0.365516
AGCGTGGTATTCTACT-1_1	BCST-1	13919	3960	16756	3960	6	AGCGTGGTATTCTACT-1_1	0.48778	0	0	0.00411274	0	0	0	0.0283216	0	0.14571	0	0.24579	0	0	0	0	0.0882858	0.48778
AGCTAACAAGCAATGT-1_1	BCST-1	7740	2528	16915	2986	0	AGCTAACAAGCAATGT-1_1	0.177228	0	0	0	0	0	0	0.00747465	0	0.762334	0	0	0	0	0	0	0.0529631	0.762334
AGCTAAGTACGCAGGC-1_1	BCST-1	13563	3998	16684	3997	2	AGCTAAGTACGCAGGC-1_1	0.769408	0	0	0.0027767	0	0	0.0291157	0.156127	0	0.0425725	0	0	0	0	0	0	0	0.769408
AGCTACGAATGGTGGT-1_1	BCST-1	7752	2884	16855	3280	0	AGCTACGAATGGTGGT-1_1	0.76941	0	0	0	0	0	0	0.204909	0	0	0	0	0	0	0	0	0.0256811	0.76941
AGCTAGAAGCAGAAGT-1_1	BCST-1	29823	6018	18663	5576	1	AGCTAGAAGCAGAAGT-1_1	0.0897124	0	0	0	0	0	0	0.870758	0	0	0	0.011261	0	0	0	0	0.0282686	0.870758
AGCTATTTAATCCAAC-1_1	BCST-1	12122	3464	16726	3501	0	AGCTATTTAATCCAAC-1_1	0.218082	0	0	0	0	0	0	0.035997	0	0.718007	0	0	0	0	0	0	0.0279148	0.718007
AGCTCCATATATGTTC-1_1	BCST-1	21300	4975	18601	4973	0	AGCTCCATATATGTTC-1_1	0.785542	0	0	0	0	0	0	0.136256	0	0	0	0	0	0	0	0	0.0782021	0.785542
AGCTCCTTCGCACATC-1_1	BCST-1	12135	3638	16719	3658	1	AGCTCCTTCGCACATC-1_1	0.660144	0	0	0	0	0	0	0.215008	0	0.117067	0	0	0	0	0	0	0.00778162	0.660144
AGCTCTAGACGTTCCA-1_1	BCST-1	20312	5045	18536	5042	0	AGCTCTAGACGTTCCA-1_1	0.7066	0	0	0	0	0	0.0276817	0.150407	0	0.0774736	0	0	0	0	0	0	0.0378373	0.7066
AGCTCTTCGTAACCTT-1_1	BCST-1	38731	6926	18533	5375	1	AGCTCTTCGTAACCTT-1_1	0.0363386	0	0	0	0	0	0	0.904977	0	0	0	0	0	0	0	0	0.0586841	0.904977
AGCTCTTTACTCAGTT-1_1	BCST-1	17518	4456	17582	4454	0	AGCTCTTTACTCAGTT-1_1	0.773747	0	0	0	0	0	0	0.0608864	0	0.142602	0	0	0	0	0	0	0.0227648	0.773747
AGCTGTAACCTCAATC-1_1	BCST-1	8592	2977	16954	3273	4	AGCTGTAACCTCAATC-1_1	0.235329	0	0	0	0	0	0	0.0413219	0	0.0197576	0	0.568877	0	0	0	0	0.134715	0.568877
AGCTTCTTCTCGAGCA-1_1	BCST-1	24126	5561	18750	5515	1	AGCTTCTTCTCGAGCA-1_1	0.419524	0	0	0	0	0	0	0.43646	0	0.0307742	0	0	0	0	0	0	0.113242	0.43646
AGCTTGATCTTAACTT-1_1	BCST-1	29034	6130	18678	5782	1	AGCTTGATCTTAACTT-1_1	0.501779	0	0	0	0	0	0	0.348416	0	0.0723004	0	0	0	0	0	0	0.0775049	0.501779
AGGAACGAACGACTTC-1_1	BCST-1	4572	2028	15961	3209	4	AGGAACGAACGACTTC-1_1	0.334097	0	0	0	0	0	0	0.145991	0	0.0340008	0	0.198979	0	0	0	0	0.286932	0.334097
AGGAAGCTGTCCGCCG-1_1	BCST-1	14859	4093	16803	4092	0	AGGAAGCTGTCCGCCG-1_1	0.825455	0	0	0	0	0	0	0.134001	0	0	0	0	0	0	0	0	0.0405438	0.825455
AGGACAGTCGAATCCC-1_1	BCST-1	17453	4652	17546	4651	1	AGGACAGTCGAATCCC-1_1	0.653985	0	0	0	0	0	0	0.168483	0	0.116796	0	0	0	0	0	0	0.0607364	0.653985
AGGACATCGCACGTCG-1_1	BCST-1	25722	5587	18663	5477	1	AGGACATCGCACGTCG-1_1	0.19432	0	0	0	0	0	0	0.638537	0	0	0	0	0	0	0	0	0.167143	0.638537
AGGACATCGGCACACT-1_1	BCST-1	161	133	15705	4475	0	AGGACATCGGCACACT-1_1	0.861897	0	0	0	0	0	0	0.0365747	0	0.101528	0	0	0	0	0	0	0	0.861897
AGGACGACCCATTAGA-1_1	BCST-1	9752	3322	16802	3477	1	AGGACGACCCATTAGA-1_1	0.705572	0	0	0	0	0	0	0.105512	0	0.125757	0	0	0	0	0	0	0.063158	0.705572
AGGACGCTCGATGTTG-1_1	BCST-1	3234	1410	16254	3287	0	AGGACGCTCGATGTTG-1_1	0.581976	0	0	0.00223783	0	0	0	0.0150009	0	0.379316	0	0	0	0	0	0	0.0214687	0.581976
AGGAGAGTCTGGCTAC-1_1	BCST-1	2637	1310	16069	3495	0	AGGAGAGTCTGGCTAC-1_1	0.356683	0	0	0	0	0	0	0.0220643	0	0.611646	0	0	0	0	0	0	0.00960661	0.611646
AGGAGCGTTTATTATC-1_1	BCST-1	15316	4355	16834	4355	1	AGGAGCGTTTATTATC-1_1	0.245341	0	0	0	0	0	0	0.738915	0	0	0	0	0	0	0	0	0.015744	0.738915
AGGAGGCCTTCGCGCG-1_1	BCST-1	4169	1774	16166	3163	0	AGGAGGCCTTCGCGCG-1_1	0.550755	0	0	0.00210453	0	0	0	0.00685276	0	0.369336	0	0	0	0	0	0	0.0709513	0.550755
AGGATAAAGTCGGGAT-1_1	BCST-1	26272	5468	18558	5316	0	AGGATAAAGTCGGGAT-1_1	0.494649	0	0	0.00290125	0	0	0	0.0300116	0	0.390572	0	0	0	0	0	0	0.0818656	0.494649
AGGATATAGGGATTTA-1_1	BCST-1	29547	5913	18591	5494	1	AGGATATAGGGATTTA-1_1	0.300135	0	0	0	0	0	0	0.284896	0	0.082773	0	0	0	0	0	0	0.332195	0.332195
AGGATATCCGACTGCA-1_1	BCST-1	22456	5420	18738	5408	4	AGGATATCCGACTGCA-1_1	0.0446004	0	0	0	0	0	0	0	0	0	0	0.857027	0	0	0	0	0.0983731	0.857027
AGGATCACGCGATCTG-1_1	BCST-1	8009	3006	16867	3359	2	AGGATCACGCGATCTG-1_1	0.364276	0	0	0	0	0	0	0.10602	0	0.0327052	0	0.275961	0	0	0	0	0.221037	0.364276
AGGATTGCTTACGACA-1_1	BCST-1	5187	1986	16248	3034	0	AGGATTGCTTACGACA-1_1	0.138501	0	0	0	0	0	0	0.0122936	0	0.836564	0	0	0	0	0	0	0.012642	0.836564
AGGCACGTGACTGTCC-1_1	BCST-1	25667	5610	18708	5506	1	AGGCACGTGACTGTCC-1_1	0.635924	0	0	0	0	0	0	0.274057	0	0.056718	0	0	0	0	0	0	0.0333014	0.635924
AGGCAGATGCGTAAAC-1_1	BCST-1	13585	3965	16683	3965	0	AGGCAGATGCGTAAAC-1_1	0.656877	0	0	0.00381973	0	0	0	0.0997275	0	0.139588	0	0	0	0	0	0	0.0999874	0.656877
AGGCAGGGAGCGTACT-1_1	BCST-1	7672	2800	16757	3195	0	AGGCAGGGAGCGTACT-1_1	0.765183	0	0	0	0	0	0	0.0444981	0	0.128559	0	0	0	0.0617598	0	0	0	0.765183
AGGCATTGTCGTAGGG-1_1	BCST-1	26453	5581	18579	5392	1	AGGCATTGTCGTAGGG-1_1	0.559628	0	0	0	0	0	0	0.320555	0	0.0439084	0	0	0	0	0	0	0.0759084	0.559628
AGGCCACATTGGTTAC-1_1	BCST-1	17274	4504	17450	4503	0	AGGCCACATTGGTTAC-1_1	0.716562	0	0	0	0	0	0.0160568	0.183314	0	0.0748505	0	0	0	0	0	0	0.00921642	0.716562
AGGCCACCCGTTATGA-1_1	BCST-1	22489	5428	18751	5413	1	AGGCCACCCGTTATGA-1_1	0.525462	0	0	0	0	0	0	0.141055	0	0.0903517	0	0	0	0	0	0	0.243131	0.525462
AGGCCCAGTGACTGGT-1_1	BCST-1	11457	3588	16603	3645	1	AGGCCCAGTGACTGGT-1_1	0.59681	0	0	0	0	0	0	0.0860869	0	0.241994	0	0	0	0	0	0	0.0751087	0.59681
AGGCCCATTGTACAGG-1_1	BCST-1	34750	6490	18584	5434	1	AGGCCCATTGTACAGG-1_1	0.346294	0	0	0	0	0	0	0.356335	0	0	0	0.0251103	0	0	0	0	0.272261	0.356335
AGGCCCTAGAACGCCA-1_1	BCST-1	29657	5779	18478	5302	1	AGGCCCTAGAACGCCA-1_1	0.0854703	0	0	0	0	0	0	0.769037	0	0	0	0	0	0	0	0	0.145493	0.769037
AGGCCTGAGAATCTCG-1_1	BCST-1	22575	5284	18708	5265	1	AGGCCTGAGAATCTCG-1_1	0.226536	0	0	0	0	0	0	0.451976	0	0.07825	0	0	0	0	0	0	0.243238	0.451976
AGGCGATAACTGGCGT-1_1	BCST-1	26622	5803	18672	5657	0	AGGCGATAACTGGCGT-1_1	0.549265	0	0	0	0	0	0	0.389004	0	0.0188387	0	0	0	0	0	0	0.0428925	0.549265
AGGCTATGGTTAGCTT-1_1	BCST-1	14965	4280	16802	4278	4	AGGCTATGGTTAGCTT-1_1	0.622584	0	0	0	0	0	0	0.16529	0	0.0293656	0	0.15593	0	0	0	0	0.0268305	0.622584
AGGCTTCCCGAAGAAG-1_1	BCST-1	12086	3658	16693	3685	0	AGGCTTCCCGAAGAAG-1_1	0.83671	0	0	0	0	0	0	0.107051	0	0.0276542	0	0	0	0	0	0	0.0285855	0.83671
AGGCTTGCTAGACACC-1_1	BCST-1	13281	4023	16654	4026	2	AGGCTTGCTAGACACC-1_1	0.281197	0	0	0	0	0	0	0.0695334	0	0.0507359	0	0.275961	0	0	0	0	0.322573	0.322573
AGGGACCGGCTGCGTT-1_1	BCST-1	35508	6649	18659	5543	0	AGGGACCGGCTGCGTT-1_1	0.414248	0	0	0	0	0	0	0.557337	0	0	0	0	0	0	0	0	0.0284153	0.557337
AGGGACTCTACGCGAC-1_1	BCST-1	19321	4699	18291	4697	0	AGGGACTCTACGCGAC-1_1	0.461311	0	0	0.00269683	0	0	0	0.0280321	0	0.404442	0	0	0	0	0	0	0.103518	0.461311
AGGGAGACATACTTCG-1_1	BCST-1	5688	2471	16068	3240	3	AGGGAGACATACTTCG-1_1	0.16779	0	0	0	0	0	0	0.189113	0	0.0185336	0	0.15632	0	0.170179	0	0	0.298064	0.298064
AGGGCAGCGGCGTGGT-1_1	BCST-1	2429	1091	16190	3436	0	AGGGCAGCGGCGTGGT-1_1	0.268752	0	0	0.0065902	0	0	0	0.0129823	0	0.52859	0	0.0218975	0	0	0	0	0.161188	0.52859
AGGGCCCTAATGTTCT-1_1	BCST-1	7400	2839	16663	3291	3	AGGGCCCTAATGTTCT-1_1	0.0361293	0	0	0	0	0	0.0221021	0.0197864	0.0153976	0	0	0.215947	0	0.690638	0	0	0	0.690638
AGGGCGAGCAGCTGAT-1_1	BCST-1	21580	5143	18664	5139	1	AGGGCGAGCAGCTGAT-1_1	0.585205	0	0	0	0	0	0	0.3407	0.0308699	0	0	0	0	0	0	0	0.0432251	0.585205
AGGGCGTGATCGGCTA-1_1	BCST-1	33039	6277	18605	5483	1	AGGGCGTGATCGGCTA-1_1	0.697876	0	0	0	0	0	0	0.109262	0	0	0	0.00857473	0	0	0	0	0.184287	0.697876
AGGGCTGCAGTTACAG-1_1	BCST-1	22851	5213	18681	5197	1	AGGGCTGCAGTTACAG-1_1	0.109976	0	0	0	0	0	0	0.313677	0	0	0	0	0	0.0485035	0	0	0.527844	0.527844
AGGGTCGATGCGAACT-1_1	BCST-1	4087	1735	16097	3151	2	AGGGTCGATGCGAACT-1_1	0.258843	0	0	0	0	0	0	0.115341	0	0.0882635	0	0.30274	0	0	0	0	0.234813	0.30274
AGGGTCTGGACGCAGT-1_1	BCST-1	9257	3391	16803	3546	0	AGGGTCTGGACGCAGT-1_1	0.450583	0	0	0	0	0	0	0.347814	0	0.0575789	0	0.0142637	0	0	0	0	0.129761	0.450583
AGGGTGCTCTCGAGGG-1_1	BCST-1	17478	4779	17552	4775	4	AGGGTGCTCTCGAGGG-1_1	0.0225902	0	0	0	0.0792515	0	0	0.0153613	0	0	0	0.182637	0	0	0	0	0.70016	0.70016
AGGGTGGATAGTGCAT-1_1	BCST-1	18373	4586	17993	4582	1	AGGGTGGATAGTGCAT-1_1	0.547555	0	0	0	0	0	0	0.372294	0	0	0	0	0	0	0	0	0.0801513	0.547555
AGGGTTCCCTTTGGTT-1_1	BCST-1	8464	2986	16961	3269	1	AGGGTTCCCTTTGGTT-1_1	0.306424	0	0	0	0	0	0	0.3028	0	0.143376	0	0	0	0	0	0	0.247401	0.306424
AGGGTTTAGTTCGGGA-1_1	BCST-1	19254	4833	18294	4831	0	AGGGTTTAGTTCGGGA-1_1	0.859588	0	0	0	0	0	0	0.0969533	0	0.0237142	0	0	0	0	0	0	0.0197447	0.859588
AGGTAACCTCCTATTC-1_1	BCST-1	29487	6115	18615	5743	1	AGGTAACCTCCTATTC-1_1	0.225856	0	0	0	0	0	0	0.225562	0.0291806	0.0971526	0	0	0	0	0	0	0.422249	0.422249
AGGTACGATATTGCCA-1_1	BCST-1	4570	1838	16167	3078	0	AGGTACGATATTGCCA-1_1	0.471628	0	0	0.00259672	0	0	0	0.0400359	0	0.397633	0	0	0	0	0	0	0.0881062	0.471628
AGGTAGGTACAAAGCT-1_1	BCST-1	17458	4508	17555	4505	0	AGGTAGGTACAAAGCT-1_1	0.799292	0	0	0	0	0	0	0.143809	0	0	0	0	0	0	0	0	0.0568987	0.799292
AGGTATAATTGATAGT-1_1	BCST-1	31569	6418	18765	5832	1	AGGTATAATTGATAGT-1_1	0.577448	0	0	0	0	0	0	0.0859254	0	0.207183	0	0	0	0	0	0	0.129444	0.577448
AGGTATGCGGACATTA-1_1	BCST-1	3241	1480	16237	3369	3	AGGTATGCGGACATTA-1_1	0.0537681	0	0	0	0	0	0.0154744	0.117391	0.0291941	0	0	0.369384	0	0.182667	0	0	0.232121	0.369384
AGGTCAGGTGAGAGTG-1_1	BCST-1	28398	5619	18495	5319	6	AGGTCAGGTGAGAGTG-1_1	0.285805	0	0	0	0	0	0	0.646233	0	0.0374521	0	0	0	0	0	0	0.0305097	0.646233
AGGTCGCCTCCCAACA-1_1	BCST-1	31151	5985	18612	5396	1	AGGTCGCCTCCCAACA-1_1	0	0	0	0	0	0	0	0.939932	0.028735	0	0	0	0	0	0	0	0.031333	0.939932
AGGTCGCGGAGTTACT-1_1	BCST-1	27373	6001	18673	5809	1	AGGTCGCGGAGTTACT-1_1	0.229137	0	0	0	0	0	0	0.613574	0	0	0	0.020181	0	0	0	0	0.137108	0.613574
AGGTGCACGTCCACAT-1_1	BCST-1	5481	2158	16155	3037	0	AGGTGCACGTCCACAT-1_1	0.780252	0	0	0.00444956	0	0	0	0.17485	0	0.0162223	0	0	0	0	0	0	0.0242261	0.780252
AGGTGGTGACCTTCGC-1_1	BCST-1	28058	5856	18569	5578	0	AGGTGGTGACCTTCGC-1_1	0.283328	0	0	0	0	0	0	0.636328	0.0353892	0	0	0	0	0.0106268	0	0	0.0343281	0.636328
AGGTGTATCGCCATGA-1_1	BCST-1	21019	4884	18546	4881	0	AGGTGTATCGCCATGA-1_1	0.82141	0	0	0	0	0	0	0.0813168	0	0.0718271	0	0	0	0	0	0	0.0254462	0.82141
AGGTGTTGCCGACCAC-1_1	BCST-1	19348	4952	18355	4951	1	AGGTGTTGCCGACCAC-1_1	0.0955508	0	0	0	0	0	0	0.819741	0	0	0	0	0	0	0	0	0.0847078	0.819741
AGGTTACACCATGCCG-1_1	BCST-1	18670	5085	18152	5081	4	AGGTTACACCATGCCG-1_1	0.0761668	0	0	0	0	0	0	0	0	0	0	0.80702	0	0	0	0	0.116814	0.80702
AGGTTGAGGCACGCTT-1_1	BCST-1	2001	992	16067	3578	3	AGGTTGAGGCACGCTT-1_1	0.668011	0	0	0	0	0	0	0.0383855	0	0.220585	0	0	0	0	0	0	0.0730191	0.668011
AGGTTTCACACACCTT-1_1	BCST-1	11823	3691	16652	3725	1	AGGTTTCACACACCTT-1_1	0.637853	0	0	0	0	0	0	0.128637	0	0.0850371	0	0	0	0	0	0	0.148473	0.637853
AGTAACTATAGCAGCC-1_1	BCST-1	3635	1648	16162	3289	0	AGTAACTATAGCAGCC-1_1	0.748894	0	0	0	0	0	0	0.172956	0	0.0277949	0	0	0	0	0	0	0.0503556	0.748894
AGTAAGGGACAGAATC-1_1	BCST-1	16156	4469	17033	4468	1	AGTAAGGGACAGAATC-1_1	0.537109	0	0	0	0	0	0	0.322032	0	0.0645779	0	0	0	0	0	0	0.0762802	0.537109
AGTAATCTAAGGGTGG-1_1	BCST-1	16836	4575	17270	4571	1	AGTAATCTAAGGGTGG-1_1	0.494581	0	0	0	0	0	0	0.432295	0	0	0	0	0	0	0	0	0.0731239	0.494581
AGTAATGTCTTGCCGC-1_1	BCST-1	43090	7253	18360	5288	1	AGTAATGTCTTGCCGC-1_1	0.0337397	0	0	0	0	0	0	0.80079	0	0	0	0	0	0.0221681	0	0	0.143303	0.80079
AGTACAGAAGCTTATA-1_1	BCST-1	13755	4019	16686	4018	1	AGTACAGAAGCTTATA-1_1	0.255979	0	0	0	0	0	0	0.700733	0	0.0334038	0	0	0	0	0	0	0.00988382	0.700733
AGTACATCATTTATCA-1_1	BCST-1	27136	6287	18765	6134	1	AGTACATCATTTATCA-1_1	0.0424815	0	0	0	0	0	0	0.798048	0	0	0	0	0	0	0	0	0.159471	0.798048
AGTACGGCCCGTATCG-1_1	BCST-1	23202	5259	18700	5228	1	AGTACGGCCCGTATCG-1_1	0.718351	0	0	0	0	0	0	0.15091	0	0.0363824	0	0.00636346	0	0	0	0	0.087993	0.718351
AGTACGGGCACCTGGC-1_1	BCST-1	20083	5038	18484	5037	0	AGTACGGGCACCTGGC-1_1	0.692794	0	0	0	0	0	0	0.0437492	0	0.232604	0	0	0	0	0	0	0.0308531	0.692794
AGTACTCTTATGCCCA-1_1	BCST-1	18859	4823	18190	4820	3	AGTACTCTTATGCCCA-1_1	0.751881	0	0	0	0	0	0	0.180768	0	0.0573623	0	0	0	0	0	0	0.00998908	0.751881
AGTAGAAGGCGCCTCA-1_1	BCST-1	9916	3367	16722	3505	2	AGTAGAAGGCGCCTCA-1_1	0.79056	0	0	0	0	0	0	0.0853713	0	0.0203308	0	0.0810136	0	0	0	0	0.0227241	0.79056
AGTAGGTAACATACAT-1_1	BCST-1	46449	7356	17993	4907	0	AGTAGGTAACATACAT-1_1	0.757694	0	0	0	0	0	0	0.236337	0	0	0	0	0	0	0	0	0.00596948	0.757694
AGTATAATACTAGGCA-1_1	BCST-1	21014	5152	18616	5147	0	AGTATAATACTAGGCA-1_1	0.846546	0	0	0	0	0	0	0.0959428	0	0.0356227	0	0	0	0	0	0	0.0218885	0.846546
AGTATTTGGCACGACC-1_1	BCST-1	13555	4093	16643	4094	1	AGTATTTGGCACGACC-1_1	0.598965	0	0	0	0	0	0	0.259107	0	0	0	0	0	0	0	0	0.141928	0.598965
AGTCAACACCACCATC-1_1	BCST-1	6603	2521	16469	3144	0	AGTCAACACCACCATC-1_1	0.852006	0	0	0	0	0	0.00659696	0.0919988	0	0.0365217	0	0	0	0	0	0	0.0128769	0.852006
AGTCAAGATGACACTT-1_1	BCST-1	30387	6186	18588	5662	0	AGTCAAGATGACACTT-1_1	0.801706	0	0	0	0	0	0	0.0332347	0	0.143343	0	0	0	0	0	0	0.0217165	0.801706
AGTCACTAGCTCTCGA-1_1	BCST-1	22260	5045	18641	5031	0	AGTCACTAGCTCTCGA-1_1	0.549746	0	0	0	0	0	0	0.0199018	0	0.37745	0	0	0	0	0	0	0.0529027	0.549746
AGTCACTCCGCCTCAT-1_1	BCST-1	15478	4510	16868	4508	4	AGTCACTCCGCCTCAT-1_1	0.0425093	0	0	0	0	0	0	0	0	0	0	0.74463	0	0	0	0	0.212861	0.74463
AGTCAGCCACCGCCTG-1_1	BCST-1	25188	5516	18712	5407	3	AGTCAGCCACCGCCTG-1_1	0.218032	0	0	0	0	0	0	0.187448	0	0.0127046	0	0.114974	0	0.0213687	0	0	0.445473	0.445473
AGTCCATTGGCTGATG-1_1	BCST-1	33719	6464	18632	5516	1	AGTCCATTGGCTGATG-1_1	0.273016	0	0	0	0	0	0	0.458796	0	0.0865313	0	0.00959911	0	0	0	0	0.172058	0.458796
AGTCGAATTAGCGTAA-1_1	BCST-1	13925	4085	16698	4084	1	AGTCGAATTAGCGTAA-1_1	0.179684	0	0	0	0	0	0	0.640044	0	0.0652053	0	0	0	0	0	0	0.115066	0.640044
AGTCGACGGTCTCAAG-1_1	BCST-1	29037	6015	18630	5680	0	AGTCGACGGTCTCAAG-1_1	0.49694	0	0	0	0	0	0.0304953	0.384868	0	0.0876966	0	0	0	0	0	0	0	0.49694
AGTCGGCCCAAACGAC-1_1	BCST-1	25090	5435	18680	5348	0	AGTCGGCCCAAACGAC-1_1	0.726177	0	0	0	0	0	0	0.181081	0	0.0454967	0	0	0	0	0	0	0.0472449	0.726177
AGTCGGCTCAACTTTA-1_1	BCST-1	30609	5960	18547	5383	1	AGTCGGCTCAACTTTA-1_1	0.0227523	0	0	0	0	0	0	0.937078	0	0	0	0	0	0	0	0	0.0401701	0.937078
AGTCGGTTGCGTGAGA-1_1	BCST-1	25671	5796	18747	5701	1	AGTCGGTTGCGTGAGA-1_1	0.5221	0	0	0	0	0	0	0.274757	0	0.0900774	0	0	0	0	0	0	0.113065	0.5221
AGTCGTATAAAGCAGA-1_1	BCST-1	19292	4938	18330	4935	1	AGTCGTATAAAGCAGA-1_1	0.582601	0	0	0	0	0	0	0.130535	0	0.121819	0	0	0	0	0	0	0.165046	0.582601
AGTCGTCGACCACCAA-1_1	BCST-1	4459	1839	16118	3110	0	AGTCGTCGACCACCAA-1_1	0.527589	0	0	0.0046023	0	0	0	0.0484284	0	0.319244	0	0	0	0	0	0	0.100136	0.527589
AGTCGTGGGCATTACG-1_1	BCST-1	19608	4794	18381	4792	0	AGTCGTGGGCATTACG-1_1	0.828568	0	0	0	0	0	0	0.13029	0	0.0244945	0	0	0	0	0	0	0.0166472	0.828568
AGTCTAAAGTATACTC-1_1	BCST-1	14150	4403	16628	4402	0	AGTCTAAAGTATACTC-1_1	0.69167	0	0	0	0	0	0.0369104	0.255811	0	0.0156084	0	0	0	0	0	0	0	0.69167
AGTCTCACAAGACTAC-1_1	BCST-1	8088	3029	16885	3400	4	AGTCTCACAAGACTAC-1_1	0.0498092	0	0	0	0	0	0	0	0	0	0	0.841467	0	0	0	0	0.108724	0.841467
AGTCTGGACATCCTTG-1_1	BCST-1	20423	4888	18523	4885	1	AGTCTGGACATCCTTG-1_1	0.345731	0	0	0	0	0	0	0.584744	0	0	0	0.0222478	0	0	0	0	0.0472769	0.584744
AGTCTTCTCCTCAAAT-1_1	BCST-1	25221	5535	18687	5458	1	AGTCTTCTCCTCAAAT-1_1	0.0291015	0	0	0	0	0	0	0.722449	0.0645139	0	0	0	0	0	0	0	0.183935	0.722449
AGTCTTTAAAGTGTCC-1_1	BCST-1	21693	5251	18693	5246	1	AGTCTTTAAAGTGTCC-1_1	0.318663	0	0	0	0	0	0	0.384169	0	0.0373713	0	0.0173393	0	0	0	0	0.242457	0.384169
AGTGAACAAACTTCTC-1_1	BCST-1	18904	5022	18230	5015	4	AGTGAACAAACTTCTC-1_1	0.0457362	0	0	0	0	0	0	0.00519437	0	0	0	0.839788	0	0	0	0	0.109282	0.839788
AGTGAAGATGGTGTCC-1_1	BCST-1	8710	2841	16968	3118	0	AGTGAAGATGGTGTCC-1_1	0.262668	0	0	0	0	0	0	0.508922	0.20048	0	0	0	0	0.00651161	0	0	0.0214187	0.508922
AGTGACCTACTTTACG-1_1	BCST-1	12191	3751	16690	3769	1	AGTGACCTACTTTACG-1_1	0.648285	0	0	0	0	0	0	0.250723	0	0	0	0	0	0	0	0	0.100992	0.648285
AGTGAGACTTCCAGTA-1_1	BCST-1	10612	3413	16624	3495	0	AGTGAGACTTCCAGTA-1_1	0.825016	0	0	0	0	0	0	0.0691936	0	0.0930855	0	0	0	0	0	0	0.0127051	0.825016
AGTGAGCCTCGCCGCC-1_1	BCST-1	29921	6317	18707	5938	1	AGTGAGCCTCGCCGCC-1_1	0.588418	0	0	0	0	0	0	0.214482	0	0	0	0.0153742	0	0	0	0	0.181725	0.588418
AGTGAGTCGAATTAAC-1_1	BCST-1	18898	5016	18223	5013	4	AGTGAGTCGAATTAAC-1_1	0.0836931	0	0	0	0	0	0	0	0	0	0	0.813846	0	0	0	0	0.102461	0.813846
AGTGATAACCTGCGCG-1_1	BCST-1	24337	5427	18760	5371	0	AGTGATAACCTGCGCG-1_1	0.352476	0	0	0	0	0	0	0.0087967	0	0.557019	0	0	0	0	0	0	0.0817083	0.557019
AGTGATATGAGTAGTT-1_1	BCST-1	22149	5001	18619	4990	6	AGTGATATGAGTAGTT-1_1	0.693658	0	0	0.0049789	0	0	0	0.265544	0	0	0	0.00232613	0	0	0	0	0.0334934	0.693658
AGTGATTCAAGCAGGA-1_1	BCST-1	13893	4338	16648	4341	1	AGTGATTCAAGCAGGA-1_1	0.273267	0	0	0	0	0	0	0.235768	0	0.104021	0	0	0	0	0	0	0.386944	0.386944
AGTGCACGCTTAAGAA-1_1	BCST-1	20142	4934	18465	4933	0	AGTGCACGCTTAAGAA-1_1	0.581984	0	0	0	0	0	0	0.0322711	0	0.308328	0	0.0318914	0	0	0	0	0.0455258	0.581984
AGTGCGTAGCTCGTAA-1_1	BCST-1	17620	4396	17621	4395	0	AGTGCGTAGCTCGTAA-1_1	0.71469	0	0	0	0	0	0	0.187337	0	0.0399872	0	0	0	0	0	0	0.0579855	0.71469
AGTGCTAAACACAGCA-1_1	BCST-1	21138	5139	18616	5134	0	AGTGCTAAACACAGCA-1_1	0.795401	0	0	0.00289472	0	0	0.021106	0.109419	0	0.0475658	0	0	0	0	0	0	0.0236137	0.795401
AGTGCTTGCACGAATA-1_1	BCST-1	13732	4011	16697	4010	6	AGTGCTTGCACGAATA-1_1	0.284579	0	0	0.217487	0	0	0.0331955	0.326082	0	0.0187682	0	0.119889	0	0	0	0	0	0.326082
AGTGGCCCGCAAATGG-1_1	BCST-1	24274	5604	18783	5548	1	AGTGGCCCGCAAATGG-1_1	0.0205416	0	0	0	0	0	0	0.777013	0	0	0	0	0	0	0	0	0.202445	0.777013
AGTGGCGGCAATTTGA-1_1	BCST-1	5300	1923	16256	2901	0	AGTGGCGGCAATTTGA-1_1	0.527819	0	0	0.00349535	0	0	0	0.0724751	0	0.193213	0	0	0	0	0	0	0.202998	0.527819
AGTGGCGTCTGAAGGT-1_1	BCST-1	19720	4987	18447	4985	1	AGTGGCGTCTGAAGGT-1_1	0.212887	0	0	0	0	0	0	0.334074	0	0.0870626	0	0	0	0	0	0	0.365977	0.365977
AGTGGCTCCGTCGGCC-1_1	BCST-1	14913	4605	16715	4603	6	AGTGGCTCCGTCGGCC-1_1	0.00594957	0	0	0.741989	0	0	0.118556	0.0286233	0	0	0	0.0831108	0	0	0	0	0.0217709	0.741989
AGTGGTGTTACCCGTG-1_1	BCST-1	8274	3000	16928	3317	1	AGTGGTGTTACCCGTG-1_1	0.709112	0	0	0	0	0	0	0.142286	0	0	0	0	0	0	0	0	0.148602	0.709112
AGTGGTTGCGTATAGG-1_1	BCST-1	21552	4920	18603	4915	1	AGTGGTTGCGTATAGG-1_1	0.261761	0	0	0	0	0	0	0.336488	0	0	0	0	0	0.0603158	0	0	0.341435	0.341435
AGTGTGCTAAGATCGC-1_1	BCST-1	32144	5883	18682	5092	1	AGTGTGCTAAGATCGC-1_1	0.820395	0	0	0	0	0	0	0.174267	0	0	0	0	0	0	0	0	0.00533778	0.820395
AGTGTGGTCTATTGTG-1_1	BCST-1	23778	5312	18694	5267	0	AGTGTGGTCTATTGTG-1_1	0.755448	0	0	0	0	0	0	0.018915	0	0.0511364	0	0	0	0	0	0	0.174501	0.755448
AGTTAAACACTTGCGA-1_1	BCST-1	21298	5111	18630	5110	1	AGTTAAACACTTGCGA-1_1	0.658029	0	0	0	0	0	0	0.111396	0	0.0733665	0	0	0	0	0	0	0.157209	0.658029
AGTTAAGCGGTCCCGG-1_1	BCST-1	11360	3328	16678	3409	0	AGTTAAGCGGTCCCGG-1_1	0.256702	0	0	0.00208391	0	0	0	0.0156298	0	0.642423	0	0	0	0	0	0	0.0831616	0.642423
AGTTAAGTCAACCGCT-1_1	BCST-1	27928	5749	18565	5517	3	AGTTAAGTCAACCGCT-1_1	0.66322	0	0	0.00351187	0	0	0	0.101466	0	0.0501379	0	0.075015	0	0	0	0	0.106649	0.66322
AGTTACCCTTAAGACT-1_1	BCST-1	28809	5630	18475	5258	0	AGTTACCCTTAAGACT-1_1	0.705429	0	0	0.00371531	0	0	0	0.185231	0	0.0505459	0	0	0	0	0	0	0.0550797	0.705429
AGTTACCGCACATGGT-1_1	BCST-1	17119	4463	17389	4458	3	AGTTACCGCACATGGT-1_1	0.611044	0	0	0	0	0	0	0.183742	0	0.112566	0	0	0	0.0178436	0	0	0.0748041	0.611044
AGTTATTCAGACTGTG-1_1	BCST-1	14556	4270	16749	4270	1	AGTTATTCAGACTGTG-1_1	0.182651	0	0	0	0	0	0	0.757172	0	0	0	0.0243459	0	0	0	0	0.0358313	0.757172
AGTTCACCGGTTGGAC-1_1	BCST-1	29469	5935	18608	5485	4	AGTTCACCGGTTGGAC-1_1	0.0130419	0	0	0	0	0	0	0.00625677	0	0	0	0.882741	0	0	0	0	0.0979599	0.882741
AGTTCCTACAGAATTA-1_1	BCST-1	22878	5389	18735	5369	1	AGTTCCTACAGAATTA-1_1	0.813975	0	0	0	0	0	0	0.0354599	0	0	0	0	0	0	0	0	0.150565	0.813975
AGTTCCTATTTATGTT-1_1	BCST-1	15616	4478	16901	4478	0	AGTTCCTATTTATGTT-1_1	0.707361	0	0	0	0	0	0	0.167551	0	0.0957986	0	0	0	0	0	0	0.0292889	0.707361
AGTTCTGCGTTGTATC-1_1	BCST-1	33477	6275	18645	5332	1	AGTTCTGCGTTGTATC-1_1	0.680751	0	0	0	0	0	0	0.267233	0	0	0	0	0	0	0	0	0.0520161	0.680751
AGTTGACATCGGCTGG-1_1	BCST-1	25004	5849	18756	5751	4	AGTTGACATCGGCTGG-1_1	0	0	0	0	0.182241	0	0	0	0	0	0	0.112967	0	0	0	0	0.704792	0.704792
AGTTGACGGTCCTTGC-1_1	BCST-1	17631	4740	17628	4736	1	AGTTGACGGTCCTTGC-1_1	0.197353	0	0	0	0	0	0	0.445276	0	0	0	0	0	0	0	0	0.357372	0.445276
AGTTGCTGACTGATAT-1_1	BCST-1	26461	5863	18825	5671	1	AGTTGCTGACTGATAT-1_1	0.0184592	0	0	0	0	0	0	0.981541	0	0	0	0	0	0	0	0	0	0.981541
AGTTGGCAAGGCTAGA-1_1	BCST-1	21824	5148	18643	5142	0	AGTTGGCAAGGCTAGA-1_1	0.745891	0	0	0.00497975	0	0	0.0203487	0.0451717	0	0.137346	0	0	0	0	0	0	0.0462625	0.745891
AGTTTATGTAAAGACA-1_1	BCST-1	4525	1926	16068	3164	0	AGTTTATGTAAAGACA-1_1	0.512468	0	0	0	0	0	0	0.0158171	0	0.451632	0	0	0	0	0	0	0.0200831	0.512468
AGTTTCGCAGGTCGGA-1_1	BCST-1	12796	4063	16542	4069	1	AGTTTCGCAGGTCGGA-1_1	0.565537	0	0	0	0	0	0	0.407437	0.0161039	0	0	0	0	0	0	0	0.0109223	0.565537
AGTTTGCACCTGCCTC-1_1	BCST-1	5964	2302	16310	3100	4	AGTTTGCACCTGCCTC-1_1	0	0	0	0	0	0	0	0	0	0	0	0.911811	0	0	0	0	0.0881892	0.911811
AGTTTGGCACGGGTTG-1_1	BCST-1	19644	4808	18384	4808	1	AGTTTGGCACGGGTTG-1_1	0.704842	0	0	0	0	0	0	0.114295	0	0.127227	0	0	0	0	0	0	0.0536364	0.704842
AGTTTGGCCAGACCTA-1_1	BCST-1	21694	4974	18564	4969	1	AGTTTGGCCAGACCTA-1_1	0.598116	0	0	0	0	0	0	0.360694	0	0	0	0	0	0	0	0	0.0411902	0.598116
ATAAACGGACCCGTAA-1_1	BCST-1	12337	3810	16694	3827	2	ATAAACGGACCCGTAA-1_1	0.357495	0	0	0	0	0	0	0.0730147	0	0.0422548	0	0.307733	0	0	0	0	0.219503	0.357495
ATAAACGTTGCACCAC-1_1	BCST-1	15640	4094	16970	4094	0	ATAAACGTTGCACCAC-1_1	0.218379	0	0	0	0	0	0	0.00539848	0	0.705297	0	0	0	0	0	0	0.0709255	0.705297
ATAAAGGCTCGGTCGT-1_1	BCST-1	17667	4469	17667	4469	2	ATAAAGGCTCGGTCGT-1_1	0.661803	0	0	0.00243144	0	0	0.0179948	0.046007	0	0.0351572	0	0.201766	0	0	0	0	0.0348402	0.661803
ATAAATATTAGCAGCT-1_1	BCST-1	17919	4585	17802	4583	0	ATAAATATTAGCAGCT-1_1	0.799857	0	0	0	0	0	0	0.121129	0	0.0385202	0	0.0125877	0	0	0	0	0.0279067	0.799857
ATAACGCCGGAGGGTC-1_1	BCST-1	18958	4696	18206	4694	1	ATAACGCCGGAGGGTC-1_1	0.590345	0	0	0	0	0	0	0.136828	0	0.0118686	0	0.0556418	0	0	0	0	0.205316	0.590345
ATAACGGAGTCCAACG-1_1	BCST-1	16034	4688	16977	4684	0	ATAACGGAGTCCAACG-1_1	0.72402	0	0	0	0	0	0	0.157654	0	0.118326	0	0	0	0	0	0	0	0.72402
ATAAGGTGGAGAACAT-1_1	BCST-1	23469	5478	18720	5445	2	ATAAGGTGGAGAACAT-1_1	0.490589	0	0	0	0	0	0	0.0449309	0	0.0497337	0	0.289534	0	0	0	0	0.125212	0.490589
ATAAGTAGGATTCAGA-1_1	BCST-1	18420	4852	18048	4849	1	ATAAGTAGGATTCAGA-1_1	0.208146	0	0	0	0	0	0	0.250542	0	0.0848634	0	0.0242121	0	0	0	0	0.432236	0.432236
ATAAGTAGGGCGACTC-1_1	BCST-1	14750	4308	16767	4307	1	ATAAGTAGGGCGACTC-1_1	0.608877	0	0	0	0	0	0	0.254379	0	0.0882692	0	0	0	0	0	0	0.0484742	0.608877
ATAAGTTACCGCGACG-1_1	BCST-1	20706	4921	18522	4920	0	ATAAGTTACCGCGACG-1_1	0.804683	0	0	0	0	0	0	0.153486	0	0	0	0	0	0	0	0	0.0418309	0.804683
ATAATACCGTTAGCCG-1_1	BCST-1	20689	4932	18537	4928	1	ATAATACCGTTAGCCG-1_1	0.695813	0	0	0	0	0	0	0.25317	0	0	0	0	0	0	0	0	0.0510171	0.695813
ATAATAGCTGTTGAAT-1_1	BCST-1	28285	5770	18558	5490	0	ATAATAGCTGTTGAAT-1_1	0.804604	0	0	0	0	0	0	0.116127	0	0.0233462	0	0	0	0	0	0	0.0559226	0.804604
ATAATAGTGTAGGGAC-1_1	BCST-1	30778	6087	18581	5537	0	ATAATAGTGTAGGGAC-1_1	0.698524	0	0	0	0	0	0	0.198235	0	0.0798614	0	0	0	0	0	0	0.0233794	0.698524
ATAATCTTGGAGAACC-1_1	BCST-1	6918	2511	16655	3095	2	ATAATCTTGGAGAACC-1_1	0.604678	0	0	0	0	0	0	0.025303	0	0.242729	0	0.0835532	0	0	0	0	0.0437372	0.604678
ATAATTAGCTAAGTAG-1_1	BCST-1	22808	5298	18712	5275	1	ATAATTAGCTAAGTAG-1_1	0.0791332	0	0	0	0	0	0	0.609912	0	0	0	0	0	0	0	0	0.310955	0.609912
ATACAGGCCCTCCAAT-1_1	BCST-1	7034	2620	16591	3149	0	ATACAGGCCCTCCAAT-1_1	0.725911	0	0	0	0	0	0	0.101954	0	0.140272	0	0	0	0	0	0	0.031863	0.725911
ATACCACGGGCAACTT-1_1	BCST-1	16553	4416	17183	4416	1	ATACCACGGGCAACTT-1_1	0.802498	0	0	0	0	0	0	0.085848	0	0.0364552	0	0	0	0	0	0	0.0751985	0.802498
ATACCTAACCAAGAAA-1_1	BCST-1	29736	6100	18583	5679	2	ATACCTAACCAAGAAA-1_1	0.846874	0	0	0	0	0	0	0.0794138	0	0.0630903	0	0	0	0	0	0	0.0106219	0.846874
ATACGAAGGCTTTCCA-1_1	BCST-1	8146	2682	16997	3097	0	ATACGAAGGCTTTCCA-1_1	0.118342	0	0	0	0	0	0	0.0279785	0	0.842002	0	0	0	0	0	0	0.0116767	0.842002
ATACGCCGGCGAAACC-1_1	BCST-1	18125	4816	17917	4812	1	ATACGCCGGCGAAACC-1_1	0.672389	0	0	0	0	0	0	0.139902	0	0.0725534	0	0	0	0	0	0	0.115155	0.672389
ATACGGGTTTCGATTG-1_1	BCST-1	7171	2481	16746	3031	0	ATACGGGTTTCGATTG-1_1	0.219454	0	0	0	0	0	0	0.00529644	0	0.720658	0	0	0	0	0	0	0.0545921	0.720658
ATACGGTGAAGATGCA-1_1	BCST-1	18927	4618	18199	4617	0	ATACGGTGAAGATGCA-1_1	0.847272	0	0	0	0	0	0	0.0969103	0	0.0179983	0	0	0	0	0	0	0.0378189	0.847272
ATACGTACTTAGCCAC-1_1	BCST-1	5058	2046	16124	3080	0	ATACGTACTTAGCCAC-1_1	0.767049	0	0	0	0	0	0	0.0533417	0	0.147771	0	0	0	0	0	0	0.0318391	0.767049
ATACGTCCACTCCTGT-1_1	BCST-1	21615	4956	18615	4952	1	ATACGTCCACTCCTGT-1_1	0.390082	0	0	0	0	0	0	0.386583	0	0	0	0	0	0.0301018	0	0	0.193233	0.390082
ATACGTTATGCACGGA-1_1	BCST-1	19141	4665	18255	4665	1	ATACGTTATGCACGGA-1_1	0.163196	0	0	0	0	0	0	0.373124	0	0.0548966	0	0	0	0.0359119	0	0	0.372872	0.373124
ATACTACCCGTACCAC-1_1	BCST-1	16678	4428	17216	4425	0	ATACTACCCGTACCAC-1_1	0.717268	0	0	0.00308066	0	0	0	0.0865812	0	0.125873	0	0	0	0	0	0	0.0671972	0.717268
ATACTAGCATGACCCT-1_1	BCST-1	16246	4683	17038	4681	1	ATACTAGCATGACCCT-1_1	0.631303	0	0	0	0	0	0.0421842	0.205757	0.0277633	0	0	0	0	0	0	0	0.0929926	0.631303
ATACTCTCGCCACTCT-1_1	BCST-1	20084	5214	18522	5209	3	ATACTCTCGCCACTCT-1_1	0.133117	0	0	0	0	0	0.0512736	0.0989589	0.0304293	0.0142246	0	0.235934	0	0.218739	0	0	0.217323	0.235934
ATACTGCCTTACACCG-1_1	BCST-1	11933	3758	16700	3778	0	ATACTGCCTTACACCG-1_1	0.838724	0	0	0	0	0	0.0253201	0.0696379	0	0.0663183	0	0	0	0	0	0	0	0.838724
ATACTTGTTCTCGAGC-1_1	BCST-1	17182	4480	17416	4478	0	ATACTTGTTCTCGAGC-1_1	0.814896	0	0	0	0	0	0	0.109285	0	0.0758196	0	0	0	0	0	0	0	0.814896
ATAGACAACGGGACCT-1_1	BCST-1	25227	5777	18785	5690	1	ATAGACAACGGGACCT-1_1	0.0273669	0	0	0	0	0	0	0.60531	0	0	0	0.00757934	0	0	0	0	0.359744	0.60531
ATAGACGAAGAGAAAG-1_1	BCST-1	29520	6073	18583	5654	0	ATAGACGAAGAGAAAG-1_1	0.860784	0	0	0	0	0	0	0.0455083	0	0.0333019	0	0	0	0	0	0	0.0604055	0.860784
ATAGAGTACTGGGACA-1_1	BCST-1	25377	5605	18746	5507	1	ATAGAGTACTGGGACA-1_1	0.63781	0	0	0	0	0	0	0.0887186	0	0.0574319	0	0.00995129	0	0	0	0	0.206088	0.63781
ATAGAGTTATCAACTT-1_1	BCST-1	21474	5313	18689	5309	1	ATAGAGTTATCAACTT-1_1	0.30294	0	0	0	0	0	0	0.346886	0	0.0568857	0	0	0	0	0	0	0.293288	0.346886
ATAGCAACTAGGGAAG-1_1	BCST-1	14548	4020	16789	4019	3	ATAGCAACTAGGGAAG-1_1	0.0380299	0	0	0	0	0	0.0262486	0.0852978	0.027892	0	0	0.311433	0	0.344372	0	0	0.166727	0.344372
ATAGCCATAACAGTCA-1_1	BCST-1	6442	2652	16330	3287	4	ATAGCCATAACAGTCA-1_1	0	0	0	0	0	0	0	0.00655929	0	0	0	0.894534	0	0.0214987	0	0	0.0774076	0.894534
ATAGCCTCAGTACCCA-1_1	BCST-1	24191	5326	18765	5254	1	ATAGCCTCAGTACCCA-1_1	0.0595882	0	0	0	0	0	0	0.876162	0	0.0642502	0	0	0	0	0	0	0	0.876162
ATAGCTGCTCTTGTTA-1_1	BCST-1	11739	3510	16667	3552	1	ATAGCTGCTCTTGTTA-1_1	0.808189	0	0	0	0	0	0	0.0686532	0	0	0	0.0100165	0	0	0	0	0.113141	0.808189
ATAGGCGGCTATAGAA-1_1	BCST-1	12979	3880	16656	3885	1	ATAGGCGGCTATAGAA-1_1	0.52294	0	0	0	0	0	0	0.190498	0	0.0941604	0	0	0	0	0	0	0.192402	0.52294
ATAGGCTAGCTTCGCA-1_1	BCST-1	9417	3036	16871	3212	0	ATAGGCTAGCTTCGCA-1_1	0.691744	0	0	0	0	0	0	0.11921	0	0	0	0	0	0	0	0	0.189046	0.691744
ATAGGGATATCCTTGA-1_1	BCST-1	6863	2515	16614	3116	4	ATAGGGATATCCTTGA-1_1	0.272457	0	0	0	0	0	0	0.0250878	0	0.0129006	0	0.663972	0	0	0	0	0.0255833	0.663972
ATAGGTTGGGCAGATG-1_1	BCST-1	26432	5704	18647	5558	1	ATAGGTTGGGCAGATG-1_1	0.353744	0	0	0	0	0	0	0.360339	0	0.0587349	0	0	0	0.0362209	0	0	0.190961	0.360339
ATAGTGAAGCGTTCTC-1_1	BCST-1	17215	4610	17438	4610	0	ATAGTGAAGCGTTCTC-1_1	0.84017	0	0	0	0	0	0	0.0940442	0	0.0242656	0	0	0	0	0	0	0.0415206	0.84017
ATAGTTCCACCCACTC-1_1	BCST-1	23875	5547	18753	5507	0	ATAGTTCCACCCACTC-1_1	0.724573	0	0	0	0	0	0.0297156	0.142077	0	0.074251	0	0	0	0	0	0	0.0293837	0.724573
ATATAAAGCGCTCGTG-1_1	BCST-1	14065	4022	16745	4020	0	ATATAAAGCGCTCGTG-1_1	0.89138	0	0	0	0	0	0	0.0846027	0	0.024017	0	0	0	0	0	0	0	0.89138
ATATAAATGTAGCTGC-1_1	BCST-1	27755	6013	18601	5794	0	ATATAAATGTAGCTGC-1_1	0.816707	0	0	0	0	0	0	0.112931	0	0.0285944	0	0.0129118	0	0	0	0	0.028855	0.816707
ATATAACACGGGCGCA-1_1	BCST-1	8535	2916	16963	3199	3	ATATAACACGGGCGCA-1_1	0.383078	0	0	0	0	0	0	0.105674	0	0.21715	0	0	0	0.0148199	0	0	0.279278	0.383078
ATATACGCTCGTGACG-1_1	BCST-1	19315	4758	18312	4756	4	ATATACGCTCGTGACG-1_1	0.00244309	0	0	0	0.059314	0	0	0	0	0	0	0.351996	0	0	0	0	0.586247	0.586247
ATATCAACCTACAGAG-1_1	BCST-1	29875	6167	18697	5746	1	ATATCAACCTACAGAG-1_1	0.362619	0	0	0	0	0	0	0.208026	0	0.120255	0	0	0	0	0	0	0.3091	0.362619
ATATCGGTAGGGAGAT-1_1	BCST-1	36772	6891	18707	5666	0	ATATCGGTAGGGAGAT-1_1	0.287356	0	0	0	0	0	0	0.633956	0	0.0311238	0	0	0	0	0	0	0.0475642	0.633956
ATATCGTTCCTCGAAC-1_1	BCST-1	18710	4685	18133	4684	1	ATATCGTTCCTCGAAC-1_1	0.321577	0	0	0	0	0	0	0.45521	0	0.113856	0	0	0	0	0	0	0.109358	0.45521
ATATCTCCCTCGTTAA-1_1	BCST-1	8871	2964	16958	3188	0	ATATCTCCCTCGTTAA-1_1	0.643198	0	0	0	0	0	0	0.140704	0.0305961	0.0856484	0	0	0	0	0	0	0.0998539	0.643198
ATATCTTAGGGCCTTC-1_1	BCST-1	10990	3399	16652	3470	2	ATATCTTAGGGCCTTC-1_1	0.329737	0	0	0	0	0	0	0.0606304	0	0.0913806	0	0.313831	0	0	0	0	0.204421	0.329737
ATATGTCTAGAGCGTG-1_1	BCST-1	4895	1910	16198	3047	3	ATATGTCTAGAGCGTG-1_1	0.320342	0	0	0	0	0	0	0.0362788	0	0.596453	0	0	0	0	0	0	0.0469261	0.596453
ATATGTCTCCCTAGCC-1_1	BCST-1	19582	5033	18420	5032	0	ATATGTCTCCCTAGCC-1_1	0.732824	0	0	0.00405578	0	0	0	0.0596057	0	0.122919	0	0	0	0.0615561	0	0	0.0190395	0.732824
ATATTCAGTTAAACCT-1_1	BCST-1	17599	4710	17608	4708	0	ATATTCAGTTAAACCT-1_1	0.844106	0	0	0	0	0	0	0.0786622	0	0.0459284	0	0.0106238	0	0	0	0	0.0206792	0.844106
ATATTCCACATAGTGA-1_1	BCST-1	4121	1661	16244	3120	2	ATATTCCACATAGTGA-1_1	0.476947	0	0	0	0	0	0	0.00664924	0	0.210546	0	0.162569	0	0	0	0	0.143289	0.476947
ATATTCCCACAGGTCA-1_1	BCST-1	7862	2973	16833	3379	3	ATATTCCCACAGGTCA-1_1	0	0	0	0.0108241	0	0	0.510619	0.0987606	0.0191233	0	0	0.100276	0	0.150536	0	0	0.109861	0.510619
ATATTGCTGTCAAAGT-1_1	BCST-1	25781	5729	18659	5626	3	ATATTGCTGTCAAAGT-1_1	0.251846	0	0	0	0	0	0	0.225455	0	0	0	0.168705	0	0.0315285	0	0	0.322466	0.322466
ATATTGGAGAGGCCTT-1_1	BCST-1	8079	2858	16896	3208	1	ATATTGGAGAGGCCTT-1_1	0.467199	0	0	0	0	0	0	0.254604	0	0.144114	0	0	0	0	0	0	0.134084	0.467199
ATATTTAACCCTCAAG-1_1	BCST-1	11560	3682	16619	3730	1	ATATTTAACCCTCAAG-1_1	0.554574	0	0	0	0	0	0	0.183886	0	0.0751596	0	0	0	0	0	0	0.186381	0.554574
ATCAAACACTGTTCCA-1_1	BCST-1	29895	6223	18644	5815	0	ATCAAACACTGTTCCA-1_1	0.730287	0	0	0	0	0	0	0.220437	0	0.0492753	0	0	0	0	0	0	0	0.730287
ATCAAACGAAGGTTTG-1_1	BCST-1	17671	4648	17668	4645	1	ATCAAACGAAGGTTTG-1_1	0.143395	0	0	0	0	0	0	0.167141	0	0.0525697	0	0	0	0.0403563	0	0	0.596538	0.596538
ATCAATCTGGGCTGCA-1_1	BCST-1	15446	4449	16859	4449	4	ATCAATCTGGGCTGCA-1_1	0.474286	0	0	0	0	0	0	0.0336429	0	0.0304397	0	0.274608	0	0	0	0	0.187024	0.474286
ATCACGTGCTAATTAA-1_1	BCST-1	26557	5806	18639	5623	4	ATCACGTGCTAATTAA-1_1	0.568406	0	0	0	0	0	0	0.0956306	0	0.045271	0	0.117073	0	0	0	0	0.17362	0.568406
ATCACTTCATCCTCGC-1_1	BCST-1	5203	2083	16096	3100	0	ATCACTTCATCCTCGC-1_1	0.619165	0	0	0	0	0	0	0.130826	0	0.11717	0	0.00234454	0	0	0	0	0.130494	0.619165
ATCAGACGGCACGCCG-1_1	BCST-1	16827	4435	17276	4431	0	ATCAGACGGCACGCCG-1_1	0.737485	0	0	0.00238494	0	0	0	0.084171	0	0.081466	0	0	0	0	0	0	0.0944935	0.737485
ATCAGCCTCATGCTGC-1_1	BCST-1	17831	4667	17760	4666	1	ATCAGCCTCATGCTGC-1_1	0.640319	0	0	0	0	0	0	0.208353	0	0	0	0	0	0	0	0	0.151328	0.640319
ATCAGGTAGCTGACAG-1_1	BCST-1	1700	947	15972	3680	2	ATCAGGTAGCTGACAG-1_1	0.336991	0	0	0	0	0	0	0.0697209	0	0.0746523	0	0.302839	0	0	0	0	0.215797	0.336991
ATCAGTAGGCAGGGAT-1_1	BCST-1	11512	3565	16653	3608	0	ATCAGTAGGCAGGGAT-1_1	0.633415	0	0	0	0	0	0	0.0229327	0	0.295996	0	0	0	0	0	0	0.0476564	0.633415
ATCATAGCCCTATGTA-1_1	BCST-1	22916	5228	18690	5212	1	ATCATAGCCCTATGTA-1_1	0.554959	0	0	0	0	0	0	0.195011	0	0.0971341	0	0	0	0	0	0	0.152897	0.554959
ATCATCCAATATTTGT-1_1	BCST-1	18118	4861	17918	4858	1	ATCATCCAATATTTGT-1_1	0.61935	0	0	0	0	0	0	0.0994383	0	0.138328	0	0	0	0	0	0	0.142884	0.61935
ATCATGGACTACCGAC-1_1	BCST-1	10189	3124	16777	3246	0	ATCATGGACTACCGAC-1_1	0.456037	0	0	0	0	0	0	0.0733595	0	0.414604	0	0.010057	0	0	0	0	0.0459423	0.456037
ATCCAACGCAGTCATA-1_1	BCST-1	14667	4237	16768	4234	2	ATCCAACGCAGTCATA-1_1	0.42875	0	0	0	0	0	0	0.0624285	0	0.0218132	0	0.337028	0	0	0	0	0.14998	0.42875
ATCCAATGGAGGGTCC-1_1	BCST-1	24126	5280	18679	5224	0	ATCCAATGGAGGGTCC-1_1	0.841137	0	0	0	0	0	0	0.150082	0	0	0	0	0	0	0	0	0.00878117	0.841137
ATCCAATGGTACCGAA-1_1	BCST-1	24197	5480	18731	5423	3	ATCCAATGGTACCGAA-1_1	0.669676	0	0	0	0	0	0	0.143328	0	0.0931339	0	0	0	0	0	0	0.0938624	0.669676
ATCCACATCGACAGAA-1_1	BCST-1	21161	4891	18561	4884	1	ATCCACATCGACAGAA-1_1	0.200169	0	0	0	0	0	0	0.383043	0	0.0573912	0	0	0	0.0234022	0	0	0.335994	0.383043
ATCCAGAGCAACAACC-1_1	BCST-1	13568	3839	16716	3837	6	ATCCAGAGCAACAACC-1_1	0.477695	0	0	0	0	0	0	0.0346569	0	0.17465	0	0.271207	0	0	0	0	0.0417916	0.477695
ATCCAGGATTCGTGAA-1_1	BCST-1	23437	5226	18688	5192	0	ATCCAGGATTCGTGAA-1_1	0.797788	0	0	0	0	0	0	0.117225	0	0	0	0	0	0	0	0	0.0849873	0.797788
ATCCGGACCAGCCTGA-1_1	BCST-1	8337	2936	16950	3260	3	ATCCGGACCAGCCTGA-1_1	0.741379	0	0	0	0	0	0	0.132943	0	0.110821	0	0	0	0	0	0	0.0148574	0.741379
ATCCTACCTAAGCTCT-1_1	BCST-1	17349	4593	17495	4593	0	ATCCTACCTAAGCTCT-1_1	0.884117	0	0	0	0	0	0	0.0973533	0	0	0	0	0	0	0	0	0.01853	0.884117
ATCCTGAATCGCTGCG-1_1	BCST-1	16038	4167	17049	4165	0	ATCCTGAATCGCTGCG-1_1	0.736703	0	0	0	0	0	0	0.186173	0	0.0371806	0	0	0	0	0	0	0.0399435	0.736703
ATCCTGCGTGGAATGG-1_1	BCST-1	17730	4626	17724	4624	1	ATCCTGCGTGGAATGG-1_1	0.515217	0	0	0	0	0	0	0.23146	0	0.0544212	0	0	0	0	0	0	0.198902	0.515217
ATCCTGCTGCAGATAG-1_1	BCST-1	12226	4014	16549	4034	6	ATCCTGCTGCAGATAG-1_1	0.00392876	0	0	0.6606	0	0	0.0711813	0.0928735	0	0	0	0.150501	0	0	0	0	0.0209157	0.6606
ATCCTTCTGAAAGAAC-1_1	BCST-1	14396	3934	16806	3931	0	ATCCTTCTGAAAGAAC-1_1	0.639044	0	0	0.00516219	0	0	0	0.0994267	0	0.21641	0	0	0	0	0	0	0.0399576	0.639044
ATCGACCCAATACAGA-1_1	BCST-1	23210	5398	18737	5374	1	ATCGACCCAATACAGA-1_1	0.571296	0	0	0	0	0	0	0.214144	0	0.0982585	0	0	0	0	0	0	0.116302	0.571296
ATCGACTCTTTCCGTT-1_1	BCST-1	17981	4735	17832	4732	4	ATCGACTCTTTCCGTT-1_1	0	0	0	0	0	0	0	0.0054031	0	0	0	0.893272	0	0	0	0	0.101325	0.893272
ATCGCACGCCGGGAGA-1_1	BCST-1	27318	5821	18564	5633	1	ATCGCACGCCGGGAGA-1_1	0.430299	0	0	0	0	0	0	0.255328	0	0.0766216	0	0	0	0.0411489	0	0	0.196603	0.430299
ATCGCCAGTCAACATT-1_1	BCST-1	22726	5193	18693	5176	4	ATCGCCAGTCAACATT-1_1	0.0631909	0	0	0	0	0	0	0	0	0	0	0.829881	0	0	0	0	0.106928	0.829881
ATCGCCGTGGTTCATG-1_1	BCST-1	8161	3037	16902	3362	0	ATCGCCGTGGTTCATG-1_1	0.523379	0	0	0	0	0	0	0.331973	0	0.0693438	0	0.0110297	0	0	0	0	0.064274	0.523379
ATCGCTGCGTGCAGCA-1_1	BCST-1	18312	4573	17981	4571	1	ATCGCTGCGTGCAGCA-1_1	0.470695	0	0	0	0	0	0	0.378651	0	0.0911095	0	0	0	0	0	0	0.0595446	0.470695
ATCGCTTTACGTCTCA-1_1	BCST-1	5372	1995	16345	3038	0	ATCGCTTTACGTCTCA-1_1	0.20584	0	0	0	0	0	0	0.0169016	0	0.761226	0	0	0	0	0	0	0.0160331	0.761226
ATCGGAGACAGACGGC-1_1	BCST-1	5694	2132	16319	3005	2	ATCGGAGACAGACGGC-1_1	0.647712	0	0	0	0	0	0	0.0342812	0	0.155708	0	0.0877686	0	0	0	0	0.0745309	0.647712
ATCGGCAAGCAGTCCA-1_1	BCST-1	9442	2949	16908	3167	0	ATCGGCAAGCAGTCCA-1_1	0.35516	0	0	0	0	0	0	0.0287522	0	0.549513	0	0.0159942	0	0	0	0	0.0505803	0.549513
ATCGGTTACCTAGTAA-1_1	BCST-1	20535	4980	18551	4976	1	ATCGGTTACCTAGTAA-1_1	0.514563	0	0	0	0	0	0	0.117355	0	0.138359	0	0	0	0	0	0	0.229723	0.514563
ATCGTATTCCGAGAAC-1_1	BCST-1	26667	5570	18608	5406	1	ATCGTATTCCGAGAAC-1_1	0.681729	0	0	0	0	0	0	0.0141582	0	0.0678184	0	0	0	0	0	0	0.236295	0.681729
ATCGTCCAATCGAGTC-1_1	BCST-1	3963	1747	16077	3205	3	ATCGTCCAATCGAGTC-1_1	0.192725	0	0	0	0	0	0	0.101722	0.0520688	0.0160989	0	0.348049	0	0.07287	0	0	0.216465	0.348049
ATCGTTAGCTAGCGGA-1_1	BCST-1	11098	3352	16654	3412	0	ATCGTTAGCTAGCGGA-1_1	0.309393	0	0	0	0	0	0	0.0404722	0	0.558016	0	0	0	0	0	0	0.0921187	0.558016
ATCTAACGTCCCTATG-1_1	BCST-1	7799	2884	16838	3273	2	ATCTAACGTCCCTATG-1_1	0.532791	0	0	0	0	0	0	0.0350274	0	0.394875	0	0	0	0	0	0	0.0373069	0.532791
ATCTAATATCCTACGG-1_1	BCST-1	13686	4155	16648	4154	6	ATCTAATATCCTACGG-1_1	0.109	0	0	0.54768	0	0	0	0.00287686	0	0	0	0.29538	0	0	0	0	0.045064	0.54768
ATCTACCATCTGCTCC-1_1	BCST-1	15699	4269	16946	4269	1	ATCTACCATCTGCTCC-1_1	0.211397	0	0	0	0	0	0	0.302546	0	0.0753823	0	0	0	0.0303645	0	0	0.38031	0.38031
ATCTAGCTTGTGAGGG-1_1	BCST-1	17993	4797	17853	4794	4	ATCTAGCTTGTGAGGG-1_1	0.63593	0	0	0	0	0	0	0.0823581	0	0.0393477	0	0.192714	0	0	0	0	0.0496497	0.63593
ATCTCCCACGGAATAT-1_1	BCST-1	20793	4902	18529	4900	0	ATCTCCCACGGAATAT-1_1	0.779226	0	0	0	0	0	0	0.0906911	0	0.103248	0	0	0	0	0	0	0.0268343	0.779226
ATCTCCCTGCAATCTA-1_1	BCST-1	27397	5734	18576	5490	0	ATCTCCCTGCAATCTA-1_1	0.504641	0	0	0	0	0	0	0.0742852	0	0.335873	0	0	0	0	0	0	0.085201	0.504641
ATCTCGTGAGCGAAAC-1_1	BCST-1	35826	6469	18510	5262	1	ATCTCGTGAGCGAAAC-1_1	0.751102	0	0	0	0	0	0	0.157969	0	0	0	0	0	0	0	0	0.0909289	0.751102
ATCTGACATGGAAGGA-1_1	BCST-1	2870	1373	16196	3432	2	ATCTGACATGGAAGGA-1_1	0.681093	0	0	0	0	0	0	0.0777109	0	0.145115	0	0.0503384	0	0	0	0	0.0457432	0.681093
ATCTGATAGTGTCTTA-1_1	BCST-1	17341	4676	17477	4672	1	ATCTGATAGTGTCTTA-1_1	0.683551	0	0	0	0	0	0	0.27197	0	0.0268726	0	0	0	0	0	0	0.0176068	0.683551
ATCTGCACCTCTGCGA-1_1	BCST-1	30405	6343	18699	5848	1	ATCTGCACCTCTGCGA-1_1	0.135847	0	0	0	0	0	0	0.529801	0	0	0	0.0297884	0	0	0	0	0.304564	0.529801
ATCTGCTGTTATCGCC-1_1	BCST-1	14105	4127	16742	4129	3	ATCTGCTGTTATCGCC-1_1	0.109647	0	0	0	0	0	0	0.143368	0	0	0	0.150964	0	0.261979	0	0	0.334042	0.334042
ATCTGGGCTGTTCTTG-1_1	BCST-1	17147	4337	17409	4337	0	ATCTGGGCTGTTCTTG-1_1	0.795181	0	0	0.00238941	0	0	0	0.156733	0	0.0312975	0	0	0	0	0	0	0.0143996	0.795181
ATCTGGTTAAGACTGT-1_1	BCST-1	27978	5878	18592	5638	1	ATCTGGTTAAGACTGT-1_1	0.601835	0	0	0	0	0	0	0.19023	0	0.137913	0	0	0	0	0	0	0.070022	0.601835
ATCTGTAATTGTACCC-1_1	BCST-1	61059	8401	18375	5350	1	ATCTGTAATTGTACCC-1_1	0.399516	0	0	0	0	0	0	0.245958	0	0	0	0.0116923	0	0.0173355	0	0	0.325499	0.399516
ATCTTATCGCACACCC-1_1	BCST-1	15010	4039	16850	4038	0	ATCTTATCGCACACCC-1_1	0.762533	0	0	0	0	0	0	0.0873936	0	0.0366777	0	0	0	0	0	0	0.113396	0.762533
ATCTTGACCTGCAACG-1_1	BCST-1	19804	5023	18441	5019	0	ATCTTGACCTGCAACG-1_1	0.682659	0	0	0	0	0	0	0.113101	0	0.17462	0	0	0	0	0	0	0.0296197	0.682659
ATCTTGACTTGTCCAA-1_1	BCST-1	6646	2709	16433	3270	4	ATCTTGACTTGTCCAA-1_1	0.380906	0	0	0	0	0	0	0.0951272	0	0.0247993	0	0.384263	0	0.05622	0	0	0.0586841	0.384263
ATGAAGCCAAGGAGCC-1_1	BCST-1	23840	5464	18678	5410	3	ATGAAGCCAAGGAGCC-1_1	0.0323239	0	0	0	0	0	0	0.0553273	0	0	0	0.754998	0	0.0905831	0	0	0.0667682	0.754998
ATGAAGTGGACCCAGC-1_1	BCST-1	28374	5735	18544	5418	1	ATGAAGTGGACCCAGC-1_1	0.796013	0	0	0	0	0	0	0.0358364	0	0	0	0	0	0	0	0	0.168151	0.796013
ATGACGCCGGCTCTAA-1_1	BCST-1	37555	6793	18557	5388	1	ATGACGCCGGCTCTAA-1_1	0.342524	0	0	0	0	0	0	0.240978	0	0	0	0.0347162	0	0	0	0	0.381781	0.381781
ATGACGCGTTCTATCC-1_1	BCST-1	29022	5829	18510	5465	1	ATGACGCGTTCTATCC-1_1	0.350427	0	0	0	0	0	0	0.285087	0	0.0799812	0	0	0	0.0271352	0	0	0.257369	0.350427
ATGACTATCAGCTGTG-1_1	BCST-1	3499	1704	16075	3363	3	ATGACTATCAGCTGTG-1_1	0.78168	0	0	0	0	0	0	0.132371	0	0.0569148	0	0	0	0	0	0	0.0290345	0.78168
ATGACTATGCGACATT-1_1	BCST-1	16475	4335	17161	4335	0	ATGACTATGCGACATT-1_1	0.783382	0	0	0	0	0	0	0.145335	0	0.0298878	0	0	0	0	0	0	0.0413955	0.783382
ATGAGGAGTGTTAATC-1_1	BCST-1	16241	4385	17093	4382	2	ATGAGGAGTGTTAATC-1_1	0.81224	0	0	0	0	0	0	0.117298	0	0.0314203	0	0.0244267	0	0	0	0	0.0146153	0.81224
ATGAGGGCAGCGGCTA-1_1	BCST-1	4542	1906	16045	3115	0	ATGAGGGCAGCGGCTA-1_1	0.603474	0	0	0	0	0	0	0.14541	0	0.125303	0	0.0182454	0	0	0	0	0.107568	0.603474
ATGATCGGGAATAGAC-1_1	BCST-1	1297	734	15958	3808	0	ATGATCGGGAATAGAC-1_1	0.269545	0	0	0.00791449	0	0	0	0.017846	0	0.506733	0	0.0218506	0	0	0	0	0.176111	0.506733
ATGATGCAATGGTACA-1_1	BCST-1	12546	3770	16702	3783	0	ATGATGCAATGGTACA-1_1	0.840942	0	0	0	0	0	0.0159917	0.0808663	0	0.0281381	0	0	0	0	0	0	0.0340614	0.840942
ATGCACCTTCCTTAAT-1_1	BCST-1	24348	5905	18887	5826	4	ATGCACCTTCCTTAAT-1_1	0	0	0	0	0.0908149	0	0	0	0	0	0	0.179917	0	0	0	0	0.729268	0.729268
ATGCACTACCGCATTG-1_1	BCST-1	24662	5499	18705	5423	1	ATGCACTACCGCATTG-1_1	0.606172	0	0	0	0	0	0	0.28702	0	0	0	0	0	0	0	0	0.106808	0.606172
ATGCATGATCCAGGAT-1_1	BCST-1	35774	6591	18531	5418	1	ATGCATGATCCAGGAT-1_1	0.02595	0	0	0	0	0	0	0.658768	0.0883635	0	0	0	0	0	0	0	0.226918	0.658768
ATGCCAATCGCTCTGC-1_1	BCST-1	3900	1584	16210	3129	0	ATGCCAATCGCTCTGC-1_1	0.523464	0	0	0	0	0	0	0.0257375	0	0.42848	0	0	0	0	0	0	0.0223189	0.523464
ATGCCATTTGCGACCA-1_1	BCST-1	12750	3746	16688	3759	3	ATGCCATTTGCGACCA-1_1	0.0809644	0	0	0	0	0	0.019059	0.0641991	0.0306324	0	0	0.284988	0	0.433869	0	0	0.0862883	0.433869
ATGCCGGTCTTGCATA-1_1	BCST-1	29978	6218	18656	5766	1	ATGCCGGTCTTGCATA-1_1	0.0538005	0	0	0	0	0	0	0.628152	0	0	0	0.0241764	0	0	0	0	0.293871	0.628152
ATGCCGGTTGATGGGA-1_1	BCST-1	9786	3087	16731	3246	1	ATGCCGGTTGATGGGA-1_1	0.756447	0	0	0	0	0	0	0.179222	0	0	0	0	0	0	0	0	0.0643308	0.756447
ATGCGACAGTCCCATT-1_1	BCST-1	22846	5201	18680	5184	1	ATGCGACAGTCCCATT-1_1	0.17081	0	0	0	0	0	0	0.319704	0	0	0	0.0138471	0	0.0234385	0	0	0.4722	0.4722
ATGCGAGTCCCACCAC-1_1	BCST-1	17200	4588	17418	4588	1	ATGCGAGTCCCACCAC-1_1	0.568969	0	0	0	0	0	0	0.168655	0	0.10377	0	0	0	0	0	0	0.158607	0.568969
ATGCTCAGTGTTGCAT-1_1	BCST-1	18228	4653	17951	4651	0	ATGCTCAGTGTTGCAT-1_1	0.752011	0	0	0	0	0	0	0.0854439	0	0.0656209	0	0	0	0	0	0	0.0969243	0.752011
ATGCTCTGGCGCGGTA-1_1	BCST-1	9908	3133	16805	3295	2	ATGCTCTGGCGCGGTA-1_1	0.528134	0	0	0	0	0	0	0.0488334	0	0.120031	0	0.239576	0	0	0	0	0.0634253	0.528134
ATGCTTAGGAGTTGAT-1_1	BCST-1	20902	4848	18547	4847	1	ATGCTTAGGAGTTGAT-1_1	0.062567	0	0	0	0	0	0	0.569108	0	0	0	0	0	0.0198444	0	0	0.348481	0.569108
ATGGAAATTTAAGGAG-1_1	BCST-1	1143	685	15912	3880	2	ATGGAAATTTAAGGAG-1_1	0.797385	0	0	0	0	0	0	0.0823355	0	0.0923867	0	0.0132608	0	0	0	0	0.0146323	0.797385
ATGGAACCTTTGCACA-1_1	BCST-1	8976	2979	17025	3228	0	ATGGAACCTTTGCACA-1_1	0.366873	0	0	0	0	0	0	0.0129977	0	0.560212	0	0	0	0	0	0	0.0599174	0.560212
ATGGAGCAGGCCGTGA-1_1	BCST-1	17240	4724	17426	4721	1	ATGGAGCAGGCCGTGA-1_1	0.626439	0	0	0	0	0	0	0.179486	0	0.122488	0	0	0	0	0	0	0.0715874	0.626439
ATGGATCCGGCGTCCG-1_1	BCST-1	4832	1843	16199	3013	2	ATGGATCCGGCGTCCG-1_1	0.45126	0	0	0.00254748	0	0	0	0.0257493	0	0.488395	0	0	0	0	0	0	0.0320486	0.488395
ATGGATTGACCAAACG-1_1	BCST-1	25046	5657	18744	5571	4	ATGGATTGACCAAACG-1_1	0.254259	0	0	0	0.0296559	0	0	0.0589605	0	0.0206058	0	0.131217	0	0.0596733	0	0	0.445628	0.445628
ATGGCAGCCGAGAAAC-1_1	BCST-1	26447	5666	18631	5490	1	ATGGCAGCCGAGAAAC-1_1	0.837507	0	0	0	0	0	0	0.0325637	0	0	0	0	0	0	0	0	0.12993	0.837507
ATGGCCCGAAAGGTTA-1_1	BCST-1	21340	5336	18687	5333	1	ATGGCCCGAAAGGTTA-1_1	0.260524	0	0	0	0	0	0.0396254	0.69985	0	0	0	0	0	0	0	0	0	0.69985
ATGGCGGAATAGTCGC-1_1	BCST-1	4942	1907	16246	3059	0	ATGGCGGAATAGTCGC-1_1	0.131991	0	0	0	0	0	0	0	0	0.858623	0	0	0	0	0	0	0.00938606	0.858623
ATGGGACCTGCTGAAC-1_1	BCST-1	5003	1931	16191	3044	2	ATGGGACCTGCTGAAC-1_1	0.221313	0	0	0	0	0	0	0.0809965	0	0.110642	0	0.288769	0	0	0	0	0.298279	0.298279
ATGGGCCTCGGCCTCT-1_1	BCST-1	16794	4357	17265	4356	0	ATGGGCCTCGGCCTCT-1_1	0.817452	0	0	0	0	0	0.0275511	0.0784501	0	0.0368961	0	0	0	0	0	0	0.0396504	0.817452
ATGGTCGCGTGGTTTC-1_1	BCST-1	14317	3795	16802	3794	1	ATGGTCGCGTGGTTTC-1_1	0.171149	0	0	0	0	0	0	0.381612	0	0	0	0	0	0	0	0	0.447239	0.447239
ATGTAAGGCTGCTCTT-1_1	BCST-1	8829	3053	16936	3315	2	ATGTAAGGCTGCTCTT-1_1	0.689882	0	0	0.00404251	0	0	0	0.0780137	0	0.118898	0	0.0550324	0	0	0	0	0.0541314	0.689882
ATGTACATGCGGTGAG-1_1	BCST-1	17306	4510	17462	4504	5	ATGTACATGCGGTGAG-1_1	0.79667	0	0	0.00467911	0	0	0	0.0676674	0	0.0602667	0	0	0	0	0	0	0.0707163	0.79667
ATGTACGATGACGTCG-1_1	BCST-1	20823	5181	18594	5178	0	ATGTACGATGACGTCG-1_1	0.62746	0	0	0	0	0	0	0.286369	0	0.0151426	0	0	0	0	0	0	0.0710285	0.62746
ATGTAGCGCGCGTAGG-1_1	BCST-1	12054	3514	16735	3535	1	ATGTAGCGCGCGTAGG-1_1	0.258075	0	0	0	0	0	0	0.434567	0	0	0	0.0231656	0	0	0	0	0.284193	0.434567
ATGTCATTTCCCATTG-1_1	BCST-1	7481	2694	16733	3171	1	ATGTCATTTCCCATTG-1_1	0.527671	0	0	0	0	0	0.0235378	0.147165	0	0.217432	0	0	0	0	0	0	0.0841939	0.527671
ATGTGAAAGCCTAATG-1_1	BCST-1	27881	5936	18629	5688	6	ATGTGAAAGCCTAATG-1_1	0.0935827	0	0	0	0	0	0	0.810469	0	0	0	0	0	0	0	0	0.0959488	0.810469
ATGTGCATCCGACGCA-1_1	BCST-1	25304	5632	18703	5550	1	ATGTGCATCCGACGCA-1_1	0.321715	0	0	0	0	0	0	0.260705	0	0	0	0.0124329	0	0	0	0	0.405148	0.405148
ATGTGGACATCTTGAT-1_1	BCST-1	8929	2851	17058	3127	2	ATGTGGACATCTTGAT-1_1	0.4641	0	0	0	0	0	0	0.0249621	0	0.48336	0	0	0	0	0	0	0.0275777	0.48336
ATGTGTAGTTTAGTCA-1_1	BCST-1	1056	608	15981	3912	2	ATGTGTAGTTTAGTCA-1_1	0.494279	0	0	0	0	0	0	0.0485975	0	0.262836	0	0.123704	0	0	0	0	0.0705836	0.494279
ATGTTACGAGCAATAC-1_1	BCST-1	25990	5710	18692	5580	0	ATGTTACGAGCAATAC-1_1	0.761508	0	0	0	0	0	0	0.192405	0	0.0311772	0	0	0	0	0	0	0.0149091	0.761508
ATGTTCCTGCCCACCT-1_1	BCST-1	14405	4125	16732	4122	1	ATGTTCCTGCCCACCT-1_1	0.362118	0	0	0	0	0	0	0.507742	0	0.0647656	0	0	0	0	0	0	0.0653744	0.507742
ATGTTCGTCGACCCAC-1_1	BCST-1	21774	5012	18625	5004	1	ATGTTCGTCGACCCAC-1_1	0.186651	0	0	0	0	0	0	0.300447	0	0	0	0	0	0.0644924	0	0	0.448409	0.448409
ATGTTGATTAGAGACT-1_1	BCST-1	17594	4531	17604	4530	1	ATGTTGATTAGAGACT-1_1	0.0625655	0	0	0	0	0	0	0.597604	0	0	0	0	0	0	0	0	0.339831	0.597604
ATGTTGTAGTCTGTTT-1_1	BCST-1	7519	2739	16757	3191	2	ATGTTGTAGTCTGTTT-1_1	0.766178	0	0	0	0	0	0	0.103715	0	0.0923615	0	0	0	0	0	0	0.0377453	0.766178
ATGTTTCGGCCCGGAG-1_1	BCST-1	2858	1378	16180	3414	2	ATGTTTCGGCCCGGAG-1_1	0.635586	0	0	0	0	0	0	0.136939	0	0.0925339	0	0.023845	0	0.0392806	0	0	0.0718155	0.635586
ATTAAACATGCGGACC-1_1	BCST-1	18740	4769	18152	4768	1	ATTAAACATGCGGACC-1_1	0.621038	0	0	0	0	0	0	0.145398	0	0.119893	0	0	0	0	0	0	0.113672	0.621038
ATTAACACCTGAGATA-1_1	BCST-1	16318	5056	17012	5051	4	ATTAACACCTGAGATA-1_1	0	0	0	0	0.025207	0	0	0	0	0	0	0.146484	0	0	0	0	0.828309	0.828309
ATTAATACTACGCGGG-1_1	BCST-1	18483	5138	18090	5133	1	ATTAATACTACGCGGG-1_1	0.446812	0	0	0	0	0	0	0.43573	0	0	0	0	0	0	0	0	0.117458	0.446812
ATTAATGAACCAGTCG-1_1	BCST-1	17457	4840	17547	4838	0	ATTAATGAACCAGTCG-1_1	0.414223	0	0	0	0	0	0	0.0281631	0	0.539429	0	0	0	0	0	0	0.0181847	0.539429
ATTAATTCGGTCACTC-1_1	BCST-1	4723	2082	15956	3257	4	ATTAATTCGGTCACTC-1_1	0.0862028	0	0	0	0	0	0	0.0220491	0	0	0	0.834633	0	0	0	0	0.0571154	0.834633
ATTACATGTCAGTCTT-1_1	BCST-1	18262	4520	17952	4517	2	ATTACATGTCAGTCTT-1_1	0.747684	0	0	0	0	0	0	0.112753	0	0.0973506	0	0.0148352	0	0	0	0	0.0273777	0.747684
ATTACCACACTGCCTG-1_1	BCST-1	25786	5418	18632	5287	1	ATTACCACACTGCCTG-1_1	0.576707	0	0	0	0	0	0	0.339161	0	0.0712844	0	0	0	0	0	0	0.0128477	0.576707
ATTACGACTCCACAGT-1_1	BCST-1	3114	1407	16191	3317	2	ATTACGACTCCACAGT-1_1	0.460578	0	0	0	0	0	0	0.015801	0	0.423026	0	0.0739312	0	0	0	0	0.026663	0.460578
ATTACGCGCTGGCAGG-1_1	BCST-1	12664	3851	16674	3859	0	ATTACGCGCTGGCAGG-1_1	0.773738	0	0	0	0	0	0.0272509	0.160127	0	0.0100819	0	0	0	0	0	0	0.0288025	0.773738
ATTACTAGCCTCTTGC-1_1	BCST-1	17742	4903	17728	4897	1	ATTACTAGCCTCTTGC-1_1	0.416753	0	0	0	0	0	0	0.386776	0	0.068376	0	0	0	0	0	0	0.128094	0.416753
ATTACTTACTGGGCAT-1_1	BCST-1	30245	5434	18433	4851	0	ATTACTTACTGGGCAT-1_1	0.226712	0	0	0	0	0	0	0.417896	0	0.258855	0	0	0	0	0	0	0.0965367	0.417896
ATTAGATTCCTCAGCA-1_1	BCST-1	30138	6100	18655	5646	6	ATTAGATTCCTCAGCA-1_1	0.0309959	0	0	0	0	0	0	0.925487	0	0	0	0	0	0	0	0	0.0435167	0.925487
ATTAGATTGATAGCGG-1_1	BCST-1	8833	3021	16985	3292	4	ATTAGATTGATAGCGG-1_1	0.0800551	0	0	0	0	0	0	0	0	0	0	0.819201	0	0	0	0	0.100744	0.819201
ATTAGGCGATGCTTTC-1_1	BCST-1	21893	5215	18687	5212	0	ATTAGGCGATGCTTTC-1_1	0.658455	0	0	0	0	0	0	0.167237	0	0.112851	0	0	0	0	0	0	0.0614571	0.658455
ATTATACTTTGCTCGT-1_1	BCST-1	17992	4093	17818	4092	0	ATTATACTTTGCTCGT-1_1	0.194898	0	0	0	0	0	0	0.0184411	0	0.773458	0	0	0	0	0	0	0.0132033	0.773458
ATTATAGCTACTTTAC-1_1	BCST-1	6162	2478	16309	3153	5	ATTATAGCTACTTTAC-1_1	0.527436	0	0	0	0	0	0	0.143076	0	0.0946572	0	0.00821593	0	0	0	0	0.226615	0.527436
ATTATCGGAATGTACG-1_1	BCST-1	11039	3610	16583	3693	0	ATTATCGGAATGTACG-1_1	0.651685	0	0	0	0	0	0	0.124696	0.102132	0	0	0.0127349	0	0.0833029	0	0	0.025449	0.651685
ATTATGCCATAGGGAG-1_1	BCST-1	21646	5326	18711	5322	1	ATTATGCCATAGGGAG-1_1	0.199222	0	0	0	0	0	0	0.266733	0	0	0	0	0	0	0	0	0.534045	0.534045
ATTATTCAGAGTCACT-1_1	BCST-1	13400	4201	16592	4207	4	ATTATTCAGAGTCACT-1_1	0	0	0	0	0	0	0	0.00624854	0	0	0	0.822495	0	0	0	0	0.171257	0.822495
ATTCAAAGTACCTGTT-1_1	BCST-1	8460	2927	16959	3229	0	ATTCAAAGTACCTGTT-1_1	0.225643	0	0	0	0	0	0	0.0177253	0	0.719571	0	0.0133337	0	0	0	0	0.0237266	0.719571
ATTCAACCATTTAAGG-1_1	BCST-1	19737	4628	18375	4625	0	ATTCAACCATTTAAGG-1_1	0.268484	0	0	0	0	0	0	0.0326975	0	0.601972	0	0	0	0	0	0	0.0968462	0.601972
ATTCACTGATGTTGGA-1_1	BCST-1	14804	4411	16741	4408	4	ATTCACTGATGTTGGA-1_1	0	0	0	0	0	0	0	0.00839487	0	0	0	0.87323	0	0	0	0	0.118375	0.87323
ATTCAGGACCTATTTC-1_1	BCST-1	9172	3001	16924	3225	0	ATTCAGGACCTATTTC-1_1	0.72497	0	0	0	0	0	0	0.176231	0	0.0334788	0	0.0223536	0	0	0	0	0.0429666	0.72497
ATTCAGTAGCAGGGTC-1_1	BCST-1	13933	3884	16760	3883	1	ATTCAGTAGCAGGGTC-1_1	0.509441	0	0	0	0	0	0	0.308196	0	0	0	0	0	0	0	0	0.182363	0.509441
ATTCATATACTGTCCA-1_1	BCST-1	15581	4183	16932	4181	0	ATTCATATACTGTCCA-1_1	0.845365	0	0	0	0	0	0	0.10889	0	0.0296187	0	0	0	0	0	0	0.0161258	0.845365
ATTCATCGTTGAGGCA-1_1	BCST-1	16470	4371	17151	4369	1	ATTCATCGTTGAGGCA-1_1	0.552378	0	0	0	0	0	0	0.375658	0	0	0	0	0	0	0	0	0.0719645	0.552378
ATTCCCACATAAACAA-1_1	BCST-1	20719	4997	18550	4995	3	ATTCCCACATAAACAA-1_1	0.604268	0	0	0	0	0	0	0.221531	0	0.0447932	0	0	0	0	0	0	0.129407	0.604268
ATTCCTAAGACGTGGA-1_1	BCST-1	3717	1532	16231	3160	3	ATTCCTAAGACGTGGA-1_1	0.253151	0	0	0	0	0	0	0.142066	0	0.150057	0	0	0	0.0481791	0	0	0.406547	0.406547
ATTCCTCCGCCAGTGC-1_1	BCST-1	25646	5594	18669	5487	0	ATTCCTCCGCCAGTGC-1_1	0.864669	0	0	0	0	0	0.0404539	0.0948773	0	0	0	0	0	0	0	0	0	0.864669
ATTCCTTCCAGGCGGT-1_1	BCST-1	15763	4512	16913	4510	3	ATTCCTTCCAGGCGGT-1_1	0.00464285	0	0	0.0060957	0	0	0.0812387	0.0477648	0.0372202	0	0	0.561832	0	0.160897	0	0	0.100309	0.561832
ATTCGACGCCGGGCCT-1_1	BCST-1	14202	3975	16765	3975	2	ATTCGACGCCGGGCCT-1_1	0.616032	0	0	0	0	0	0	0.0576943	0	0.0258326	0	0.206835	0	0	0	0	0.0936059	0.616032
ATTCGCGCCTTGAGAG-1_1	BCST-1	2195	1145	15940	3554	0	ATTCGCGCCTTGAGAG-1_1	0.875882	0	0	0	0	0	0.00519604	0.0744905	0	0.0444319	0	0	0	0	0	0	0	0.875882
ATTCGTCCCGAGGTTA-1_1	BCST-1	12575	3959	16652	3974	0	ATTCGTCCCGAGGTTA-1_1	0.586977	0	0	0	0	0	0	0.304237	0	0.040744	0	0.0194404	0	0	0	0	0.0486014	0.586977
ATTCGTGCTATCTCTT-1_1	BCST-1	13080	4047	16563	4052	1	ATTCGTGCTATCTCTT-1_1	0.471834	0	0	0	0	0	0	0.295769	0	0.0607827	0	0	0	0	0	0	0.171614	0.471834
ATTCGTGTACCCATTC-1_1	BCST-1	2226	1087	16066	3548	1	ATTCGTGTACCCATTC-1_1	0.408211	0	0	0	0	0	0	0.348816	0	0.0840079	0	0	0	0	0	0	0.158966	0.408211
ATTCGTTTATCGTATT-1_1	BCST-1	10363	3331	16676	3436	0	ATTCGTTTATCGTATT-1_1	0.824256	0	0	0	0	0	0	0.126638	0	0	0	0	0	0	0	0	0.0491061	0.824256
ATTCTCGTCTCTTTAG-1_1	BCST-1	30576	6195	18682	5684	1	ATTCTCGTCTCTTTAG-1_1	0.134985	0	0	0	0	0	0	0.233677	0	0	0	0.0264847	0	0	0	0	0.604853	0.604853
ATTGAAGATCTTAGTG-1_1	BCST-1	23930	5450	18717	5393	1	ATTGAAGATCTTAGTG-1_1	0.804455	0	0	0	0	0	0	0.107154	0.0363617	0	0	0	0	0	0	0	0.0520289	0.804455
ATTGAATTCCCTGTAG-1_1	BCST-1	16895	4577	17291	4576	1	ATTGAATTCCCTGTAG-1_1	0.140222	0	0	0	0	0	0	0.859778	0	0	0	0	0	0	0	0	0	0.859778
ATTGACGTAACTCGGT-1_1	BCST-1	3480	1442	16307	3244	2	ATTGACGTAACTCGGT-1_1	0.295134	0	0	0	0	0	0	0.0242226	0	0.653426	0	0.0129294	0	0	0	0	0.0142885	0.653426
ATTGATAGCAACGAGA-1_1	BCST-1	9381	3258	16816	3432	1	ATTGATAGCAACGAGA-1_1	0.660084	0	0	0	0	0	0	0.222735	0	0	0	0	0	0	0	0	0.117181	0.660084
ATTGATGAGTCCTAAC-1_1	BCST-1	8614	3167	16906	3453	4	ATTGATGAGTCCTAAC-1_1	0	0	0	0	0.0617908	0	0	0	0	0	0	0.483011	0	0	0	0	0.455199	0.483011
ATTGCCTTTATGTTTG-1_1	BCST-1	18473	4792	18056	4788	1	ATTGCCTTTATGTTTG-1_1	0.145659	0	0	0	0	0	0	0.35478	0	0.122873	0	0	0	0	0	0	0.376688	0.376688
ATTGCGATCAGTAACT-1_1	BCST-1	3936	1746	16128	3178	0	ATTGCGATCAGTAACT-1_1	0.781639	0	0	0	0	0	0	0.0174908	0	0.165187	0	0	0	0	0	0	0.0356834	0.781639
ATTGCTGCTCCTCCAT-1_1	BCST-1	22806	5561	18779	5538	4	ATTGCTGCTCCTCCAT-1_1	0	0	0	0	0	0	0	0	0	0	0	0.861288	0	0	0	0	0.138712	0.861288
ATTGGATTACAGCGTA-1_1	BCST-1	19336	4668	18301	4665	0	ATTGGATTACAGCGTA-1_1	0.800836	0	0	0	0	0	0	0.109505	0	0	0	0	0	0	0	0	0.0896592	0.800836
ATTGGGAATATCTTGG-1_1	BCST-1	36021	6725	18528	5466	1	ATTGGGAATATCTTGG-1_1	0.404328	0	0	0	0	0	0	0.223562	0	0.109608	0	0	0	0	0	0	0.262502	0.404328
ATTGGTAGGATCCGCT-1_1	BCST-1	15477	4037	16949	4036	0	ATTGGTAGGATCCGCT-1_1	0.314281	0	0	0	0	0	0	0.0234109	0	0.58226	0	0	0	0	0	0	0.0800484	0.58226
ATTGGTTGTGCATTAC-1_1	BCST-1	11653	3717	16634	3760	1	ATTGGTTGTGCATTAC-1_1	0.371356	0	0	0	0	0	0	0.597098	0	0	0	0	0	0	0	0	0.0315462	0.597098
ATTGTACAACTCGGCT-1_1	BCST-1	33437	6865	18849	6029	6	ATTGTACAACTCGGCT-1_1	0.0114503	0	0	0.6933	0	0	0	0.00890364	0	0	0	0.196375	0	0.0295417	0	0	0.0604284	0.6933
ATTGTTCAACGATCCG-1_1	BCST-1	17900	4648	17795	4647	0	ATTGTTCAACGATCCG-1_1	0.791958	0	0	0	0	0	0.0260006	0.130337	0	0.0253987	0	0	0	0	0	0	0.0263055	0.791958
ATTTAACTCGTATTAC-1_1	BCST-1	40196	6932	18320	5121	1	ATTTAACTCGTATTAC-1_1	0.165933	0	0	0	0	0	0	0.267657	0.0162818	0.0608105	0	0	0	0	0	0	0.489318	0.489318
ATTTACAGTTTACTGG-1_1	BCST-1	15315	4122	16887	4120	0	ATTTACAGTTTACTGG-1_1	0.86958	0	0	0	0	0	0	0.0945363	0	0.0358837	0	0	0	0	0	0	0	0.86958
ATTTACTAAGTCCATT-1_1	BCST-1	6540	2579	16449	3164	5	ATTTACTAAGTCCATT-1_1	0.724889	0	0	0	0	0	0	0.161695	0	0.032263	0	0.00109414	0	0	0	0	0.0800592	0.724889
ATTTATACTGGTAAAG-1_1	BCST-1	11905	3779	16603	3806	1	ATTTATACTGGTAAAG-1_1	0.120562	0	0	0.0581165	0	0	0.200297	0.605347	0	0	0	0	0	0	0	0	0.0156781	0.605347
ATTTCCGGGTTCTGCG-1_1	BCST-1	9855	3165	16812	3343	6	ATTTCCGGGTTCTGCG-1_1	0.467484	0	0	0.0566394	0	0	0.00532252	0.121761	0	0.0147088	0	0.227913	0	0	0	0	0.106172	0.467484
ATTTGCGCGAGTAGCT-1_1	BCST-1	5784	2312	16186	3103	0	ATTTGCGCGAGTAGCT-1_1	0.757562	0	0	0	0	0	0	0.220591	0	0	0	0	0	0	0	0	0.0218473	0.757562
ATTTGTCTTGGGAGCT-1_1	BCST-1	18764	4700	18137	4697	0	ATTTGTCTTGGGAGCT-1_1	0.703044	0	0	0	0	0	0	0.146798	0	0.0905498	0	0	0	0	0	0	0.0596089	0.703044
ATTTGTTCCAGGGCTC-1_1	BCST-1	10798	3851	16465	3945	4	ATTTGTTCCAGGGCTC-1_1	0	0	0	0	0	0	0	0	0	0	0	0.949954	0	0	0	0	0.0500457	0.949954
CAAACCAGGTCTGCAT-1_1	BCST-1	5728	2254	16272	3084	2	CAAACCAGGTCTGCAT-1_1	0.788158	0	0	0	0	0	0	0.0561308	0	0.0794113	0	0.055484	0	0	0	0	0.0208154	0.788158
CAAACCATAAGCGTAT-1_1	BCST-1	9693	3275	16771	3438	1	CAAACCATAAGCGTAT-1_1	0.141971	0	0	0	0	0	0	0.426008	0	0.114021	0	0	0	0	0	0	0.318	0.426008
CAAACCCTCCGGCGGG-1_1	BCST-1	805	536	15773	4044	2	CAAACCCTCCGGCGGG-1_1	0.179225	0	0	0	0	0	0	0.0811135	0	0.101512	0	0.317299	0	0	0	0	0.32085	0.32085
CAAACGAGTATCGCAG-1_1	BCST-1	26226	5510	18579	5332	4	CAAACGAGTATCGCAG-1_1	0.0827561	0	0	0	0.0717891	0	0	0.0109687	0	0	0	0.225913	0	0	0	0	0.608573	0.608573
CAAACGGTCGCACTTT-1_1	BCST-1	18602	4920	18119	4917	1	CAAACGGTCGCACTTT-1_1	0.40385	0	0	0	0	0	0	0.189057	0	0.0770413	0	0	0	0.0137749	0	0	0.316276	0.40385
CAAACTACGATAGAGA-1_1	BCST-1	3353	1446	16297	3258	0	CAAACTACGATAGAGA-1_1	0.538895	0	0	0	0	0	0	0.011103	0	0.420506	0	0	0	0	0	0	0.0294965	0.538895
CAAACTCGCGACGCCG-1_1	BCST-1	28474	5910	18597	5606	1	CAAACTCGCGACGCCG-1_1	0.345214	0	0	0	0	0	0	0.612834	0	0	0	0.0140438	0	0	0	0	0.0279074	0.612834
CAAAGGTCATCTGAAA-1_1	BCST-1	10240	3275	16672	3402	0	CAAAGGTCATCTGAAA-1_1	0.754573	0	0	0.00500101	0	0	0	0.0649156	0	0.157615	0	0	0	0	0	0	0.0178959	0.754573
CAAAGTCAGGTTAGCT-1_1	BCST-1	7861	2797	16843	3185	0	CAAAGTCAGGTTAGCT-1_1	0.269929	0	0	0	0	0	0	0.031389	0	0.551285	0	0.0247151	0	0.0300461	0	0	0.0926353	0.551285
CAAATCTCTCACAAGG-1_1	BCST-1	10411	3432	16662	3528	1	CAAATCTCTCACAAGG-1_1	0.653914	0	0	0	0	0	0	0.2917	0	0	0	0	0	0	0	0	0.0543864	0.653914
CAAATGTCCTTCCGTG-1_1	BCST-1	18966	4675	18204	4672	1	CAAATGTCCTTCCGTG-1_1	0.673253	0	0	0	0	0	0	0.189695	0	0.0635702	0	0	0	0	0	0	0.0734822	0.673253
CAAATTGGATTATGCC-1_1	BCST-1	5806	2051	16447	2966	0	CAAATTGGATTATGCC-1_1	0.17839	0	0	0	0	0	0	0.0155791	0	0.727775	0	0.00922597	0	0	0	0	0.0690297	0.727775
CAAATTGTCAGCAAGC-1_1	BCST-1	10617	3466	16577	3584	4	CAAATTGTCAGCAAGC-1_1	0.0561842	0	0	0	0	0	0	0	0	0	0	0.852019	0	0	0	0	0.0917965	0.852019
CAACACATCTCCTGCC-1_1	BCST-1	4671	1954	16065	3113	0	CAACACATCTCCTGCC-1_1	0.369886	0	0	0	0	0	0	0.0633952	0	0.526655	0	0.0167866	0	0	0	0	0.0232775	0.526655
CAACCAGTGGCCTACC-1_1	BCST-1	29482	5850	18562	5465	0	CAACCAGTGGCCTACC-1_1	0.772106	0	0	0	0	0	0.0410546	0.151218	0	0.0344402	0	0.00118159	0	0	0	0	0	0.772106
CAACCTACCGAGCAGT-1_1	BCST-1	19714	4930	18442	4929	1	CAACCTACCGAGCAGT-1_1	0.393935	0	0	0	0	0	0	0.312651	0	0.0818932	0	0	0	0	0	0	0.21152	0.393935
CAACGACCCGTTTACA-1_1	BCST-1	22045	5097	18637	5089	4	CAACGACCCGTTTACA-1_1	0.556559	0	0	0	0	0	0	0.0817018	0	0.0323455	0	0.304161	0	0	0	0	0.025233	0.556559
CAACGATCGATCCAAT-1_1	BCST-1	8453	3149	16926	3451	4	CAACGATCGATCCAAT-1_1	0.0680933	0	0	0	0	0	0	0.0203465	0	0	0	0.434335	0	0	0	0	0.477225	0.477225
CAACGGTTCTTGATAC-1_1	BCST-1	9939	3220	16769	3393	2	CAACGGTTCTTGATAC-1_1	0.550098	0	0	0	0	0	0	0.0742521	0	0.0290998	0	0.241992	0	0	0	0	0.104558	0.550098
CAACGTGGTGGAGTCT-1_1	BCST-1	20443	4812	18497	4810	1	CAACGTGGTGGAGTCT-1_1	0.236563	0	0	0	0	0	0	0.455368	0	0.0959143	0	0	0	0	0	0	0.212155	0.455368
CAACTCCTTGATCCCG-1_1	BCST-1	30484	6372	18644	5817	1	CAACTCCTTGATCCCG-1_1	0.46023	0	0	0	0	0	0	0.318775	0	0	0	0	0	0	0	0	0.220995	0.46023
CAACTGCTCATCCGAT-1_1	BCST-1	7197	2631	16719	3129	0	CAACTGCTCATCCGAT-1_1	0.794822	0	0	0.00247588	0	0	0	0.0310594	0	0.105312	0	0	0	0	0	0	0.06633	0.794822
CAACTTGTAGTGGGCA-1_1	BCST-1	27872	5935	18595	5703	0	CAACTTGTAGTGGGCA-1_1	0.600271	0	0	0	0	0	0	0.31993	0	0	0	0	0	0	0	0	0.0797989	0.600271
CAAGACTCAGAAGCGC-1_1	BCST-1	2807	1316	16190	3401	2	CAAGACTCAGAAGCGC-1_1	0.410389	0	0	0	0	0	0	0.0680512	0	0.0614167	0	0.286675	0	0	0	0	0.173468	0.410389
CAAGAGGGCGGAGTAC-1_1	BCST-1	4664	1980	16039	3107	0	CAAGAGGGCGGAGTAC-1_1	0.814475	0	0	0.00263311	0	0	0	0.0186549	0	0.133258	0	0	0	0	0	0	0.030979	0.814475
CAAGATATTATAACGT-1_1	BCST-1	20384	4804	18491	4801	4	CAAGATATTATAACGT-1_1	0.711001	0	0	0	0	0	0	0.0751668	0	0.0285442	0	0.185288	0	0	0	0	0	0.711001
CAAGCAACGTCGGAGT-1_1	BCST-1	16453	4550	17118	4550	2	CAAGCAACGTCGGAGT-1_1	0.441036	0	0	0	0	0	0	0.104405	0	0.0320001	0	0.281393	0	0	0	0	0.141166	0.441036
CAAGCACCAAATGCCT-1_1	BCST-1	19947	5555	18570	5552	4	CAAGCACCAAATGCCT-1_1	0.193985	0	0	0	0	0	0	0.00994695	0	0.0143104	0	0.585746	0	0	0	0	0.196012	0.585746
CAAGCGGCACATAATT-1_1	BCST-1	24824	5509	18744	5450	0	CAAGCGGCACATAATT-1_1	0.800681	0	0	0	0	0	0	0.106669	0	0.0506379	0	0	0	0	0	0	0.0420121	0.800681
CAAGGATCGCATGTTC-1_1	BCST-1	16865	4570	17286	4566	2	CAAGGATCGCATGTTC-1_1	0.250963	0	0	0	0	0	0	0.099171	0	0.0958537	0	0.282165	0	0	0	0	0.271847	0.282165
CAAGGCCAGTGGTGCA-1_1	BCST-1	24260	5447	18756	5391	0	CAAGGCCAGTGGTGCA-1_1	0.82533	0	0	0	0	0	0.0195625	0.121017	0	0	0	0	0	0	0	0	0.0340899	0.82533
CAAGGTCCTATAGGCT-1_1	BCST-1	20344	5236	18572	5234	0	CAAGGTCCTATAGGCT-1_1	0.59779	0	0	0	0	0	0.0214649	0.325966	0	0.0361897	0	0	0	0	0	0	0.0185899	0.59779
CAAGTGTGGTTGCAAA-1_1	BCST-1	32973	6125	18562	5255	0	CAAGTGTGGTTGCAAA-1_1	0.464434	0	0	0	0	0	0	0.228094	0	0.0682173	0	0	0	0	0	0	0.239255	0.464434
CAATAAACCTTGGCCC-1_1	BCST-1	32883	6544	18690	5754	0	CAATAAACCTTGGCCC-1_1	0.752015	0	0	0	0	0	0.0239563	0.202684	0	0.0213449	0	0	0	0	0	0	0	0.752015
CAATACGAGAGTCTGA-1_1	BCST-1	13291	3983	16656	3985	0	CAATACGAGAGTCTGA-1_1	0.840952	0	0	0	0	0	0	0.114354	0	0.0269502	0	0	0	0	0	0	0.0177441	0.840952
CAATACGCTCTGAGGC-1_1	BCST-1	7051	2670	16570	3182	4	CAATACGCTCTGAGGC-1_1	0.674402	0	0	0	0	0	0.0230878	0.0436088	0	0.142308	0	0.0501164	0	0	0	0	0.0664764	0.674402
CAATATTCTTGACCTA-1_1	BCST-1	31630	6127	18630	5516	0	CAATATTCTTGACCTA-1_1	0.280361	0	0	0	0	0	0	0.665689	0	0.0339271	0	0	0	0	0	0	0.0200233	0.665689
CAATCCTGCCGTGGAG-1_1	BCST-1	21854	5383	18697	5377	3	CAATCCTGCCGTGGAG-1_1	0.57825	0	0	0	0	0	0	0.31389	0.0509713	0	0	0.0568893	0	0	0	0	0	0.57825
CAATGAGGTTCGACTA-1_1	BCST-1	3366	1540	16256	3354	2	CAATGAGGTTCGACTA-1_1	0.285284	0	0	0	0	0	0	0.0490582	0	0.649441	0	0	0	0	0	0	0.0162165	0.649441
CAATGCGAGAAGTATC-1_1	BCST-1	8795	3098	16947	3313	2	CAATGCGAGAAGTATC-1_1	0.640978	0	0	0	0	0	0	0.0779797	0	0.0301166	0	0.187079	0	0	0	0	0.0638463	0.640978
CAATGGATCTCTACCA-1_1	BCST-1	2392	1198	15998	3495	0	CAATGGATCTCTACCA-1_1	0.785941	0	0	0	0	0	0.0229999	0.0898237	0	0.0234448	0	0	0	0	0	0	0.0777903	0.785941
CAATGTGCCAACCCTT-1_1	BCST-1	11595	3617	16643	3657	2	CAATGTGCCAACCCTT-1_1	0.664242	0	0	0	0	0	0	0.0263792	0	0.252915	0	0	0	0	0	0	0.0564636	0.664242
CAATTAAGGGTGATGA-1_1	BCST-1	28310	6027	18544	5754	0	CAATTAAGGGTGATGA-1_1	0.730239	0	0	0	0	0	0	0.163427	0	0.0907806	0	0	0	0	0	0	0.0155534	0.730239
CAATTTCGTATAAGGG-1_1	BCST-1	21258	5088	18625	5085	0	CAATTTCGTATAAGGG-1_1	0.820914	0	0	0	0	0	0	0.0477318	0	0.104964	0	0.0112591	0	0	0	0	0.0151318	0.820914
CACAAACCGCAGAACT-1_1	BCST-1	24539	5897	18840	5836	6	CACAAACCGCAGAACT-1_1	0.219355	0	0	0	0	0	0.0522115	0.728434	0	0	0	0	0	0	0	0	0	0.728434
CACAATGAGCTGCTAT-1_1	BCST-1	17157	4413	17406	4411	0	CACAATGAGCTGCTAT-1_1	0.880841	0	0	0	0	0	0	0.0567553	0	0.0282853	0	0	0	0	0	0	0.0341185	0.880841
CACACACGCTAACGAG-1_1	BCST-1	17030	4435	17345	4429	0	CACACACGCTAACGAG-1_1	0.434463	0	0	0	0	0	0	0.00485338	0	0.500723	0	0	0	0	0	0	0.0599609	0.500723
CACACAGCTTGCGCTC-1_1	BCST-1	28019	5615	18554	5357	1	CACACAGCTTGCGCTC-1_1	0.637475	0	0	0.00239212	0	0	0	0.21385	0	0	0	0	0	0	0	0	0.146283	0.637475
CACACAGGGATAGATT-1_1	BCST-1	17787	4524	17734	4522	0	CACACAGGGATAGATT-1_1	0.804167	0	0	0	0	0	0.00576363	0.0990422	0	0.0448033	0	0	0	0	0	0	0.0462236	0.804167
CACACGCGCTGTCTTA-1_1	BCST-1	25777	5857	18770	5759	4	CACACGCGCTGTCTTA-1_1	0.317992	0	0	0	0	0	0	0.249067	0	0.0330917	0	0.157941	0	0	0	0	0.241908	0.317992
CACAGCACCCACGGCA-1_1	BCST-1	20552	5029	18567	5027	0	CACAGCACCCACGGCA-1_1	0.740236	0	0	0	0	0	0	0.140254	0	0.0817434	0	0	0	0	0	0	0.037767	0.740236
CACAGCTAGGGAGTGA-1_1	BCST-1	22016	5372	18725	5363	1	CACAGCTAGGGAGTGA-1_1	0.582471	0	0	0	0	0	0	0.263748	0	0.0969503	0	0	0	0	0	0	0.0568308	0.582471
CACAGGGCCATATAGT-1_1	BCST-1	23498	5211	18654	5184	0	CACAGGGCCATATAGT-1_1	0.453973	0	0	0	0	0	0	0.0061421	0	0.500577	0	0	0	0	0	0	0.0393083	0.500577
CACAGGGCCGTTGTCA-1_1	BCST-1	14258	4144	16719	4143	1	CACAGGGCCGTTGTCA-1_1	0.36252	0	0	0	0	0	0	0.390384	0	0.0761048	0	0	0	0	0	0	0.170991	0.390384
CACAGTCCCGCTTCGC-1_1	BCST-1	16302	4343	17090	4341	6	CACAGTCCCGCTTCGC-1_1	0.611997	0	0	0.00315273	0	0	0.0454953	0.142409	0	0.0243357	0	0.1417	0	0	0	0	0.0309104	0.611997
CACAGTTCGCTTCCCA-1_1	BCST-1	24511	5239	18677	5173	1	CACAGTTCGCTTCCCA-1_1	0.509246	0	0	0	0	0	0	0.433762	0	0	0	0	0	0	0	0	0.0569913	0.509246
CACATATTAGCAGGAT-1_1	BCST-1	11850	3742	16600	3767	4	CACATATTAGCAGGAT-1_1	0	0	0	0	0	0	0	0	0	0	0	0.768297	0	0	0	0	0.231703	0.768297
CACATCGTGCACGCGC-1_1	BCST-1	6501	2250	16624	2981	2	CACATCGTGCACGCGC-1_1	0.245197	0	0	0	0	0	0	0.0652114	0	0.182886	0	0.281809	0	0	0	0	0.224898	0.281809
CACATCTCACCGACGA-1_1	BCST-1	12359	3800	16629	3816	2	CACATCTCACCGACGA-1_1	0.263432	0	0	0	0	0	0	0.0935686	0	0.0871253	0	0.337642	0	0	0	0	0.218232	0.337642
CACATGATTCAGCAAC-1_1	BCST-1	17832	4598	17760	4596	0	CACATGATTCAGCAAC-1_1	0.696566	0	0	0	0	0	0	0.167879	0	0.135555	0	0	0	0	0	0	0	0.696566
CACATGTTTGGACATG-1_1	BCST-1	22720	5105	18696	5081	1	CACATGTTTGGACATG-1_1	0.644826	0	0	0	0	0	0	0.29243	0.0555007	0	0	0.00724311	0	0	0	0	0	0.644826
CACATTTCTTGTCAGA-1_1	BCST-1	17245	4666	17426	4664	4	CACATTTCTTGTCAGA-1_1	0	0	0	0	0	0	0	0.010237	0	0	0	0.918746	0	0	0	0	0.0710167	0.918746
CACCACGCCACACAGA-1_1	BCST-1	9863	3315	16751	3450	0	CACCACGCCACACAGA-1_1	0.72905	0	0	0	0	0	0	0.166064	0	0.104161	0	0.000724422	0	0	0	0	0	0.72905
CACCATCGGAGGAGAC-1_1	BCST-1	14567	4415	16697	4410	5	CACCATCGGAGGAGAC-1_1	0.371035	0	0	0	0.101132	0	0	0.213647	0	0.0381456	0	0.02139	0	0.0277045	0	0	0.226947	0.371035
CACCCAAATCTTATGT-1_1	BCST-1	30245	6060	18676	5592	1	CACCCAAATCTTATGT-1_1	0.408247	0	0	0	0	0	0	0.331761	0.015003	0.118278	0	0	0	0	0	0	0.12671	0.408247
CACCCACACGTCACCC-1_1	BCST-1	35259	6579	18489	5391	1	CACCCACACGTCACCC-1_1	0.446502	0	0	0	0	0	0	0.356978	0	0.0484694	0	0	0	0	0	0	0.148051	0.446502
CACCCGCGTTTGACAC-1_1	BCST-1	3703	1728	16063	3285	0	CACCCGCGTTTGACAC-1_1	0.582334	0	0	0	0	0	0	0.263619	0	0.063193	0	0.0110125	0	0	0	0	0.0798411	0.582334
CACCCTAACAAGATCT-1_1	BCST-1	17830	4591	17761	4589	1	CACCCTAACAAGATCT-1_1	0.665241	0	0	0	0	0	0	0.060886	0	0.089533	0	0	0	0	0	0	0.18434	0.665241
CACCCTTTCCTCGCTC-1_1	BCST-1	29628	5881	18551	5446	0	CACCCTTTCCTCGCTC-1_1	0.62291	0	0	0.00270245	0	0	0	0.197607	0	0.0423203	0	0.104041	0	0	0	0	0.0304195	0.62291
CACCGATGATGGGTAC-1_1	BCST-1	13221	4105	16579	4108	2	CACCGATGATGGGTAC-1_1	0.339139	0	0	0.00402069	0	0	0	0.63084	0	0	0	0.0104251	0	0	0	0	0.0155756	0.63084
CACCGCCAGAAGGTTT-1_1	BCST-1	18033	4763	17859	4759	4	CACCGCCAGAAGGTTT-1_1	0.183033	0	0	0	0.0660016	0	0	0	0	0	0	0.289379	0	0	0	0	0.461586	0.461586
CACCGCGTCCACTCTA-1_1	BCST-1	2302	1079	16150	3521	0	CACCGCGTCCACTCTA-1_1	0.412524	0	0	0	0	0	0	0.0180338	0	0.55406	0	0	0	0	0	0	0.0153824	0.55406
CACCGGGCATCACAAG-1_1	BCST-1	22902	5333	18710	5313	1	CACCGGGCATCACAAG-1_1	0.14738	0	0	0	0	0	0	0.271117	0	0	0	0	0	0.037473	0	0	0.54403	0.54403
CACCGTATCCCATCCG-1_1	BCST-1	15991	4275	17029	4274	0	CACCGTATCCCATCCG-1_1	0.566644	0	0	0.00372917	0	0	0	0.0854476	0	0.241707	0	0	0	0	0	0	0.102472	0.566644
CACCGTTGCGCGATAT-1_1	BCST-1	26672	5525	18597	5337	1	CACCGTTGCGCGATAT-1_1	0.0660921	0	0	0	0	0	0	0.760808	0	0	0	0	0	0	0	0	0.1731	0.760808
CACCTAATAGAGTCGT-1_1	BCST-1	19211	4648	18309	4646	3	CACCTAATAGAGTCGT-1_1	0	0	0	0	0.012656	0	0	0.0145574	0	0	0	0.767489	0	0.0318035	0	0	0.173494	0.767489
CACCTAATCAGTTTAC-1_1	BCST-1	3753	1679	16152	3253	4	CACCTAATCAGTTTAC-1_1	0.553774	0	0	0	0	0	0	0.0497519	0	0.0269352	0	0.306422	0	0	0	0	0.0631168	0.553774
CACCTCGATGGTGGAC-1_1	BCST-1	33179	6811	18787	5993	1	CACCTCGATGGTGGAC-1_1	0.0114916	0	0	0	0	0	0	0.888805	0	0	0	0	0	0	0	0	0.0997036	0.888805
CACCTTGCGAAACTCG-1_1	BCST-1	18071	4520	17878	4517	0	CACCTTGCGAAACTCG-1_1	0.39277	0	0	0.00211878	0	0	0	0.0462409	0	0.449865	0	0	0	0	0	0	0.109005	0.449865
CACCTTGGCGCCTTTG-1_1	BCST-1	31550	6386	18746	5782	1	CACCTTGGCGCCTTTG-1_1	0.216288	0	0	0	0	0	0	0.686894	0	0.0501978	0	0	0	0	0	0	0.0466209	0.686894
CACGAAAGTTAGTCCC-1_1	BCST-1	12332	3732	16658	3745	0	CACGAAAGTTAGTCCC-1_1	0.757003	0	0	0	0	0	0	0.0817217	0	0.0860487	0	0	0	0	0	0	0.0752262	0.757003
CACGCACAGCGCAGCT-1_1	BCST-1	5002	1934	16160	3029	0	CACGCACAGCGCAGCT-1_1	0.814937	0	0	0	0	0	0	0.0596585	0	0.0953045	0	0	0	0	0	0	0.0301003	0.814937
CACGCAGCGAGGCTTT-1_1	BCST-1	16167	4335	17055	4334	1	CACGCAGCGAGGCTTT-1_1	0.660155	0	0	0	0	0	0	0.21876	0	0.0831972	0	0	0	0	0	0	0.0378883	0.660155
CACGCGGAACTGTTGC-1_1	BCST-1	34047	6336	18581	5400	3	CACGCGGAACTGTTGC-1_1	0.0800996	0	0	0	0	0	0.0238322	0.086182	0.032456	0	0	0.296513	0	0.328465	0	0	0.152452	0.328465
CACGGGATTGAGGGTT-1_1	BCST-1	16543	4403	17182	4401	0	CACGGGATTGAGGGTT-1_1	0.749318	0	0	0	0	0	0	0.054778	0	0.174511	0	0	0	0	0	0	0.0213927	0.749318
CACGTCAATCAATGGA-1_1	BCST-1	20124	4743	18439	4742	1	CACGTCAATCAATGGA-1_1	0.142055	0	0	0	0	0	0	0.512174	0	0	0	0	0	0.0196984	0	0	0.326073	0.512174
CACGTCGGCAACCTCT-1_1	BCST-1	12334	3677	16711	3695	4	CACGTCGGCAACCTCT-1_1	0.261849	0	0	0	0.00808534	0	0	0.0845236	0	0.0185275	0	0.174279	0	0	0	0	0.452736	0.452736
CACGTTCGTGCTCTAG-1_1	BCST-1	11181	3200	16732	3281	0	CACGTTCGTGCTCTAG-1_1	0.710227	0	0	0.00738615	0	0	0.00657045	0.0819185	0	0.108931	0	0	0	0	0	0	0.0849672	0.710227
CACGTTTCGTACACAC-1_1	BCST-1	16625	4486	17203	4485	0	CACGTTTCGTACACAC-1_1	0.639541	0	0	0.0029948	0	0	0	0.241006	0	0.0186245	0	0.0978333	0	0	0	0	0	0.639541
CACTAAAGTTGCCTAT-1_1	BCST-1	17012	4533	17338	4529	0	CACTAAAGTTGCCTAT-1_1	0.805052	0	0	0	0	0	0	0.0854884	0	0.0942778	0	0	0	0	0	0	0.0151818	0.805052
CACTACGGGAGCTGCC-1_1	BCST-1	19096	4780	18263	4778	1	CACTACGGGAGCTGCC-1_1	0.785911	0	0	0	0	0	0	0.114919	0	0.0991701	0	0	0	0	0	0	0	0.785911
CACTCAAGAGCTATGG-1_1	BCST-1	17964	4629	17830	4627	1	CACTCAAGAGCTATGG-1_1	0.609962	0	0	0	0	0	0	0.197154	0	0.0774546	0	0	0	0	0	0	0.115429	0.609962
CACTCGAGCTGAACAA-1_1	BCST-1	6448	2199	16606	2930	2	CACTCGAGCTGAACAA-1_1	0.22195	0	0	0	0	0	0	0.0556626	0	0.25925	0	0.262059	0	0	0	0	0.20108	0.262059
CACTCGGTTAGGAGGA-1_1	BCST-1	11406	3590	16577	3657	1	CACTCGGTTAGGAGGA-1_1	0.772763	0	0	0	0	0	0	0.0810099	0	0	0	0	0	0	0	0	0.146227	0.772763
CACTCTTCTGCTAGCC-1_1	BCST-1	14247	3951	16792	3951	0	CACTCTTCTGCTAGCC-1_1	0.374248	0	0	0.00138735	0	0	0	0.0244564	0	0.49896	0	0	0	0	0	0	0.100948	0.49896
CACTGACGATTGTGGA-1_1	BCST-1	9961	3581	16658	3739	0	CACTGACGATTGTGGA-1_1	0.463709	0	0	0	0	0	0	0.325863	0.0320106	0.0129288	0	0.024192	0	0.00459531	0	0	0.136701	0.463709
CACTGTCCAAGTGAGA-1_1	BCST-1	8505	2824	17004	3159	2	CACTGTCCAAGTGAGA-1_1	0.576811	0	0	0	0	0	0	0.0682673	0	0.181317	0	0.0819871	0	0.029295	0	0	0.0623228	0.576811
CACTTAATCAGACGGA-1_1	BCST-1	18987	4701	18210	4699	0	CACTTAATCAGACGGA-1_1	0.824769	0	0	0	0	0	0	0.10581	0	0.0199019	0	0	0	0	0	0	0.049519	0.824769
CACTTCGCCACAGGCT-1_1	BCST-1	19584	4690	18355	4690	1	CACTTCGCCACAGGCT-1_1	0.621364	0	0	0	0	0	0	0.268101	0	0.064025	0	0	0	0	0	0	0.0465094	0.621364
CACTTCGTCTTATCTC-1_1	BCST-1	33396	6086	18608	5145	1	CACTTCGTCTTATCTC-1_1	0.454835	0	0	0	0	0	0	0.517562	0	0	0	0.00955699	0	0	0	0	0.0180464	0.517562
CAGAACTTAGCCCTCT-1_1	BCST-1	16149	4433	17045	4430	0	CAGAACTTAGCCCTCT-1_1	0.750915	0	0	0	0	0	0	0.100396	0	0.121785	0	0	0	0	0	0	0.0269041	0.750915
CAGAATAACACACGGA-1_1	BCST-1	18810	4724	18160	4719	1	CAGAATAACACACGGA-1_1	0.533203	0	0	0	0	0	0	0.0887467	0	0.121282	0	0	0	0	0	0	0.256769	0.533203
CAGAATATTCGTTATC-1_1	BCST-1	8001	2840	16845	3208	2	CAGAATATTCGTTATC-1_1	0.53501	0	0	0	0	0	0	0.0689553	0	0.0340003	0	0.24515	0	0	0	0	0.116885	0.53501
CAGACACCGATCGCTG-1_1	BCST-1	12462	3741	16675	3756	2	CAGACACCGATCGCTG-1_1	0.747221	0	0	0	0	0	0	0.0941599	0	0.104897	0	0.0125054	0	0	0	0	0.0412164	0.747221
CAGACCTGTAAGTGTT-1_1	BCST-1	34028	6689	18739	5760	1	CAGACCTGTAAGTGTT-1_1	0.144429	0	0	0	0	0	0	0.751407	0	0	0	0.0162102	0	0	0	0	0.0879533	0.751407
CAGACGAACCTGATAC-1_1	BCST-1	18435	4690	18022	4686	0	CAGACGAACCTGATAC-1_1	0.382567	0	0	0.00260638	0	0	0	0.00498516	0	0.552869	0	0	0	0	0	0	0.0569732	0.552869
CAGAGACGGTCACCCA-1_1	BCST-1	20326	4811	18477	4809	0	CAGAGACGGTCACCCA-1_1	0.402109	0	0	0	0	0	0	0.0448162	0	0.438925	0	0	0	0	0	0	0.11415	0.438925
CAGAGCATGAGCTTGC-1_1	BCST-1	5335	2095	16185	3071	0	CAGAGCATGAGCTTGC-1_1	0.60407	0	0	0	0	0	0	0.0713666	0	0.304526	0	0	0	0	0	0	0.0200374	0.60407
CAGAGCGATGGATGCT-1_1	BCST-1	16778	4614	17227	4614	0	CAGAGCGATGGATGCT-1_1	0.414205	0	0	0	0	0	0	0.499312	0.0171872	0.0171826	0	0.0231813	0	0	0	0	0.0289323	0.499312
CAGAGGCGATGCATGA-1_1	BCST-1	27031	5771	18610	5569	4	CAGAGGCGATGCATGA-1_1	0.00455125	0	0	0	0.197314	0	0	0.017025	0	0	0	0.384052	0	0	0	0	0.397058	0.397058
CAGAGTGATTTAACGT-1_1	BCST-1	1406	773	15948	3763	0	CAGAGTGATTTAACGT-1_1	0.351195	0	0	0	0	0	0	0.0211388	0	0.480508	0	0.020912	0	0	0	0	0.126247	0.480508
CAGATAATGGGCGGGT-1_1	BCST-1	20354	4979	18541	4977	0	CAGATAATGGGCGGGT-1_1	0.800394	0	0	0	0	0	0	0.100431	0	0.0512614	0	0	0	0	0	0	0.0479133	0.800394
CAGATACTAACATAGT-1_1	BCST-1	30426	6101	18583	5588	0	CAGATACTAACATAGT-1_1	0.764064	0	0	0	0	0	0	0.149768	0	0.0449462	0	0	0	0	0	0	0.0412218	0.764064
CAGATCATTTAAAGTC-1_1	BCST-1	20155	4912	18474	4910	1	CAGATCATTTAAAGTC-1_1	0.463795	0	0	0	0	0	0	0.21139	0	0.113232	0	0.0291125	0	0	0	0	0.18247	0.463795
CAGATCCTGGTTTGAA-1_1	BCST-1	24566	5298	18699	5225	0	CAGATCCTGGTTTGAA-1_1	0.757943	0	0	0.0031158	0	0	0	0.06086	0	0.12026	0	0.00204107	0	0	0	0	0.0557795	0.757943
CAGCAGCCCGTTCCTT-1_1	BCST-1	19333	5047	18364	5045	1	CAGCAGCCCGTTCCTT-1_1	0.429672	0	0	0	0	0	0	0.269355	0	0.110389	0	0	0	0	0	0	0.190584	0.429672
CAGCAGTCCAGACTAT-1_1	BCST-1	15068	4148	16840	4147	1	CAGCAGTCCAGACTAT-1_1	0.56345	0	0	0	0	0	0	0.218403	0	0	0	0	0	0	0	0	0.218147	0.56345
CAGCAGTCTGTGCTGC-1_1	BCST-1	17216	4447	17429	4446	0	CAGCAGTCTGTGCTGC-1_1	0.748023	0	0	0.00205936	0	0	0	0.0797304	0	0.0764479	0	0	0	0	0	0	0.0937391	0.748023
CAGCCTCCTGCAGAGG-1_1	BCST-1	4592	1860	16132	3074	0	CAGCCTCCTGCAGAGG-1_1	0.274408	0	0	0	0	0	0	0.00315278	0	0.704472	0	0	0	0	0	0	0.0179675	0.704472
CAGCCTCGATAGCGGT-1_1	BCST-1	9785	3576	16588	3739	4	CAGCCTCGATAGCGGT-1_1	0	0	0	0	0	0	0	0	0	0	0	0.878308	0	0	0	0	0.121692	0.878308
CAGCGATTCCCTTCAA-1_1	BCST-1	9130	2938	16949	3167	0	CAGCGATTCCCTTCAA-1_1	0.611141	0	0	0.003742	0	0	0	0.0617989	0	0.221328	0	0	0	0	0	0	0.10199	0.611141
CAGCGCCAACACGATA-1_1	BCST-1	13348	3812	16705	3816	0	CAGCGCCAACACGATA-1_1	0.600463	0	0	0	0	0	0	0.0508075	0	0.296455	0	0.0242924	0	0	0	0	0.0279824	0.600463
CAGCTCACTGAGACAT-1_1	BCST-1	16427	4306	17152	4303	1	CAGCTCACTGAGACAT-1_1	0.547393	0	0	0	0	0	0	0.340214	0	0.0349051	0	0	0	0	0	0	0.0774885	0.547393
CAGCTCGACAAGTTAA-1_1	BCST-1	8876	3110	16921	3317	1	CAGCTCGACAAGTTAA-1_1	0.498373	0	0	0	0	0	0	0.187665	0	0.0881972	0	0	0	0	0	0	0.225765	0.498373
CAGCTCGTGCTTGTGT-1_1	BCST-1	33047	6456	18636	5593	0	CAGCTCGTGCTTGTGT-1_1	0.860809	0	0	0	0	0	0.0410548	0.0760878	0	0	0	0	0	0	0	0	0.0220486	0.860809
CAGCTGGCGTAACCGT-1_1	BCST-1	32225	6217	18552	5490	1	CAGCTGGCGTAACCGT-1_1	0	0	0	0	0	0	0	0.857924	0	0	0	0.0104552	0	0	0	0	0.131621	0.857924
CAGCTTAGTAGGTAGC-1_1	BCST-1	15546	4180	16932	4179	0	CAGCTTAGTAGGTAGC-1_1	0.851589	0	0	0	0	0	0	0.0734058	0	0.0256375	0	0	0	0	0	0	0.049368	0.851589
CAGGATATATCGTTGT-1_1	BCST-1	20502	5021	18527	5015	3	CAGGATATATCGTTGT-1_1	0.281139	0	0	0	0	0	0	0.15242	0	0	0	0	0	0.218782	0	0	0.347659	0.347659
CAGGCAGTCTTACCAG-1_1	BCST-1	10063	3405	16676	3536	0	CAGGCAGTCTTACCAG-1_1	0.706562	0	0	0	0	0	0.0261039	0.231186	0	0.0207981	0	0	0	0	0	0	0.0153498	0.706562
CAGGCCGTTTGGGTGT-1_1	BCST-1	17145	4543	17393	4542	1	CAGGCCGTTTGGGTGT-1_1	0.451756	0	0	0	0	0	0	0.236527	0	0	0	0.0339561	0	0	0	0	0.27776	0.451756
CAGGCGCACGGTGGTC-1_1	BCST-1	8042	2748	16950	3128	2	CAGGCGCACGGTGGTC-1_1	0.275932	0	0	0	0	0	0	0.0717304	0	0.0980306	0	0.297522	0	0	0	0	0.256785	0.297522
CAGGCGCCATGCTAGG-1_1	BCST-1	17895	4517	17782	4514	2	CAGGCGCCATGCTAGG-1_1	0.790316	0	0	0	0	0	0	0.0341388	0	0.0842005	0	0.0775492	0	0	0	0	0.0137958	0.790316
CAGTAACTATTTATTG-1_1	BCST-1	12707	3516	16728	3530	0	CAGTAACTATTTATTG-1_1	0.419155	0	0	0.0017444	0	0	0	0.0488751	0	0.425544	0	0	0	0	0	0	0.104681	0.425544
CAGTAATCCCTCCCAG-1_1	BCST-1	22931	5056	18638	5023	1	CAGTAATCCCTCCCAG-1_1	0.237859	0	0	0	0	0	0	0.377338	0.032969	0	0	0	0	0.0426586	0	0	0.309175	0.377338
CAGTACATTCTCTAAA-1_1	BCST-1	5958	2150	16342	2939	0	CAGTACATTCTCTAAA-1_1	0.445754	0	0	0	0	0	0	0.0432488	0	0.492608	0	0.00870431	0	0	0	0	0.00968488	0.492608
CAGTACCAGTTTACGT-1_1	BCST-1	14260	4295	16666	4291	6	CAGTACCAGTTTACGT-1_1	0.27422	0	0	0.09739	0	0	0	0.41499	0	0	0	0.187871	0	0	0	0	0.025529	0.41499
CAGTAGATGATGTCCG-1_1	BCST-1	14207	4693	16513	4689	4	CAGTAGATGATGTCCG-1_1	0	0	0	0	0.0211497	0	0	0	0	0	0	0.179809	0	0	0	0	0.799041	0.799041
CAGTAGCCCACGCGGT-1_1	BCST-1	33425	6292	18585	5357	0	CAGTAGCCCACGCGGT-1_1	0.395101	0	0	0	0	0	0	0.113778	0	0.272129	0	0	0	0	0	0	0.218992	0.395101
CAGTCGAGGATGCAAT-1_1	BCST-1	29759	5983	18628	5586	1	CAGTCGAGGATGCAAT-1_1	0.0450463	0	0	0	0	0	0	0.918256	0	0	0	0	0	0	0	0	0.0366977	0.918256
CAGTCGGCCTAGATAT-1_1	BCST-1	4678	2023	16050	3165	0	CAGTCGGCCTAGATAT-1_1	0.7162	0	0	0	0	0	0	0.107596	0	0.127039	0	0.0174643	0	0	0	0	0.0317004	0.7162
CAGTCTCTCGGCTAAT-1_1	BCST-1	32392	6303	18555	5508	4	CAGTCTCTCGGCTAAT-1_1	0.170669	0	0	0	0	0	0	0.0271778	0	0	0	0.682699	0	0	0	0	0.119454	0.682699
CAGTCTGTATACTGGG-1_1	BCST-1	15257	4258	16868	4258	0	CAGTCTGTATACTGGG-1_1	0.885907	0	0	0	0	0	0.00693033	0.0578958	0	0.0193914	0	0	0	0	0	0	0.0298757	0.885907
CAGTGAATAAATGACT-1_1	BCST-1	10932	3483	16559	3547	0	CAGTGAATAAATGACT-1_1	0.502294	0	0	0	0	0	0	0.0952249	0	0.332997	0	0	0	0	0	0	0.0694845	0.502294
CAGTGGTTGCACATGA-1_1	BCST-1	13811	4071	16575	4066	3	CAGTGGTTGCACATGA-1_1	0.0380385	0	0	0	0	0	0.0248805	0.0300965	0.0167751	0	0	0.261232	0	0.615175	0	0	0.0138026	0.615175
CAGTGTCCGCAGAATG-1_1	BCST-1	25680	5696	18710	5606	1	CAGTGTCCGCAGAATG-1_1	0.440039	0	0	0	0	0	0	0.276395	0.0131727	0.110285	0	0	0	0	0	0	0.160109	0.440039
CAGTGTCGGCTGGCCC-1_1	BCST-1	21401	5001	18599	4998	0	CAGTGTCGGCTGGCCC-1_1	0.79977	0	0	0.0045395	0	0	0	0.144308	0	0	0	0	0	0	0	0	0.0513831	0.79977
CAGTTCAAATTGACAC-1_1	BCST-1	25369	5635	18779	5548	1	CAGTTCAAATTGACAC-1_1	0.74628	0	0	0	0	0	0	0.214831	0	0	0	0.0130807	0	0	0	0	0.0258079	0.74628
CAGTTCCGCGGGTCGA-1_1	BCST-1	19329	4777	18306	4776	0	CAGTTCCGCGGGTCGA-1_1	0.825706	0	0	0.00361184	0	0	0	0.0957391	0	0.0377617	0	0	0	0	0	0	0.0371813	0.825706
CATAACGGACAGTCGT-1_1	BCST-1	1356	703	16067	3767	2	CATAACGGACAGTCGT-1_1	0.36078	0	0	0	0	0	0	0.0799766	0	0.039291	0	0.270034	0	0	0	0	0.249918	0.36078
CATAAGAAGCTTGGCT-1_1	BCST-1	7111	2550	16692	3079	2	CATAAGAAGCTTGGCT-1_1	0.313438	0	0	0	0	0	0	0.0804029	0	0.0809307	0	0.296915	0	0	0	0	0.228314	0.313438
CATAAGCTCTCCGTCT-1_1	BCST-1	24720	5330	18703	5265	4	CATAAGCTCTCCGTCT-1_1	0.217516	0	0	0	0	0	0	0.00443294	0	0.00872234	0	0.694914	0	0	0	0	0.0744146	0.694914
CATAATGAGCGGGCGA-1_1	BCST-1	11268	3753	16532	3820	6	CATAATGAGCGGGCGA-1_1	0.369873	0	0	0.00507389	0	0	0	0.0590118	0	0.0158025	0	0.366061	0	0	0	0	0.184178	0.369873
CATACAAAGCCGAACC-1_1	BCST-1	26907	5842	18653	5697	1	CATACAAAGCCGAACC-1_1	0.734047	0	0	0	0	0	0	0.187644	0	0.0783089	0	0	0	0	0	0	0	0.734047
CATACACGGTTCCCAC-1_1	BCST-1	7598	2764	16752	3152	2	CATACACGGTTCCCAC-1_1	0.572812	0	0	0	0	0	0	0.064359	0	0.0426138	0	0.227324	0	0	0	0	0.0928914	0.572812
CATACCCGTACCCAGT-1_1	BCST-1	14155	3952	16776	3951	0	CATACCCGTACCCAGT-1_1	0.793723	0	0	0	0	0	0	0.169668	0	0.0191882	0	0	0	0	0	0	0.0174211	0.793723
CATACGGCGTCTGGGC-1_1	BCST-1	16017	4436	16992	4435	1	CATACGGCGTCTGGGC-1_1	0.74004	0	0	0	0	0	0	0.118405	0	0.0895691	0	0	0	0	0	0	0.0519867	0.74004
CATACTATGTAATTGT-1_1	BCST-1	17363	4687	17498	4681	0	CATACTATGTAATTGT-1_1	0.847383	0	0	0	0	0	0.00633974	0.125659	0	0.0206176	0	0	0	0	0	0	0	0.847383
CATACTTAGGCAATAC-1_1	BCST-1	8816	3283	16896	3520	3	CATACTTAGGCAATAC-1_1	0	0	0	0	0	0	0.0246407	0.0468281	0.0186748	0	0	0.245805	0	0.576568	0	0	0.0874833	0.576568
CATACTTCTTTCTCCG-1_1	BCST-1	4287	1786	16117	3169	2	CATACTTCTTTCTCCG-1_1	0.263453	0	0	0	0	0	0	0.093594	0	0.0853105	0	0.33658	0	0	0	0	0.221063	0.33658
CATAGAGGAGATACTA-1_1	BCST-1	13150	3935	16646	3937	0	CATAGAGGAGATACTA-1_1	0.710861	0	0	0	0	0	0	0.134758	0	0.0917898	0	0	0	0	0	0	0.0625914	0.710861
CATAGCCGCCCGGGAT-1_1	BCST-1	19724	4821	18401	4820	0	CATAGCCGCCCGGGAT-1_1	0.84145	0	0	0	0	0	0	0.106832	0	0.032979	0	0	0	0	0	0	0.0187395	0.84145
CATAGCGTTGCCCACC-1_1	BCST-1	33141	6145	18513	5257	1	CATAGCGTTGCCCACC-1_1	0.0789924	0	0	0	0	0	0	0.567986	0	0	0	0	0	0.026853	0	0	0.326169	0.567986
CATAGTACATTGAGAG-1_1	BCST-1	5624	2080	16317	3017	0	CATAGTACATTGAGAG-1_1	0.302827	0	0	0	0	0	0	0.0104469	0	0.601455	0	0	0	0	0	0	0.0852708	0.601455
CATAGTAGCATAGTAG-1_1	BCST-1	9497	3053	16851	3238	6	CATAGTAGCATAGTAG-1_1	0.111622	0	0	0.241697	0	0	0	0.567608	0	0	0	0.0440329	0	0	0	0	0.0350399	0.567608
CATAGTCAAATACATA-1_1	BCST-1	8636	2945	17007	3211	0	CATAGTCAAATACATA-1_1	0.444288	0	0	0.00228428	0	0	0	0.0236506	0	0.455346	0	0	0	0	0	0	0.0744303	0.455346
CATAGTCCACAAGAAC-1_1	BCST-1	20860	5007	18573	5003	0	CATAGTCCACAAGAAC-1_1	0.612251	0	0	0	0	0	0	0.272737	0	0.0713885	0	0	0	0	0	0	0.043624	0.612251
CATAGTGGGCACGCCT-1_1	BCST-1	16841	4841	17246	4837	0	CATAGTGGGCACGCCT-1_1	0.396547	0	0	0	0	0	0	0.527491	0.0193648	0.0348964	0	0	0	0	0	0	0.0217015	0.527491
CATATACTACTGATAA-1_1	BCST-1	5694	2075	16305	2946	0	CATATACTACTGATAA-1_1	0.616562	0	0	0	0	0	0	0.0925057	0	0.242594	0	0.0101178	0	0	0	0	0.0382214	0.616562
CATATAGGTACAGTCA-1_1	BCST-1	18523	4873	18075	4871	0	CATATAGGTACAGTCA-1_1	0.80847	0	0	0	0	0	0.0233558	0.121568	0	0.0300435	0	0	0	0	0	0	0.0165619	0.80847
CATATGTCAGGCTACG-1_1	BCST-1	24181	5473	18776	5422	1	CATATGTCAGGCTACG-1_1	0.167585	0	0	0	0	0	0	0.490811	0	0	0	0.0199761	0	0	0	0	0.321629	0.490811
CATCAACACCTACTAA-1_1	BCST-1	15501	4240	16904	4237	0	CATCAACACCTACTAA-1_1	0.520748	0	0	0	0	0	0	0.085138	0	0.330553	0	0.0236584	0	0	0	0	0.0399033	0.520748
CATCATTACCCTGAGG-1_1	BCST-1	14172	4062	16730	4063	0	CATCATTACCCTGAGG-1_1	0.711815	0	0	0	0	0	0	0.0624049	0	0.0264924	0	0.187816	0	0	0	0	0.0114712	0.711815
CATCCCGAGATTCATA-1_1	BCST-1	13045	4193	16560	4192	2	CATCCCGAGATTCATA-1_1	0.313765	0	0	0	0	0	0	0.133556	0	0.0397556	0	0.341636	0	0	0	0	0.171288	0.341636
CATCCGCAGGCCCGAA-1_1	BCST-1	37689	6294	18546	4814	1	CATCCGCAGGCCCGAA-1_1	0.464974	0	0	0	0	0	0	0.50475	0	0	0	0.0109606	0	0	0	0	0.0193151	0.50475
CATCCTCTCAAAGATC-1_1	BCST-1	20236	4867	18477	4865	2	CATCCTCTCAAAGATC-1_1	0.793108	0	0	0	0	0	0	0.109521	0	0.0446462	0	0.0323046	0	0	0	0	0.0204199	0.793108
CATCGCCCGCGGCCAA-1_1	BCST-1	33272	6451	18648	5597	1	CATCGCCCGCGGCCAA-1_1	0.657818	0	0	0	0	0	0	0.209794	0	0.0901556	0	0	0	0	0	0	0.0422317	0.657818
CATCGGACGGGTTAAT-1_1	BCST-1	18641	4688	18106	4687	0	CATCGGACGGGTTAAT-1_1	0.858976	0	0	0	0	0	0	0.0874501	0	0.0261147	0	0	0	0	0	0	0.0274597	0.858976
CATCGTCCGGTTACTA-1_1	BCST-1	23936	5140	18643	5071	0	CATCGTCCGGTTACTA-1_1	0.867516	0	0	0	0	0	0	0.0947167	0	0	0	0	0	0	0	0	0.0377671	0.867516
CATCTAGTGAAGGGAA-1_1	BCST-1	8577	2884	17027	3179	0	CATCTAGTGAAGGGAA-1_1	0.413084	0	0	0.00239463	0	0	0	0.0249158	0	0.46892	0	0	0	0	0	0	0.0906861	0.46892
CATCTATCCCGTGTCT-1_1	BCST-1	5389	1922	16328	2937	0	CATCTATCCCGTGTCT-1_1	0.253554	0	0	0	0	0	0	0.00852341	0	0.679386	0	0	0	0	0	0	0.0585369	0.679386
CATCTGCAGGATCATT-1_1	BCST-1	15959	4375	16998	4374	4	CATCTGCAGGATCATT-1_1	0.0040348	0	0	0	0.658508	0	0	0	0	0	0	0.0144014	0	0	0	0	0.323056	0.658508
CATCTTACACCACCTC-1_1	BCST-1	9682	3158	16793	3307	1	CATCTTACACCACCTC-1_1	0.619983	0	0	0	0	0	0	0.200965	0	0.0915143	0	0	0	0	0	0	0.0875377	0.619983
CATGAACCGACATTTG-1_1	BCST-1	39273	6947	18383	5313	0	CATGAACCGACATTTG-1_1	0.66246	0	0	0	0	0	0	0.175926	0	0.0667037	0	0	0	0	0	0	0.0949108	0.66246
CATGACTTCGCTGAAT-1_1	BCST-1	15054	4169	16839	4164	0	CATGACTTCGCTGAAT-1_1	0.738142	0	0	0.00505564	0	0	0.0172996	0.154069	0	0.0657388	0	0	0	0	0	0	0.0196953	0.738142
CATGAGATGCACTCTC-1_1	BCST-1	7128	2533	16687	3079	2	CATGAGATGCACTCTC-1_1	0.596614	0	0	0	0	0	0	0.0100134	0	0.164081	0	0.152134	0	0	0	0	0.0771574	0.596614
CATGATACGGTGAAAC-1_1	BCST-1	22071	5490	18738	5483	1	CATGATACGGTGAAAC-1_1	0.136038	0	0	0	0	0	0.0269169	0.640016	0	0	0	0.0724669	0	0	0	0	0.124562	0.640016
CATGATCGCTTTGAGA-1_1	BCST-1	20518	4997	18526	4995	4	CATGATCGCTTTGAGA-1_1	0.120024	0	0	0	0	0	0	0.00790224	0	0.0110381	0	0.74975	0	0	0	0	0.111285	0.74975
CATGATGCACAATTCT-1_1	BCST-1	6341	2323	16473	3028	0	CATGATGCACAATTCT-1_1	0.297852	0	0	0	0	0	0	0.0259122	0	0.517837	0	0.0245912	0	0	0	0	0.133808	0.517837
CATGATGGAAGTTAGC-1_1	BCST-1	16700	4856	17173	4847	4	CATGATGGAAGTTAGC-1_1	0	0	0	0	0.017722	0	0	0	0	0	0	0.852988	0	0	0	0	0.12929	0.852988
CATGCCAACTCGCAAA-1_1	BCST-1	5843	2273	16284	3070	2	CATGCCAACTCGCAAA-1_1	0.228292	0	0	0	0	0	0	0.0913967	0	0.112744	0	0.282991	0	0	0	0	0.284577	0.284577
CATGCGACCAGTTTAA-1_1	BCST-1	22407	5179	18695	5170	1	CATGCGACCAGTTTAA-1_1	0.0868803	0	0	0	0	0	0	0.859679	0	0	0	0.0195293	0	0	0	0	0.0339111	0.859679
CATGCGTTAGACAGAA-1_1	BCST-1	7236	2879	16640	3347	3	CATGCGTTAGACAGAA-1_1	0.691805	0	0	0.00583911	0	0	0.0317871	0.207447	0	0	0	0	0	0	0	0	0.0631213	0.691805
CATGCTGGCTCCAATT-1_1	BCST-1	7708	2943	16751	3338	3	CATGCTGGCTCCAATT-1_1	0.0734028	0	0	0.00160122	0	0	0.0573333	0.0500277	0.0309764	0	0	0.317428	0	0.363024	0	0	0.106206	0.363024
CATGGATTGTCTTCCG-1_1	BCST-1	11057	3312	16691	3391	0	CATGGATTGTCTTCCG-1_1	0.595371	0	0	0	0	0	0	0.00592036	0	0.347982	0	0.00973926	0	0	0	0	0.040988	0.595371
CATGGCAGGAAGATCG-1_1	BCST-1	29442	5945	18554	5550	1	CATGGCAGGAAGATCG-1_1	0.588752	0	0	0	0	0	0	0.275189	0	0.0757821	0	0	0	0	0	0	0.0602766	0.588752
CATGGCTCCCTATGTC-1_1	BCST-1	6835	2490	16627	3106	6	CATGGCTCCCTATGTC-1_1	0.682132	0	0	0.00220084	0	0	0	0.137407	0	0.158667	0	0.00156634	0	0	0	0	0.0180267	0.682132
CATGGGTATGCCTTAT-1_1	BCST-1	3655	1603	16198	3222	2	CATGGGTATGCCTTAT-1_1	0.794702	0	0	0	0	0	0	0.0287082	0	0.143474	0	0	0	0	0	0	0.0331151	0.794702
CATGGGTCGGGTGTGG-1_1	BCST-1	8051	2739	16939	3115	0	CATGGGTCGGGTGTGG-1_1	0.390139	0	0	0.00263955	0	0	0	0.00947042	0	0.489945	0	0	0	0	0	0	0.107806	0.489945
CATGGTAAGTAGCGTT-1_1	BCST-1	19892	4779	18406	4777	0	CATGGTAAGTAGCGTT-1_1	0.657913	0	0	0	0	0	0	0.0115251	0	0.304902	0	0	0	0	0	0	0.02566	0.657913
CATGGTCTAGATACCG-1_1	BCST-1	26536	5653	18650	5513	1	CATGGTCTAGATACCG-1_1	0.022719	0	0	0	0	0	0	0.405602	0	0	0	0.0127223	0	0.0220405	0	0	0.536916	0.536916
CATGGTTTATTAATCA-1_1	BCST-1	7209	2794	16583	3250	1	CATGGTTTATTAATCA-1_1	0.773942	0	0	0	0	0	0	0.203611	0	0	0	0	0	0	0	0	0.0224463	0.773942
CATGTAAGAGACATTT-1_1	BCST-1	15518	4406	16878	4404	6	CATGTAAGAGACATTT-1_1	0.0237029	0	0	0.699925	0	0	0	0.14755	0	0	0	0.120826	0	0	0	0	0.00799676	0.699925
CATGTCTCATTTATGG-1_1	BCST-1	14755	4171	16799	4168	0	CATGTCTCATTTATGG-1_1	0.933948	0	0	0	0	0	0	0.0357142	0	0.0147336	0	0	0	0	0	0	0.0156039	0.933948
CATTACATAGATTGTG-1_1	BCST-1	5264	2135	16095	3105	3	CATTACATAGATTGTG-1_1	0.184959	0	0	0	0	0	0	0.137284	0.0459127	0.0638515	0	0.287165	0	0.0580609	0	0	0.222768	0.287165
CATTACGCAGGAAGGG-1_1	BCST-1	15856	4602	16920	4596	1	CATTACGCAGGAAGGG-1_1	0.0184958	0	0	0	0	0	0	0.863047	0.0886583	0	0	0	0	0	0	0	0.0297991	0.863047
CATTACGTCGGCCCGT-1_1	BCST-1	8081	3057	16824	3373	3	CATTACGTCGGCCCGT-1_1	0.0492778	0	0	0	0	0	0.016727	0.0834191	0.0227445	0	0	0.426167	0	0.195242	0	0	0.206422	0.426167
CATTATGCTTGTTGTG-1_1	BCST-1	20053	4861	18465	4857	1	CATTATGCTTGTTGTG-1_1	0.226949	0	0	0	0	0	0	0.563235	0	0	0	0.0161866	0	0	0	0	0.19363	0.563235
CATTCCCATTCCGTCG-1_1	BCST-1	2488	1296	15976	3529	2	CATTCCCATTCCGTCG-1_1	0.229161	0	0	0	0	0	0	0.0946752	0	0.121533	0	0.274306	0	0	0	0	0.280325	0.280325
CATTCCCTAAGTACAA-1_1	BCST-1	22625	5223	18709	5202	1	CATTCCCTAAGTACAA-1_1	0.586874	0	0	0	0	0	0	0.336517	0.0704605	0	0	0	0	0	0	0	0.00614897	0.586874
CATTCGTCGTAGCGGT-1_1	BCST-1	23640	5491	18755	5461	1	CATTCGTCGTAGCGGT-1_1	0.0167508	0	0	0	0	0	0	0.950677	0.014517	0	0	0	0	0	0	0	0.0180556	0.950677
CATTGCGAAATGGGCG-1_1	BCST-1	16004	4206	17031	4202	0	CATTGCGAAATGGGCG-1_1	0.779516	0	0	0	0	0	0	0.153472	0	0.0314134	0	0	0	0	0	0	0.0355985	0.779516
CATTGCGGGTCAATTC-1_1	BCST-1	1863	1109	15775	3683	0	CATTGCGGGTCAATTC-1_1	0.629344	0	0	0	0	0	0	0.174906	0.0233971	0.107842	0	0.0122523	0	0	0	0	0.0522588	0.629344
CATTGTGTGCTAGATC-1_1	BCST-1	33012	6027	18619	5154	1	CATTGTGTGCTAGATC-1_1	0.577106	0	0	0	0	0	0	0.263105	0	0	0	0.0107532	0	0	0	0	0.149036	0.577106
CATTTAGCGGACCATG-1_1	BCST-1	19489	4781	18347	4779	0	CATTTAGCGGACCATG-1_1	0.441715	0	0	0	0	0	0	0.0865248	0	0.26232	0	0	0	0	0	0	0.20944	0.441715
CATTTCTAGCAGACTA-1_1	BCST-1	26517	5776	18635	5576	3	CATTTCTAGCAGACTA-1_1	0.104728	0	0	0	0	0	0	0.162628	0	0.015492	0	0.411871	0	0.0363586	0	0	0.268922	0.411871
CATTTGAGTGGTACGT-1_1	BCST-1	17676	4523	17673	4520	0	CATTTGAGTGGTACGT-1_1	0.383417	0	0	0	0	0	0	0.0145192	0	0.517502	0	0	0	0	0	0	0.0845624	0.517502
CCAAACAGAACCCTCG-1_1	BCST-1	35210	6597	18525	5467	0	CCAAACAGAACCCTCG-1_1	0.809093	0	0	0.00421735	0	0	0	0.138279	0	0.036203	0	0	0	0	0	0	0.012207	0.809093
CCAAAGCAGTTGGTTG-1_1	BCST-1	23387	5270	18697	5234	1	CCAAAGCAGTTGGTTG-1_1	0.665996	0	0	0	0	0	0	0.263074	0.0310974	0	0	0	0	0	0	0	0.0398332	0.665996
CCAAATAACAAGATTC-1_1	BCST-1	31077	6062	18599	5460	1	CCAAATAACAAGATTC-1_1	0.16001	0	0	0	0	0	0	0.612603	0	0.098093	0	0	0	0	0	0	0.129294	0.612603
CCAACGATGCACTGAT-1_1	BCST-1	15240	4218	16865	4217	2	CCAACGATGCACTGAT-1_1	0.67867	0	0	0.00291405	0	0	0.0222897	0.103453	0	0	0	0.157395	0	0	0	0	0.0352781	0.67867
CCAACTTGATAGATCC-1_1	BCST-1	19437	4731	18336	4729	1	CCAACTTGATAGATCC-1_1	0.314075	0	0	0	0	0	0	0.538731	0	0.0684127	0	0.01315	0	0	0	0	0.0656313	0.538731
CCAAGAAAGTGGGCGA-1_1	BCST-1	14806	3955	16831	3954	0	CCAAGAAAGTGGGCGA-1_1	0.477445	0	0	0.00264349	0	0	0	0.0134154	0	0.412941	0	0	0	0	0	0	0.093555	0.477445
CCAAGACTTCTGCGAA-1_1	BCST-1	32641	6443	18678	5701	1	CCAAGACTTCTGCGAA-1_1	0.316961	0	0	0	0	0	0	0.506084	0	0	0	0.0224423	0	0	0	0	0.154513	0.506084
CCAAGCGTAACTCGTA-1_1	BCST-1	11708	3437	16736	3480	3	CCAAGCGTAACTCGTA-1_1	0.42903	0	0	0	0	0	0	0.202626	0	0.0391238	0	0.0193454	0	0.10668	0	0	0.203196	0.42903
CCAAGGAACAGAGAGG-1_1	BCST-1	1763	957	15986	3633	0	CCAAGGAACAGAGAGG-1_1	0.798056	0	0	0	0	0	0	0.0865404	0	0.115403	0	0	0	0	0	0	0	0.798056
CCAAGGTTGCCCTTTC-1_1	BCST-1	12366	4115	16571	4129	1	CCAAGGTTGCCCTTTC-1_1	0.717555	0	0	0	0	0	0	0.241893	0	0	0	0	0	0	0	0	0.0405516	0.717555
CCAAGTTTCTACAGAT-1_1	BCST-1	25410	5273	18700	5160	1	CCAAGTTTCTACAGAT-1_1	0.645731	0	0	0	0	0	0	0.305825	0.0484438	0	0	0	0	0	0	0	0	0.645731
CCAATAGATTTCATCT-1_1	BCST-1	24608	5361	18729	5299	1	CCAATAGATTTCATCT-1_1	0.831277	0	0	0	0	0	0	0.0963246	0	0	0	0	0	0	0	0	0.0723988	0.831277
CCAATAGTGCCGTCGA-1_1	BCST-1	22668	5287	18726	5269	0	CCAATAGTGCCGTCGA-1_1	0.682439	0	0	0	0	0	0	0.177063	0	0.0522766	0	0	0	0	0	0	0.0882222	0.682439
CCAATGTCACAGCAAG-1_1	BCST-1	19007	4639	18212	4638	0	CCAATGTCACAGCAAG-1_1	0.808261	0	0	0.00220553	0	0	0	0.0855507	0	0.0168601	0	0	0	0	0	0	0.0871225	0.808261
CCAATTACGGGTCGAG-1_1	BCST-1	5360	1998	16277	3002	0	CCAATTACGGGTCGAG-1_1	0.190652	0	0	0	0	0	0	0.00172763	0	0.79018	0	0	0	0	0	0	0.0174405	0.79018
CCAATTGAATGTTAAT-1_1	BCST-1	13296	3970	16633	3969	3	CCAATTGAATGTTAAT-1_1	0	0	0	0	0	0	0.0390971	0.0959443	0.0147803	0	0	0.413741	0	0.223435	0	0	0.213002	0.413741
CCACAATGTACGTCTT-1_1	BCST-1	26769	5815	18642	5643	0	CCACAATGTACGTCTT-1_1	0.494508	0	0	0	0	0	0	0.19743	0	0.111857	0	0	0	0	0	0	0.196205	0.494508
CCACACTGAGATATTA-1_1	BCST-1	17876	4509	17781	4508	0	CCACACTGAGATATTA-1_1	0.788264	0	0	0	0	0	0	0.134522	0	0.0308195	0	0	0	0	0	0	0.0463943	0.788264
CCACAGCTGAAATCAT-1_1	BCST-1	28401	5981	18587	5709	0	CCACAGCTGAAATCAT-1_1	0.281689	0	0	0	0	0	0	0.0510173	0	0.589733	0	0	0	0	0	0	0.07756	0.589733
CCACAGTACCCATCCT-1_1	BCST-1	16774	4425	17245	4424	0	CCACAGTACCCATCCT-1_1	0.78522	0	0	0	0	0	0	0.0767422	0	0.118209	0	0	0	0	0	0	0.0198287	0.78522
CCACATACTGCACCCA-1_1	BCST-1	24448	5390	18722	5339	1	CCACATACTGCACCCA-1_1	0.433505	0	0	0	0	0	0	0.327086	0	0.0724083	0	0	0	0	0	0	0.167001	0.433505
CCACCAACTTTACTGT-1_1	BCST-1	15582	4396	16909	4394	4	CCACCAACTTTACTGT-1_1	0.653591	0	0	0	0	0	0.00767902	0.0738544	0	0.0235208	0	0.182317	0	0	0	0	0.0590378	0.653591
CCACCCAAGGAAAGTG-1_1	BCST-1	30571	6095	18586	5554	0	CCACCCAAGGAAAGTG-1_1	0.683908	0	0	0	0	0	0.0292694	0.107704	0	0.159816	0	0	0	0	0	0	0.0193022	0.683908
CCACCTGTATGGAATA-1_1	BCST-1	17929	4754	17807	4751	1	CCACCTGTATGGAATA-1_1	0.132191	0	0	0	0	0	0	0.811352	0.0194881	0	0	0	0	0	0	0	0.0369689	0.811352
CCACGAATTTAACCTC-1_1	BCST-1	24788	5466	18722	5399	0	CCACGAATTTAACCTC-1_1	0.741703	0	0	0	0	0	0	0.121547	0	0.0902728	0	0	0	0	0	0	0.0464765	0.741703
CCACGAGAAGAGAATC-1_1	BCST-1	13335	3969	16665	3972	0	CCACGAGAAGAGAATC-1_1	0.203794	0	0	0	0	0	0	0.0432181	0	0.736447	0	0	0	0	0	0	0.0165406	0.736447
CCACGGAGCCATAAGA-1_1	BCST-1	30864	6089	18548	5482	0	CCACGGAGCCATAAGA-1_1	0.542502	0	0	0	0	0	0	0.396215	0	0	0	0.0488854	0	0	0	0	0.012398	0.542502
CCACGGTGCCCGGTAG-1_1	BCST-1	33950	6331	18655	5423	0	CCACGGTGCCCGGTAG-1_1	0.586987	0	0	0	0	0	0	0.303596	0	0.0697235	0	0	0	0	0	0	0.0396936	0.586987
CCACGTAAATTAGACT-1_1	BCST-1	6806	2269	16773	2939	0	CCACGTAAATTAGACT-1_1	0.117756	0	0	0	0	0	0	0	0	0.872593	0	0	0	0	0	0	0.0096508	0.872593
CCACTATCCGGGTCAC-1_1	BCST-1	4451	1987	15974	3184	2	CCACTATCCGGGTCAC-1_1	0.256851	0	0	0	0	0	0	0.0976072	0	0.0868595	0	0.305043	0	0	0	0	0.253639	0.305043
CCACTCAGATCCGCAA-1_1	BCST-1	6427	2436	16438	3095	1	CCACTCAGATCCGCAA-1_1	0.0390546	0	0	0	0	0	0	0.616945	0	0	0	0	0	0.0153615	0	0	0.328639	0.616945
CCACTGGTGGCTGGTT-1_1	BCST-1	14561	4347	16706	4342	4	CCACTGGTGGCTGGTT-1_1	0.277251	0	0	0	0	0	0	0.0246819	0	0	0	0.363858	0	0	0	0	0.334209	0.363858
CCACTGTTTGGATTAA-1_1	BCST-1	16891	4450	17305	4449	0	CCACTGTTTGGATTAA-1_1	0.341629	0	0	0.00292088	0	0	0	0.0163048	0	0.567384	0	0	0	0	0	0	0.0717615	0.567384
CCACTTTCCTTCTAGG-1_1	BCST-1	15983	4505	16968	4505	1	CCACTTTCCTTCTAGG-1_1	0.0173174	0	0	0	0	0	0	0.96408	0	0	0	0	0	0	0	0	0.0186022	0.96408
CCAGAAACTGATGCGA-1_1	BCST-1	4409	2001	15986	3242	2	CCAGAAACTGATGCGA-1_1	0.27206	0	0	0	0	0	0	0.0956581	0	0.0905647	0	0.305931	0	0	0	0	0.235787	0.305931
CCAGAGACAAAGCCGG-1_1	BCST-1	24930	5678	18708	5596	1	CCAGAGACAAAGCCGG-1_1	0.612605	0	0	0	0	0	0	0.0813207	0	0.0633262	0	0	0	0	0	0	0.242748	0.612605
CCAGATAGTTGAGTGA-1_1	BCST-1	14470	4348	16700	4348	1	CCAGATAGTTGAGTGA-1_1	0.408376	0	0	0	0	0	0	0.202005	0	0.0760566	0	0	0	0	0	0	0.313563	0.408376
CCAGCCTGGACCAATA-1_1	BCST-1	23181	5277	18677	5242	0	CCAGCCTGGACCAATA-1_1	0.82553	0	0	0	0	0	0	0.0846548	0	0.0738625	0	0	0	0	0	0	0.0159528	0.82553
CCAGCGGGATCACCAG-1_1	BCST-1	2449	1218	16039	3499	3	CCAGCGGGATCACCAG-1_1	0.756555	0	0	0	0	0	0	0.0772391	0	0.153433	0	0	0	0	0	0	0.0127733	0.756555
CCAGCTACGCCTCATA-1_1	BCST-1	28785	5933	18646	5617	4	CCAGCTACGCCTCATA-1_1	0.155706	0	0	0	0.0901126	0	0	0.201381	0	0	0	0.139351	0	0	0	0	0.41345	0.41345
CCAGCTCGAACGCATT-1_1	BCST-1	18243	4754	17967	4753	1	CCAGCTCGAACGCATT-1_1	0.696036	0	0	0	0	0	0	0.146396	0	0.089324	0	0	0	0	0	0	0.0682448	0.696036
CCAGCTGATGGTACTT-1_1	BCST-1	13147	3883	16669	3887	0	CCAGCTGATGGTACTT-1_1	0.658245	0	0	0	0	0	0	0.212855	0	0.0736118	0	0	0	0	0	0	0.0552883	0.658245
CCAGCTTCCGCCCGCA-1_1	BCST-1	16694	4465	17225	4462	4	CCAGCTTCCGCCCGCA-1_1	0.744713	0	0	0	0	0	0	0.131125	0	0.0320306	0	0.0756148	0	0	0	0	0.0165169	0.744713
CCAGGCTGGCGTCTGA-1_1	BCST-1	24453	5323	18701	5256	0	CCAGGCTGGCGTCTGA-1_1	0.581484	0	0	0	0	0	0	0.32332	0	0	0	0	0	0	0	0	0.0951958	0.581484
CCAGGGACGTGGCCTC-1_1	BCST-1	24745	5491	18769	5414	1	CCAGGGACGTGGCCTC-1_1	0.515998	0	0	0	0	0	0	0.354081	0	0	0	0.0218081	0	0	0	0	0.108113	0.515998
CCAGTAGTCTGATCCA-1_1	BCST-1	16536	4454	17156	4454	1	CCAGTAGTCTGATCCA-1_1	0.0709964	0	0	0	0	0	0	0.610061	0	0	0	0.011748	0	0	0	0	0.307195	0.610061
CCAGTCAAATCTCTTA-1_1	BCST-1	21919	5252	18689	5243	4	CCAGTCAAATCTCTTA-1_1	0.0597094	0	0	0	0	0	0	0	0	0	0	0.842684	0	0	0	0	0.0976063	0.842684
CCAGTCCATTATTCGA-1_1	BCST-1	21128	5474	18715	5463	6	CCAGTCCATTATTCGA-1_1	0.179753	0	0	0.0815604	0	0	0.0424007	0.307168	0	0	0	0.177148	0	0.0113695	0	0	0.200599	0.307168
CCAGTCTAGACGGCGC-1_1	BCST-1	21692	5056	18633	5051	1	CCAGTCTAGACGGCGC-1_1	0.368982	0	0	0	0	0	0	0.32871	0	0	0	0	0	0	0	0	0.302308	0.368982
CCAGTCTTGTCATAGA-1_1	BCST-1	25831	5596	18638	5482	0	CCAGTCTTGTCATAGA-1_1	0.829135	0	0	0	0	0	0	0.153602	0	0	0	0	0	0	0	0	0.0172628	0.829135
CCAGTTCGGTAACTCA-1_1	BCST-1	22519	5151	18681	5140	1	CCAGTTCGGTAACTCA-1_1	0	0	0	0	0	0	0	0.955585	0	0	0	0	0	0	0	0	0.0444153	0.955585
CCATAAACAACCCGAC-1_1	BCST-1	11100	3449	16656	3516	2	CCATAAACAACCCGAC-1_1	0.27712	0	0	0	0	0	0	0.0532842	0	0.173056	0	0.291511	0	0	0	0	0.205029	0.291511
CCATACCTTTACTTGT-1_1	BCST-1	29963	6294	18695	5909	1	CCATACCTTTACTTGT-1_1	0.300428	0	0	0	0	0	0	0.461168	0	0	0	0	0	0	0	0	0.238404	0.461168
CCATACTCGCCTCTCC-1_1	BCST-1	24708	5364	18692	5286	1	CCATACTCGCCTCTCC-1_1	0.604837	0	0	0	0	0	0	0.103238	0	0.0564921	0	0.0241745	0	0	0	0	0.211259	0.604837
CCATAGGTTGGCGTGG-1_1	BCST-1	34205	6692	18745	5768	1	CCATAGGTTGGCGTGG-1_1	0.330607	0	0	0	0	0	0	0.611904	0.0239543	0	0	0.00847682	0	0	0	0	0.0250585	0.611904
CCATAGTCAGTAACCC-1_1	BCST-1	38427	6725	18684	5190	1	CCATAGTCAGTAACCC-1_1	0.803107	0	0	0	0	0	0	0.196893	0	0	0	0	0	0	0	0	0	0.803107
CCATATGGAAACTATA-1_1	BCST-1	19393	4781	18324	4778	0	CCATATGGAAACTATA-1_1	0.358167	0	0	0	0	0	0	0.0249641	0	0.524591	0	0	0	0	0	0	0.092278	0.524591
CCATATTGGATCATGA-1_1	BCST-1	39760	6591	18517	4883	1	CCATATTGGATCATGA-1_1	0.577831	0	0	0	0	0	0	0.398828	0	0	0	0	0	0	0	0	0.023341	0.577831
CCATCCATACCAAGTC-1_1	BCST-1	26632	5747	18658	5596	1	CCATCCATACCAAGTC-1_1	0.418449	0	0	0	0	0	0	0.345714	0	0.0838277	0	0	0	0	0	0	0.152009	0.418449
CCATCGCAGTTAAACT-1_1	BCST-1	28907	5584	18514	5224	0	CCATCGCAGTTAAACT-1_1	0.403974	0	0	0.00174402	0	0	0	0.0405933	0	0.435356	0	0	0	0	0	0	0.118333	0.435356
CCATCTCACCAGTGAA-1_1	BCST-1	26681	5632	18635	5489	0	CCATCTCACCAGTGAA-1_1	0.802445	0	0	0.0029732	0	0	0	0.12658	0	0.0218036	0	0	0	0	0	0	0.046199	0.802445
CCATCTTGTTCACAAT-1_1	BCST-1	4767	2167	15883	3274	4	CCATCTTGTTCACAAT-1_1	0.47752	0	0	0	0	0	0	0.203071	0	0.0218243	0	0.168444	0	0.0259365	0	0	0.103205	0.47752
CCATGCCCTAGATTTC-1_1	BCST-1	8163	2816	16989	3165	0	CCATGCCCTAGATTTC-1_1	0.434513	0	0	0	0	0	0	0.0126305	0	0.521946	0	0	0	0	0	0	0.0309106	0.521946
CCATGCCTGTTTAGTA-1_1	BCST-1	16587	4397	17180	4395	0	CCATGCCTGTTTAGTA-1_1	0.87337	0	0	0	0	0	0	0.0730192	0	0.0351156	0	0	0	0	0	0	0.0184952	0.87337
CCATGCTCTGCAGGAA-1_1	BCST-1	36460	6369	18309	4990	3	CCATGCTCTGCAGGAA-1_1	0.322899	0	0	0.00184697	0	0	0	0.243681	0	0.0135471	0	0	0	0.0167623	0	0	0.401264	0.401264
CCATGGCCCTTGTACC-1_1	BCST-1	10371	3246	16743	3376	0	CCATGGCCCTTGTACC-1_1	0.824935	0	0	0	0	0	0	0.111402	0	0.0246376	0	0	0	0	0	0	0.039026	0.824935
CCATTAGCGATAATCC-1_1	BCST-1	22637	5151	18678	5141	1	CCATTAGCGATAATCC-1_1	0.516263	0	0	0	0	0	0	0.221532	0	0.10609	0	0	0	0.0186534	0	0	0.137462	0.516263
CCATTCCCTGCCCACA-1_1	BCST-1	16684	4543	17206	4542	0	CCATTCCCTGCCCACA-1_1	0.852903	0	0	0	0	0	0.0363235	0.0920374	0	0	0	0	0	0	0	0	0.0187363	0.852903
CCATTGTTTCCTCCAT-1_1	BCST-1	3248	1575	16132	3386	0	CCATTGTTTCCTCCAT-1_1	0.372599	0	0	0	0	0	0	0.0443929	0	0.567239	0	0	0	0	0	0	0.0157685	0.567239
CCATTTCTACCTATTA-1_1	BCST-1	23296	5389	18705	5355	1	CCATTTCTACCTATTA-1_1	0.253584	0	0	0	0	0	0	0.222726	0	0.0824403	0	0.0452749	0	0	0	0	0.395975	0.395975
CCCAAACATGCTGCTC-1_1	BCST-1	32032	6270	18631	5532	1	CCCAAACATGCTGCTC-1_1	0.413158	0	0	0	0	0	0	0.186174	0	0.03732	0	0	0	0	0	0	0.363348	0.413158
CCCAACATACGTCGCG-1_1	BCST-1	17373	4475	17511	4473	0	CCCAACATACGTCGCG-1_1	0.790956	0	0	0	0	0	0	0.136057	0	0.0515531	0	0	0	0	0	0	0.0214341	0.790956
CCCAAGTCATTACACT-1_1	BCST-1	25476	5543	18646	5422	0	CCCAAGTCATTACACT-1_1	0.722701	0	0	0	0	0	0.0321245	0.215793	0	0.0272126	0	0.00216873	0	0	0	0	0	0.722701
CCCAATGAGATTTGCA-1_1	BCST-1	14470	4682	16594	4675	4	CCCAATGAGATTTGCA-1_1	0	0	0	0	0	0	0	0	0	0	0	0.360395	0	0	0	0	0.639605	0.639605
CCCAATTTCACAACTT-1_1	BCST-1	13629	3858	16727	3858	0	CCCAATTTCACAACTT-1_1	0.787207	0	0	0	0	0	0	0.162069	0	0	0	0	0	0	0	0	0.0507236	0.787207
CCCAGAGGAGGGCGTA-1_1	BCST-1	28930	5527	18464	5143	1	CCCAGAGGAGGGCGTA-1_1	0.558938	0	0	0	0	0	0	0.357747	0	0	0	0	0	0	0	0	0.0833152	0.558938
CCCAGGTCTGAAGGCT-1_1	BCST-1	13858	3816	16745	3814	0	CCCAGGTCTGAAGGCT-1_1	0.486874	0	0	0.0029598	0	0	0	0.320633	0	0.0605561	0	0	0	0	0	0	0.128977	0.486874
CCCAGTAAACTTGGGA-1_1	BCST-1	7589	2595	16835	3065	0	CCCAGTAAACTTGGGA-1_1	0.75804	0	0	0.00727705	0	0	0	0.0747137	0	0.0998585	0	0	0	0	0	0	0.0601108	0.75804
CCCAGTTAAGGCGCCG-1_1	BCST-1	18009	4553	17845	4550	0	CCCAGTTAAGGCGCCG-1_1	0.854444	0	0	0	0	0	0	0.112485	0	0	0	0	0	0	0	0	0.0330707	0.854444
CCCATATAGGTCGATT-1_1	BCST-1	19866	5039	18460	5035	1	CCCATATAGGTCGATT-1_1	0.669597	0	0	0	0	0	0	0.188733	0	0.0627934	0	0	0	0	0	0	0.0788772	0.669597
CCCATTATTGTATCCT-1_1	BCST-1	3477	1675	16115	3327	2	CCCATTATTGTATCCT-1_1	0.677288	0	0	0	0	0	0	0.116522	0	0.13237	0	0.0430884	0	0	0	0	0.0307311	0.677288
CCCGAAGTTTCGCGAA-1_1	BCST-1	15561	4451	16885	4448	4	CCCGAAGTTTCGCGAA-1_1	0.0563629	0	0	0	0	0	0	0	0	0	0	0.832499	0	0	0	0	0.111138	0.832499
CCCGACCATAGTCCGC-1_1	BCST-1	5100	2140	16081	3181	4	CCCGACCATAGTCCGC-1_1	0.55497	0	0	0	0	0	0	0.104879	0	0.106365	0	0.164317	0	0	0	0	0.0694693	0.55497
CCCGAGTTTCTCCGTA-1_1	BCST-1	17031	4418	17358	4418	2	CCCGAGTTTCTCCGTA-1_1	0.705836	0	0	0	0	0	0	0.152844	0	0.0896037	0	0	0	0	0	0	0.0517156	0.705836
CCCGATAGCCTCGCCT-1_1	BCST-1	3912	1769	16104	3271	3	CCCGATAGCCTCGCCT-1_1	0.361681	0	0	0	0	0	0	0.1361	0	0.045684	0	0.197177	0	0.0212091	0	0	0.238149	0.361681
CCCGCAGCGCGAACTA-1_1	BCST-1	7261	2649	16695	3138	2	CCCGCAGCGCGAACTA-1_1	0.78402	0	0	0	0	0	0	0.0680081	0	0.0927295	0	0	0	0	0	0	0.0552427	0.78402
CCCGCAGGGCCCAAAG-1_1	BCST-1	5706	2069	16353	2969	0	CCCGCAGGGCCCAAAG-1_1	0.206851	0	0	0	0	0	0	0.00268268	0	0.764023	0	0	0	0	0	0	0.0264438	0.764023
CCCGCCATGCTCCCGT-1_1	BCST-1	6441	2385	16539	3113	2	CCCGCCATGCTCCCGT-1_1	0.326822	0	0	0	0	0	0	0.0624063	0	0.0299843	0	0.277889	0	0	0	0	0.302898	0.326822
CCCGCGCAATGCACCC-1_1	BCST-1	22143	5276	18720	5269	1	CCCGCGCAATGCACCC-1_1	0.446047	0	0	0	0	0	0	0.427436	0	0.0876475	0	0	0	0	0	0	0.0388696	0.446047
CCCGGCACGTGTCAGG-1_1	BCST-1	28257	5801	18531	5523	1	CCCGGCACGTGTCAGG-1_1	0.116629	0	0	0	0	0	0	0.651443	0.13925	0	0	0	0	0	0	0	0.0926777	0.651443
CCCGGGTCGTTCAGGG-1_1	BCST-1	27134	5909	18704	5706	4	CCCGGGTCGTTCAGGG-1_1	0	0	0	0	0.033253	0	0	0	0	0	0	0.764629	0	0	0	0	0.202118	0.764629
CCCGGTGGAAGAACCT-1_1	BCST-1	18288	4667	17977	4666	0	CCCGGTGGAAGAACCT-1_1	0.861374	0	0	0	0	0	0	0.112126	0	0.0143884	0	0	0	0	0	0	0.0121113	0.861374
CCCGGTGTATCGGAAT-1_1	BCST-1	34376	6309	18447	5229	0	CCCGGTGTATCGGAAT-1_1	0.661788	0	0	0	0	0	0	0.338212	0	0	0	0	0	0	0	0	0	0.661788
CCCGTAAGTCTAGGCC-1_1	BCST-1	11934	3705	16677	3739	1	CCCGTAAGTCTAGGCC-1_1	0.346817	0	0	0	0	0	0	0.312418	0	0.115026	0	0	0	0	0	0	0.225739	0.346817
CCCGTCAGCGTCTGAC-1_1	BCST-1	28071	5835	18588	5601	1	CCCGTCAGCGTCTGAC-1_1	0.678063	0	0	0	0	0	0	0.122218	0	0	0	0	0	0	0	0	0.199719	0.678063
CCCGTGAGGGCGGTGA-1_1	BCST-1	6953	2372	16743	2965	0	CCCGTGAGGGCGGTGA-1_1	0.158899	0	0	0	0	0	0	0	0	0.82612	0	0	0	0	0	0	0.0149816	0.82612
CCCGTTTCGCAGATGT-1_1	BCST-1	3470	1530	16201	3240	0	CCCGTTTCGCAGATGT-1_1	0.813058	0	0	0	0	0	0	0.112899	0	0.0405441	0	0	0	0	0	0	0.0334993	0.813058
CCCTACCCACACCCAG-1_1	BCST-1	21252	5332	18643	5323	4	CCCTACCCACACCCAG-1_1	0.334987	0	0	0	0	0	0	0.125747	0	0.0526855	0	0.237756	0	0.185327	0	0	0.0634969	0.334987
CCCTACTTGAACAATG-1_1	BCST-1	14516	4088	16782	4087	0	CCCTACTTGAACAATG-1_1	0.782025	0	0	0	0	0	0	0.0908641	0	0.0960146	0	0	0	0	0	0	0.0310961	0.782025
CCCTAGTGTCAGGTGT-1_1	BCST-1	28575	6086	18629	5763	1	CCCTAGTGTCAGGTGT-1_1	0.61166	0	0	0	0	0	0	0.309999	0.070733	0	0	0.00760825	0	0	0	0	0	0.61166
CCCTCAAGCTCTTAGT-1_1	BCST-1	26219	5694	18714	5552	0	CCCTCAAGCTCTTAGT-1_1	0.640064	0	0	0	0	0	0	0.0888083	0	0.25898	0	0	0	0	0	0	0.0121474	0.640064
CCCTCATTCTGGAATT-1_1	BCST-1	32768	6453	18686	5679	1	CCCTCATTCTGGAATT-1_1	0.680803	0	0	0	0	0	0	0.268133	0.0510644	0	0	0	0	0	0	0	0	0.680803
CCCTCCTCGCTCGTAT-1_1	BCST-1	1371	757	15967	3779	0	CCCTCCTCGCTCGTAT-1_1	0.747554	0	0	0	0	0	0	0.141443	0	0.0560973	0	0.0299691	0	0	0	0	0.0249363	0.747554
CCCTGAAATGAGTTGA-1_1	BCST-1	21305	5194	18630	5188	0	CCCTGAAATGAGTTGA-1_1	0.859512	0	0	0	0	0	0	0.094324	0	0.0318963	0	0	0	0	0	0	0.0142679	0.859512
CCCTGACTAACAAATT-1_1	BCST-1	19666	4895	18396	4892	0	CCCTGACTAACAAATT-1_1	0.880566	0	0	0	0	0	0	0.0663653	0	0.0378207	0	0	0	0	0	0	0.015248	0.880566
CCCTGATGTAACTCGT-1_1	BCST-1	38018	6576	18576	5078	1	CCCTGATGTAACTCGT-1_1	0.607179	0	0	0	0	0	0	0.392821	0	0	0	0	0	0	0	0	0	0.607179
CCCTGCCCAATCCGCT-1_1	BCST-1	5282	2112	16136	3058	0	CCCTGCCCAATCCGCT-1_1	0.440763	0	0	0	0	0	0	0.0096531	0	0.491749	0	0.0196456	0	0	0	0	0.0381895	0.491749
CCCTGCGCTACGCATA-1_1	BCST-1	10408	3267	16725	3388	1	CCCTGCGCTACGCATA-1_1	0.608956	0	0	0	0	0	0	0.147733	0	0.0592252	0	0	0	0	0	0	0.184086	0.608956
CCCTGGGAGGGATCCT-1_1	BCST-1	3396	1537	16164	3277	0	CCCTGGGAGGGATCCT-1_1	0.752301	0	0	0	0	0	0	0.134067	0	0.0721459	0	0.0133856	0	0	0	0	0.0281008	0.752301
CCCTGGTATGGGCGGC-1_1	BCST-1	3704	1498	16354	3156	0	CCCTGGTATGGGCGGC-1_1	0.213743	0	0	0	0	0	0	0.00159301	0	0.769803	0	0	0	0	0	0	0.0148607	0.769803
CCCTGTTGGCAAAGAC-1_1	BCST-1	21144	4924	18587	4917	1	CCCTGTTGGCAAAGAC-1_1	0.761715	0	0	0	0	0	0	0.111914	0	0	0	0	0	0	0	0	0.126371	0.761715
CCCTTTAATGGAGTTC-1_1	BCST-1	14800	4055	16828	4054	1	CCCTTTAATGGAGTTC-1_1	0.550789	0	0	0	0	0	0	0.205248	0	0.107405	0	0	0	0	0	0	0.136558	0.550789
CCCTTTGACAGGTCTT-1_1	BCST-1	10099	3448	16665	3557	1	CCCTTTGACAGGTCTT-1_1	0.475991	0	0	0	0	0	0	0.156434	0	0.0979034	0	0	0	0	0	0	0.269672	0.475991
CCGAAAGTGGTGAGCA-1_1	BCST-1	16367	4644	17105	4640	4	CCGAAAGTGGTGAGCA-1_1	0.00246867	0	0	0	0.355617	0	0	0	0	0	0	0.355655	0	0	0	0	0.286259	0.355655
CCGAACACTGGGCCTC-1_1	BCST-1	31718	6047	18556	5373	1	CCGAACACTGGGCCTC-1_1	0.456016	0	0	0	0	0	0	0.273916	0	0	0	0.0132344	0	0	0	0	0.256834	0.456016
CCGAACCTTCCCGGCC-1_1	BCST-1	13904	4033	16708	4032	2	CCGAACCTTCCCGGCC-1_1	0.61195	0	0	0	0	0	0	0.0548326	0	0.0297893	0	0.188891	0	0	0	0	0.114537	0.61195
CCGAAGGGCGTACCGC-1_1	BCST-1	3158	1480	16236	3367	2	CCGAAGGGCGTACCGC-1_1	0.38288	0	0	0	0	0	0	0.0222104	0	0.471881	0	0.0677773	0	0	0	0	0.0552505	0.471881
CCGAAGTATATTGTTC-1_1	BCST-1	23257	5379	18722	5353	1	CCGAAGTATATTGTTC-1_1	0.822424	0	0	0	0	0	0	0.0661142	0	0	0	0.00801533	0	0	0	0	0.103447	0.822424
CCGACAAACACATGAG-1_1	BCST-1	11678	3569	16615	3614	1	CCGACAAACACATGAG-1_1	0.495062	0	0	0	0	0	0	0.364551	0	0.0416859	0	0	0	0	0	0	0.0987007	0.495062
CCGACAAAGGGAGTGC-1_1	BCST-1	20757	4947	18564	4943	0	CCGACAAAGGGAGTGC-1_1	0.701791	0	0	0	0	0	0	0.181023	0	0.0426709	0	0	0	0	0	0	0.0745148	0.701791
CCGACAATAGGCCGCC-1_1	BCST-1	22278	5228	18679	5217	0	CCGACAATAGGCCGCC-1_1	0.827424	0	0	0	0	0	0	0.112424	0	0	0	0	0	0	0	0	0.0601528	0.827424
CCGACGGGCATGAGGT-1_1	BCST-1	22260	5092	18641	5084	0	CCGACGGGCATGAGGT-1_1	0.859656	0	0	0	0	0	0	0.0695162	0	0.0257507	0	0	0	0	0	0	0.0450776	0.859656
CCGAGAAGTCGCATAA-1_1	BCST-1	31977	6169	18617	5451	0	CCGAGAAGTCGCATAA-1_1	0.569209	0	0	0.00424882	0	0	0.0305452	0.348979	0	0.023272	0	0	0	0	0	0	0.0237464	0.569209
CCGATATGACGTAAGG-1_1	BCST-1	8880	3072	16954	3315	0	CCGATATGACGTAAGG-1_1	0.830488	0	0	0.00267814	0	0	0.0589495	0.107885	0	0	0	0	0	0	0	0	0	0.830488
CCGATCTCAACCTTAT-1_1	BCST-1	30524	6025	18658	5541	1	CCGATCTCAACCTTAT-1_1	0.795041	0	0	0	0	0	0	0.0921733	0	0	0	0	0	0	0	0	0.112786	0.795041
CCGATTCGAGGGACCC-1_1	BCST-1	9652	3189	16817	3350	0	CCGATTCGAGGGACCC-1_1	0.845407	0	0	0	0	0	0.0208321	0.0299372	0	0.0872728	0	0	0	0	0	0	0.0165514	0.845407
CCGCACAAAGACCAAC-1_1	BCST-1	10880	3231	16689	3319	0	CCGCACAAAGACCAAC-1_1	0.771768	0	0	0.00528985	0	0	0	0.103577	0	0.0673508	0	0	0	0	0	0	0.0520145	0.771768
CCGCACACGAACGTGT-1_1	BCST-1	8058	2895	16927	3247	0	CCGCACACGAACGTGT-1_1	0.774628	0	0	0	0	0	0.0262684	0.0548954	0	0.132921	0	0	0	0	0	0	0.0112874	0.774628
CCGCACGTGACCTCGG-1_1	BCST-1	7783	2828	16828	3227	0	CCGCACGTGACCTCGG-1_1	0.831218	0	0	0	0	0	0	0.0899614	0	0.0220855	0	0	0	0	0	0	0.0567354	0.831218
CCGCACTTGCAATGAC-1_1	BCST-1	10443	3584	16589	3694	4	CCGCACTTGCAATGAC-1_1	0.545498	0	0	0	0	0	0	0.158506	0	0.0371448	0	0.22414	0	0	0	0	0.0347112	0.545498
CCGCATGTGGTACGAT-1_1	BCST-1	12262	3751	16644	3770	1	CCGCATGTGGTACGAT-1_1	0.690312	0	0	0	0	0	0	0.266742	0	0	0	0	0	0	0	0	0.0429465	0.690312
CCGCCGGAACTTCTCG-1_1	BCST-1	11391	3404	16669	3466	1	CCGCCGGAACTTCTCG-1_1	0.763049	0	0	0	0	0	0	0.16822	0	0	0	0	0	0	0	0	0.0687303	0.763049
CCGCCGGTCAACACAC-1_1	BCST-1	18093	4987	17905	4984	4	CCGCCGGTCAACACAC-1_1	0.0630593	0	0	0	0	0	0	0	0	0	0	0.858077	0	0	0	0	0.0788641	0.858077
CCGCCGTTGAGGATAA-1_1	BCST-1	15409	4335	16869	4335	0	CCGCCGTTGAGGATAA-1_1	0.554422	0	0	0	0	0	0	0.298185	0	0.0861198	0	0.0153959	0	0	0	0	0.0458773	0.554422
CCGCCTTGCGATGTCG-1_1	BCST-1	10049	3107	16824	3243	0	CCGCCTTGCGATGTCG-1_1	0.49924	0	0	0.00229171	0	0	0	0.0170849	0	0.43338	0	0	0	0	0	0	0.048003	0.49924
CCGCGATTTGGTAGGT-1_1	BCST-1	4782	2045	16021	3145	0	CCGCGATTTGGTAGGT-1_1	0.763535	0	0	0	0	0	0.0358717	0.0774182	0	0.110078	0	0	0	0	0	0	0.013097	0.763535
CCGCGGAATGCGTCAC-1_1	BCST-1	19318	4641	18276	4639	4	CCGCGGAATGCGTCAC-1_1	0.535498	0	0	0	0	0	0	0.096314	0	0.0970771	0	0.141811	0	0	0	0	0.1293	0.535498
CCGCGGGTACGAAGAA-1_1	BCST-1	21226	5054	18588	5053	0	CCGCGGGTACGAAGAA-1_1	0.682032	0	0	0	0	0	0	0.107153	0	0.116595	0	0.0309965	0	0	0	0	0.0632236	0.682032
CCGCGTAGGTAAGGGC-1_1	BCST-1	8744	2922	16970	3179	0	CCGCGTAGGTAAGGGC-1_1	0.801903	0	0	0.003433	0	0	0.0362852	0.101126	0	0.0187828	0	0	0	0	0	0	0.03847	0.801903
CCGCTATCAGCACCAG-1_1	BCST-1	20464	4817	18502	4811	2	CCGCTATCAGCACCAG-1_1	0.306619	0	0	0	0	0	0	0.0577627	0	0.0375917	0	0.269795	0	0	0	0	0.328232	0.328232
CCGCTCCAGGGCGATC-1_1	BCST-1	2075	1081	15961	3572	2	CCGCTCCAGGGCGATC-1_1	0.315868	0	0	0	0	0	0	0.0811431	0	0.0640751	0	0.277072	0	0	0	0	0.261842	0.315868
CCGCTCTTCCGAACTA-1_1	BCST-1	16638	4555	17190	4551	3	CCGCTCTTCCGAACTA-1_1	0.0699866	0	0	0	0	0	0	0.183959	0	0	0	0.166742	0	0.224512	0	0	0.3548	0.3548
CCGCTTACCTCACTCT-1_1	BCST-1	20106	4939	18465	4935	1	CCGCTTACCTCACTCT-1_1	0.639957	0	0	0	0	0	0	0.183314	0	0	0	0	0	0.0211046	0	0	0.155624	0.639957
CCGCTTGCTGACATGG-1_1	BCST-1	4458	2115	15871	3288	0	CCGCTTGCTGACATGG-1_1	0.681919	0	0	0	0	0	0	0.182544	0	0.0960515	0	0.0123685	0	0	0	0	0.0271169	0.681919
CCGGAAGTGCAATATG-1_1	BCST-1	841	510	15888	4004	0	CCGGAAGTGCAATATG-1_1	0.803451	0	0	0	0	0	0.0225343	0.087436	0	0.07465	0	0	0	0	0	0	0.0119282	0.803451
CCGGAAGTTATCAGTC-1_1	BCST-1	14331	3935	16786	3934	2	CCGGAAGTTATCAGTC-1_1	0.762501	0	0	0.00371427	0	0	0	0.0325322	0	0.0886997	0	0.0790076	0	0	0	0	0.0335454	0.762501
CCGGAATGGTTTCAGT-1_1	BCST-1	16990	4575	17332	4575	0	CCGGAATGGTTTCAGT-1_1	0.824882	0	0	0	0	0	0	0.105971	0	0	0	0	0	0	0	0	0.0691474	0.824882
CCGGAGCGTACTTTCT-1_1	BCST-1	17542	4578	17592	4577	1	CCGGAGCGTACTTTCT-1_1	0.638061	0	0	0	0	0	0	0.10064	0	0.120586	0	0	0	0	0	0	0.140713	0.638061
CCGGCACGACCGTTTC-1_1	BCST-1	14974	4365	16802	4366	4	CCGGCACGACCGTTTC-1_1	0.186706	0	0	0	0	0	0	0	0	0	0	0.654669	0	0	0	0	0.158626	0.654669
CCGGCGCATATTGGAT-1_1	BCST-1	37495	6814	18583	5439	1	CCGGCGCATATTGGAT-1_1	0.372364	0	0	0	0	0	0	0.324271	0	0	0	0.0418022	0	0	0	0	0.261563	0.372364
CCGGCGTGAGACTCTG-1_1	BCST-1	3298	1612	16095	3386	2	CCGGCGTGAGACTCTG-1_1	0.778545	0	0	0	0	0	0	0.106881	0	0.0707268	0	0.0109957	0	0	0	0	0.0328518	0.778545
CCGGGACCCGCAGAGA-1_1	BCST-1	4307	1740	16136	3075	0	CCGGGACCCGCAGAGA-1_1	0.812001	0	0	0.0076422	0	0	0	0.0835286	0	0.0456156	0	0	0	0	0	0	0.0512125	0.812001
CCGGGCGGTCTCGTCA-1_1	BCST-1	27278	6347	18768	6167	1	CCGGGCGGTCTCGTCA-1_1	0.675561	0	0	0	0	0	0	0.196796	0	0	0	0.0189659	0	0	0	0	0.108678	0.675561
CCGGGCTGCTCCATAC-1_1	BCST-1	13839	3974	16701	3974	0	CCGGGCTGCTCCATAC-1_1	0.773652	0	0	0	0	0	0	0.0361784	0	0.173643	0	0	0	0	0	0	0.0165262	0.773652
CCGGGTTCGAGGTTAC-1_1	BCST-1	14233	4010	16757	4009	4	CCGGGTTCGAGGTTAC-1_1	0.308657	0	0	0	0.00618162	0	0	0.11949	0	0.0221473	0	0.0530876	0	0	0	0	0.490437	0.490437
CCGGTAATGGCTAGTC-1_1	BCST-1	17717	4885	17712	4883	3	CCGGTAATGGCTAGTC-1_1	0.297808	0	0	0	0	0	0	0.0699122	0	0.0525392	0	0.315055	0	0.166731	0	0	0.0979543	0.315055
CCGGTATCTGGCGACT-1_1	BCST-1	8281	2960	16918	3250	1	CCGGTATCTGGCGACT-1_1	0.336734	0	0	0	0	0	0	0.49952	0.0104614	0.103364	0	0	0	0	0	0	0.0499205	0.49952
CCGGTTTGTAATTGTG-1_1	BCST-1	34308	6349	18483	5299	1	CCGGTTTGTAATTGTG-1_1	0.331812	0	0	0	0	0	0	0.550246	0	0	0	0	0	0	0	0	0.117941	0.550246
CCGTAAGTTGGTCCCA-1_1	BCST-1	16387	5061	17022	5058	6	CCGTAAGTTGGTCCCA-1_1	0.0633338	0	0	0.274581	0	0	0	0.389784	0	0	0	0.252004	0	0	0	0	0.0202968	0.389784
CCGTACCCAAGCGCCA-1_1	BCST-1	29806	5990	18554	5544	1	CCGTACCCAAGCGCCA-1_1	0.479578	0	0	0	0	0	0	0.379555	0	0.0861353	0	0	0	0	0	0	0.0547314	0.479578
CCGTAGGAAATCCCTG-1_1	BCST-1	26456	5403	18617	5242	1	CCGTAGGAAATCCCTG-1_1	0.252296	0	0	0	0	0	0	0.385984	0	0.0193306	0	0.0145848	0	0	0	0	0.327804	0.385984
CCGTAGGGTTGTTTAC-1_1	BCST-1	9687	3199	16840	3365	0	CCGTAGGGTTGTTTAC-1_1	0.896742	0	0	0	0	0	0	0.0584279	0	0	0	0	0	0	0	0	0.0448302	0.896742
CCGTGAGGCATTCATG-1_1	BCST-1	6214	2206	16511	2978	0	CCGTGAGGCATTCATG-1_1	0.236899	0	0	0	0	0	0	0.00804558	0	0.688959	0	0	0	0	0	0	0.066096	0.688959
CCGTGCCCATGACGGC-1_1	BCST-1	27544	5965	18659	5744	0	CCGTGCCCATGACGGC-1_1	0.654768	0	0	0	0	0	0.0314527	0.239476	0	0	0	0.00159182	0	0.0727113	0	0	0	0.654768
CCGTGGAACGATCCAA-1_1	BCST-1	36478	6658	18617	5404	1	CCGTGGAACGATCCAA-1_1	0.158607	0	0	0	0	0	0	0.490667	0	0	0	0.0343182	0	0	0	0	0.316408	0.490667
CCGTGTTAAATTCCAT-1_1	BCST-1	18648	4642	18102	4640	0	CCGTGTTAAATTCCAT-1_1	0.81007	0	0	0	0	0	0	0.112415	0	0.0393551	0	0	0	0	0	0	0.03816	0.81007
CCGTTCCGAATCTCGG-1_1	BCST-1	22707	5363	18724	5335	6	CCGTTCCGAATCTCGG-1_1	0.00902385	0	0	0.752712	0	0	0	0.128205	0	0	0	0.101644	0	0	0	0	0.00841514	0.752712
CCTAAATTAACGGTTC-1_1	BCST-1	30002	5944	18531	5458	1	CCTAAATTAACGGTTC-1_1	0.653569	0	0	0	0	0	0	0.197221	0.0499392	0.0440246	0	0	0	0	0	0	0.0552467	0.653569
CCTAAATTGTATCCTA-1_1	BCST-1	17102	4438	17374	4438	0	CCTAAATTGTATCCTA-1_1	0.666701	0	0	0	0	0	0	0.156769	0	0.0663743	0	0	0	0	0	0	0.110155	0.666701
CCTAACCCAAACAAGT-1_1	BCST-1	20552	5106	18557	5105	0	CCTAACCCAAACAAGT-1_1	0.821061	0	0	0	0	0	0	0.0756042	0	0.0658989	0	0	0	0	0	0	0.0374362	0.821061
CCTAACTAAGGCTCTA-1_1	BCST-1	3214	1431	16256	3311	0	CCTAACTAAGGCTCTA-1_1	0.75849	0	0	0	0	0	0	0.0662562	0	0.0603846	0	0	0	0	0	0	0.114869	0.75849
CCTACAGTTGAGGGAG-1_1	BCST-1	6219	2458	16316	3125	3	CCTACAGTTGAGGGAG-1_1	0.41267	0	0	0	0	0	0	0.349468	0	0.0744786	0	0.047763	0	0	0	0	0.115621	0.41267
CCTACATTCACAGACG-1_1	BCST-1	23242	5164	18704	5137	0	CCTACATTCACAGACG-1_1	0.817203	0	0	0.00549544	0	0	0	0.0585566	0	0.0691205	0	0	0	0	0	0	0.0496244	0.817203
CCTACGGCTCAGTCGA-1_1	BCST-1	16985	4562	17337	4561	3	CCTACGGCTCAGTCGA-1_1	0	0	0	0	0	0	0	0.0409306	0.0161987	0	0	0.786728	0	0.0870009	0	0	0.0691421	0.786728
CCTACTCAACACGATT-1_1	BCST-1	22092	5350	18760	5348	4	CCTACTCAACACGATT-1_1	0.0537446	0	0	0	0	0	0	0	0	0	0	0.71088	0	0	0	0	0.235375	0.71088
CCTACTGCTTACACTT-1_1	BCST-1	26123	5604	18652	5492	1	CCTACTGCTTACACTT-1_1	0.460581	0	0	0	0	0	0	0.400512	0	0	0	0.0125542	0	0	0	0	0.126353	0.460581
CCTAGGCGTAGCGATC-1_1	BCST-1	11774	3461	16656	3499	2	CCTAGGCGTAGCGATC-1_1	0.633793	0	0	0	0	0	0	0.116881	0	0.100696	0	0.0738969	0	0	0	0	0.0747334	0.633793
CCTAGGTAAAGGTAGC-1_1	BCST-1	4395	1824	16114	3153	0	CCTAGGTAAAGGTAGC-1_1	0.791033	0	0	0	0	0	0	0.0986996	0	0.0750858	0	0.0151067	0	0	0	0	0.0200751	0.791033
CCTATAATGAGTGCCC-1_1	BCST-1	13552	3822	16750	3822	2	CCTATAATGAGTGCCC-1_1	0.5917	0	0	0	0	0	0	0.0558009	0	0.0279963	0	0.259392	0	0	0	0	0.0651106	0.5917
CCTATACCGTCCTGTC-1_1	BCST-1	31289	6006	18553	5378	0	CCTATACCGTCCTGTC-1_1	0.69923	0	0	0	0	0	0	0.0943731	0	0.0886311	0	0	0	0.0644448	0	0	0.053321	0.69923
CCTATATTTGTCCTGG-1_1	BCST-1	14686	4417	16707	4415	0	CCTATATTTGTCCTGG-1_1	0.395388	0	0	0	0	0	0	0.534738	0.0134837	0.0115408	0	0.0183866	0	0.00344764	0	0	0.0230154	0.534738
CCTATCTATATCGGAA-1_1	BCST-1	10467	3380	16662	3500	6	CCTATCTATATCGGAA-1_1	0.0370266	0	0	0.638877	0	0	0	0.244646	0	0	0	0.0650155	0	0	0	0	0.0144355	0.638877
CCTATGAAGTGGTGCC-1_1	BCST-1	20111	5232	18523	5230	2	CCTATGAAGTGGTGCC-1_1	0.252871	0	0	0	0	0	0	0.0866049	0	0.0566198	0	0.26865	0	0	0	0	0.335254	0.335254
CCTATGGGTTACCGTC-1_1	BCST-1	9788	3083	16853	3238	0	CCTATGGGTTACCGTC-1_1	0.600575	0	0	0.0049274	0	0	0	0.0433943	0	0.271529	0	0	0	0	0	0	0.0795744	0.600575
CCTATGGTCAAAGCTG-1_1	BCST-1	16093	4442	17028	4439	1	CCTATGGTCAAAGCTG-1_1	0.455632	0	0	0	0	0	0	0.277617	0	0.0790634	0	0	0	0	0	0	0.187687	0.455632
CCTATGTCCACTCCAC-1_1	BCST-1	16122	4390	17051	4387	4	CCTATGTCCACTCCAC-1_1	0.0142968	0	0	0	0.0761188	0	0	0.011741	0	0	0	0.288396	0	0	0	0	0.609447	0.609447
CCTCACCAATCTTGAC-1_1	BCST-1	25498	5569	18668	5469	0	CCTCACCAATCTTGAC-1_1	0.922919	0	0	0	0	0	0	0.0547953	0	0	0	0	0	0	0	0	0.0222861	0.922919
CCTCACCTGAGGGAGC-1_1	BCST-1	26262	5879	18691	5738	1	CCTCACCTGAGGGAGC-1_1	0.0514797	0	0	0	0	0	0	0.739448	0	0	0	0.00999914	0	0	0	0	0.199073	0.739448
CCTCACCTTAGCATCG-1_1	BCST-1	19200	4929	18321	4927	1	CCTCACCTTAGCATCG-1_1	0.100019	0	0	0	0	0	0	0.486526	0	0	0	0.0165671	0	0	0	0	0.396888	0.486526
CCTCACGTCAGCTAAT-1_1	BCST-1	19557	4934	18392	4929	1	CCTCACGTCAGCTAAT-1_1	0.189156	0	0	0	0	0	0	0.655043	0	0.0686453	0	0	0	0	0	0	0.0871552	0.655043
CCTCATGCAGCTACGA-1_1	BCST-1	25978	5740	18690	5613	1	CCTCATGCAGCTACGA-1_1	0.222135	0	0	0	0	0	0	0.426138	0	0	0	0.0308363	0	0	0	0	0.320891	0.426138
CCTCCGACAATTCAAG-1_1	BCST-1	7704	2771	16898	3188	0	CCTCCGACAATTCAAG-1_1	0.665076	0	0	0	0	0	0	0.204732	0	0.0755546	0	0	0	0	0	0	0.054638	0.665076
CCTCCTGAGCCCACAT-1_1	BCST-1	5130	2064	16123	3092	0	CCTCCTGAGCCCACAT-1_1	0.776896	0	0	0	0	0	0	0.101721	0	0.121382	0	0	0	0	0	0	0	0.776896
CCTCCTGTTGTGTCGT-1_1	BCST-1	19715	4710	18381	4707	0	CCTCCTGTTGTGTCGT-1_1	0.297074	0	0	0	0	0	0	0.0151092	0	0.620694	0	0	0	0	0	0	0.0671225	0.620694
CCTCGAAGTGGACGGG-1_1	BCST-1	4192	1768	16126	3179	0	CCTCGAAGTGGACGGG-1_1	0.252496	0	0	0.00527204	0	0	0	0.246036	0.038184	0.253174	0	0.0222418	0	0.00897717	0	0	0.17362	0.253174
CCTCGCCAGCAAATTA-1_1	BCST-1	21569	5469	18707	5464	0	CCTCGCCAGCAAATTA-1_1	0.408256	0	0	0	0	0	0	0.362561	0.0613261	0.157415	0	0	0	0.00617949	0	0	0.00426253	0.408256
CCTCGCGCGATATAGG-1_1	BCST-1	5036	1950	16145	3041	0	CCTCGCGCGATATAGG-1_1	0.439634	0	0	0	0	0	0	0.0655963	0	0.455676	0	0	0	0	0	0	0.0390939	0.455676
CCTCGCGCTGTGCGAT-1_1	BCST-1	15537	4189	16923	4189	0	CCTCGCGCTGTGCGAT-1_1	0.850133	0	0	0	0	0	0	0.109835	0	0.0250164	0	0	0	0	0	0	0.0150155	0.850133
CCTCGGACCGGGATAG-1_1	BCST-1	16571	4506	17172	4505	0	CCTCGGACCGGGATAG-1_1	0.873387	0	0	0	0	0	0	0.0801373	0	0.0210609	0	0	0	0	0	0	0.0254146	0.873387
CCTCGGATGCTACCTG-1_1	BCST-1	16810	4408	17260	4406	1	CCTCGGATGCTACCTG-1_1	0.0322375	0	0	0	0	0	0	0.261106	0	0	0	0.0155448	0	0.0282257	0	0	0.662886	0.662886
CCTCTAATCTGCCAAG-1_1	BCST-1	3263	1443	16246	3291	0	CCTCTAATCTGCCAAG-1_1	0.560489	0	0	0	0	0	0	0.0125707	0	0.403986	0	0	0	0	0	0	0.0229547	0.560489
CCTCTATCGATTAGCA-1_1	BCST-1	25297	5581	18744	5485	4	CCTCTATCGATTAGCA-1_1	0	0	0	0	0	0	0	0.00674637	0	0	0	0.893951	0	0	0	0	0.0993021	0.893951
CCTCTCTCCCATCTAG-1_1	BCST-1	5010	2053	16078	3094	2	CCTCTCTCCCATCTAG-1_1	0.725818	0	0	0	0	0	0	0.124053	0	0.0865	0	0.0488775	0	0	0	0	0.0147519	0.725818
CCTCTGTACTATTCTA-1_1	BCST-1	11712	3711	16648	3756	0	CCTCTGTACTATTCTA-1_1	0.825992	0	0	0	0	0	0	0.037058	0	0.116236	0	0	0	0	0	0	0.0207144	0.825992
CCTGAACGATATATTC-1_1	BCST-1	10501	3402	16621	3496	0	CCTGAACGATATATTC-1_1	0.600493	0	0	0	0	0	0	0.113558	0.0204109	0.0489362	0	0.0504576	0	0	0	0	0.166144	0.600493
CCTGAATATTTACATA-1_1	BCST-1	4524	1769	16172	3023	3	CCTGAATATTTACATA-1_1	0.0814346	0	0	0	0	0	0	0.164444	0	0	0	0.181182	0	0.243332	0	0	0.329606	0.329606
CCTGACAAACTCGCGC-1_1	BCST-1	12243	3839	16650	3865	1	CCTGACAAACTCGCGC-1_1	0.395623	0	0	0	0	0	0	0.323594	0	0.102532	0	0	0	0	0	0	0.178251	0.395623
CCTGACCACCGATGGT-1_1	BCST-1	21334	5267	18676	5262	3	CCTGACCACCGATGGT-1_1	0	0	0	0	0	0	0.0155306	0.0226264	0.0108017	0	0	0.118277	0	0.810947	0	0	0.0218169	0.810947
CCTGATTCGCGAAGAA-1_1	BCST-1	23424	5248	18664	5210	3	CCTGATTCGCGAAGAA-1_1	0.0704814	0	0	0	0	0	0	0.157356	0.00668836	0	0	0.174492	0	0.162586	0	0	0.428397	0.428397
CCTGCCCGTTGTCTAG-1_1	BCST-1	19746	4826	18403	4825	0	CCTGCCCGTTGTCTAG-1_1	0.826407	0	0	0	0	0	0	0.148698	0	0	0	0	0	0	0	0	0.024895	0.826407
CCTGCGTTCTACGCTT-1_1	BCST-1	13312	3775	16727	3779	0	CCTGCGTTCTACGCTT-1_1	0.869357	0	0	0	0	0	0	0.086999	0	0.0251726	0	0	0	0	0	0	0.0184712	0.869357
CCTGCTACAACCATAC-1_1	BCST-1	12227	3772	16687	3797	1	CCTGCTACAACCATAC-1_1	0.515455	0	0	0	0	0	0	0.329965	0	0.0379248	0	0	0	0	0	0	0.116656	0.515455
CCTGCTATTTGAGAAG-1_1	BCST-1	26524	5641	18658	5503	1	CCTGCTATTTGAGAAG-1_1	0.879991	0	0	0	0	0	0	0.100169	0	0	0	0	0	0	0	0	0.0198401	0.879991
CCTGGAAACGTTCTGC-1_1	BCST-1	21760	5348	18680	5343	0	CCTGGAAACGTTCTGC-1_1	0.598405	0	0	0	0	0	0	0.21397	0	0.106976	0	0.0107749	0	0	0	0	0.0698743	0.598405
CCTGGCTAGACCCGCC-1_1	BCST-1	17342	4397	17499	4393	0	CCTGGCTAGACCCGCC-1_1	0.75814	0	0	0	0	0	0	0.159712	0	0	0	0	0	0	0	0	0.0821485	0.75814
CCTGGTCGAATGTGGG-1_1	BCST-1	20335	4958	18500	4956	0	CCTGGTCGAATGTGGG-1_1	0.777934	0	0	0	0	0	0	0.120615	0	0	0	0.101451	0	0	0	0	0	0.777934
CCTGTAAGACATGATA-1_1	BCST-1	21268	5061	18614	5050	1	CCTGTAAGACATGATA-1_1	0.688958	0	0	0	0	0	0	0.00667911	0	0.0945674	0	0	0	0	0	0	0.209795	0.688958
CCTGTACTCACGCCCA-1_1	BCST-1	18435	4521	18024	4521	1	CCTGTACTCACGCCCA-1_1	0.348194	0	0	0	0	0	0	0.436504	0	0	0	0	0	0.0358381	0	0	0.179464	0.436504
CCTGTCACCCGGGCTC-1_1	BCST-1	23572	5289	18684	5251	1	CCTGTCACCCGGGCTC-1_1	0.6091	0	0	0	0	0	0	0.138424	0	0.0881226	0	0	0	0	0	0	0.164353	0.6091
CCTGTCCCTCACGTTA-1_1	BCST-1	8744	3127	16974	3382	5	CCTGTCCCTCACGTTA-1_1	0.574745	0	0	0	0	0	0	0.136503	0	0.0997845	0	0	0	0	0	0	0.188968	0.574745
CCTGTCGCCCGTAAAT-1_1	BCST-1	21885	5100	18635	5089	1	CCTGTCGCCCGTAAAT-1_1	0.552187	0	0	0	0	0	0	0.214147	0	0.0848365	0	0	0	0.0315865	0	0	0.117243	0.552187
CCTGTGAAACCGTAAC-1_1	BCST-1	28839	5599	18453	5215	0	CCTGTGAAACCGTAAC-1_1	0.606283	0	0	0	0	0	0	0.257922	0	0	0	0	0	0	0	0	0.135795	0.606283
CCTGTTTGAAGACACG-1_1	BCST-1	20182	4921	18474	4914	0	CCTGTTTGAAGACACG-1_1	0.71371	0	0	0.00496671	0	0	0	0.0615898	0	0.128561	0	0	0	0	0	0	0.0911719	0.71371
CCTTAAGTACGCAATT-1_1	BCST-1	13952	4094	16702	4093	1	CCTTAAGTACGCAATT-1_1	0	0	0	0	0	0	0	0.888306	0	0	0	0	0	0	0	0	0.111694	0.888306
CCTTCAGTTAAAGTGA-1_1	BCST-1	7258	2684	16730	3182	0	CCTTCAGTTAAAGTGA-1_1	0.596047	0	0	0	0	0	0	0.0472053	0	0.328484	0	0	0	0	0	0	0.0282637	0.596047
CCTTCGTATAGAATCC-1_1	BCST-1	16504	4650	17124	4647	0	CCTTCGTATAGAATCC-1_1	0.365007	0	0	0.0160315	0	0	0	0.237003	0.0282863	0.0724545	0	0.022976	0	0.0223745	0	0	0.235868	0.365007
CCTTCTCAGCGTTCCT-1_1	BCST-1	20427	4955	18509	4954	4	CCTTCTCAGCGTTCCT-1_1	0.107624	0	0	0	0	0	0	0.0138856	0	0	0	0.757181	0	0	0	0	0.121309	0.757181
CCTTCTTGATCCAGTG-1_1	BCST-1	18411	5328	18075	5320	0	CCTTCTTGATCCAGTG-1_1	0.24021	0	0	0	0	0	0	0.518771	0.0227004	0.103534	0	0.00727463	0	0	0	0	0.10751	0.518771
CCTTGACCACTTTATT-1_1	BCST-1	10782	3559	16577	3635	1	CCTTGACCACTTTATT-1_1	0.340745	0	0	0	0	0	0	0.315297	0	0.119996	0	0	0	0	0	0	0.223962	0.340745
CCTTTAAGGGAGCACT-1_1	BCST-1	24039	5419	18758	5366	1	CCTTTAAGGGAGCACT-1_1	0.639166	0	0	0	0	0	0	0.170614	0	0.0914705	0	0	0	0	0	0	0.0987499	0.639166
CCTTTCAATGAAGAAA-1_1	BCST-1	24319	5418	18717	5362	0	CCTTTCAATGAAGAAA-1_1	0.362331	0	0	0	0	0	0	0.259356	0	0.0609716	0	0	0	0	0	0	0.317341	0.362331
CGAAACGCAATTCATG-1_1	BCST-1	21815	5040	18644	5035	0	CGAAACGCAATTCATG-1_1	0.852505	0	0	0	0	0	0	0.126814	0	0	0	0	0	0	0	0	0.0206809	0.852505
CGAACAGTATGGGCGT-1_1	BCST-1	13733	3893	16724	3897	0	CGAACAGTATGGGCGT-1_1	0.687026	0	0	0.00216205	0	0	0	0.0847044	0	0	0	0	0	0	0	0	0.226107	0.687026
CGAACCCGCATGCGTC-1_1	BCST-1	18650	4695	18116	4695	0	CGAACCCGCATGCGTC-1_1	0.591189	0	0	0.00431916	0	0	0	0.0349941	0	0.234293	0	0	0	0	0	0	0.135204	0.591189
CGAACGCCCAGTGCCG-1_1	BCST-1	3830	1656	16175	3204	0	CGAACGCCCAGTGCCG-1_1	0.426943	0	0	0	0	0	0	0.00450896	0	0.541833	0	0.0124123	0	0	0	0	0.0143035	0.541833
CGAACGGCCGGACAAC-1_1	BCST-1	12200	3825	16673	3844	2	CGAACGGCCGGACAAC-1_1	0.355231	0	0	0	0	0	0	0.120413	0	0.0336182	0	0.297352	0	0	0	0	0.193385	0.355231
CGAAGACGGTGAGTGC-1_1	BCST-1	30946	5900	18529	5320	0	CGAAGACGGTGAGTGC-1_1	0.707526	0	0	0	0	0	0	0.132092	0	0	0	0	0	0	0	0	0.160382	0.707526
CGAAGATCAGTTTCAT-1_1	BCST-1	5606	2205	16205	3100	3	CGAAGATCAGTTTCAT-1_1	0.0587181	0	0	0	0	0	0.0247001	0.07209	0.0262793	0	0	0.299008	0	0.442298	0	0	0.0769062	0.442298
CGAAGCTATAAATTCA-1_1	BCST-1	39264	6374	18336	4630	1	CGAAGCTATAAATTCA-1_1	0.0568998	0	0	0	0	0	0	0.885121	0	0.0579791	0	0	0	0	0	0	0	0.885121
CGAAGTTGCTCTGTGT-1_1	BCST-1	13723	3982	16721	3981	0	CGAAGTTGCTCTGTGT-1_1	0.802596	0	0	0.00310017	0	0	0	0.0920012	0	0.027853	0	0	0	0	0	0	0.0744499	0.802596
CGAATGACGCATAATG-1_1	BCST-1	29375	6274	18640	5874	4	CGAATGACGCATAATG-1_1	0	0	0	0	0.0526738	0	0	0	0	0	0	0.705256	0	0	0	0	0.24207	0.705256
CGAATTCCCGGTTCAA-1_1	BCST-1	17060	4358	17376	4356	0	CGAATTCCCGGTTCAA-1_1	0.687657	0	0	0.00263624	0	0	0	0.0806958	0	0.18409	0	0	0	0	0	0	0.0449207	0.687657
CGACAATTTGATCTAA-1_1	BCST-1	27610	5889	18587	5687	3	CGACAATTTGATCTAA-1_1	0.0512777	0	0	0	0	0	0.0229186	0.0347489	0.0240196	0	0	0.245573	0	0.575662	0	0	0.0457996	0.575662
CGACACGCTCCGACAG-1_1	BCST-1	24276	5402	18715	5341	0	CGACACGCTCCGACAG-1_1	0.802156	0	0	0	0	0	0	0.186883	0	0	0	0	0	0	0	0	0.010961	0.802156
CGACAGTTCGCGTTAT-1_1	BCST-1	7037	2555	16637	3072	0	CGACAGTTCGCGTTAT-1_1	0.801634	0	0	0	0	0	0	0.0541791	0	0.0835048	0	0	0	0	0	0	0.0606817	0.801634
CGACATGCGATCTTCT-1_1	BCST-1	2855	1331	16205	3449	2	CGACATGCGATCTTCT-1_1	0.487074	0	0	0	0	0	0	0.0585759	0	0.316682	0	0.081643	0	0	0	0	0.056025	0.487074
CGACCCTTAACGCCGG-1_1	BCST-1	10177	3360	16673	3499	0	CGACCCTTAACGCCGG-1_1	0.808063	0	0	0	0	0	0	0.0340977	0	0.149142	0	0.00869766	0	0	0	0	0	0.808063
CGACCTACTAGACAAT-1_1	BCST-1	4231	1858	16075	3197	0	CGACCTACTAGACAAT-1_1	0.482964	0	0	0	0	0	0	0.0544082	0	0.446654	0	0	0	0	0	0	0.0159737	0.482964
CGACGCATCCGTACCT-1_1	BCST-1	4645	1954	16043	3176	3	CGACGCATCCGTACCT-1_1	0.194612	0	0	0	0	0	0	0.0967387	0.0461969	0.011071	0	0.374931	0	0.0772854	0	0	0.199166	0.374931
CGACTCAGGATGTTAT-1_1	BCST-1	4196	1800	16112	3187	0	CGACTCAGGATGTTAT-1_1	0.827273	0	0	0	0	0	0	0.0579171	0	0.0753989	0	0	0	0	0	0	0.0394106	0.827273
CGACTTTGTATAGCCT-1_1	BCST-1	15590	4415	16921	4411	0	CGACTTTGTATAGCCT-1_1	0.722767	0	0	0	0	0	0	0.233956	0	0.0260874	0	0	0	0	0	0	0.01719	0.722767
CGAGACCCTAGAGTGT-1_1	BCST-1	23349	5471	18739	5435	1	CGAGACCCTAGAGTGT-1_1	0.288894	0	0	0	0	0	0	0.443748	0	0.0953745	0	0	0	0.0306212	0	0	0.141362	0.443748
CGAGACTACTGCTGCT-1_1	BCST-1	21401	5149	18644	5143	1	CGAGACTACTGCTGCT-1_1	0.263508	0	0	0	0	0	0	0.586798	0.0515124	0	0	0	0	0	0	0	0.0981814	0.586798
CGAGAGATGTGAACCT-1_1	BCST-1	26663	5881	18679	5741	1	CGAGAGATGTGAACCT-1_1	0.707968	0	0	0	0	0	0	0.20182	0	0	0	0.0191158	0	0	0	0	0.0710962	0.707968
CGAGAGCGCGTAGATA-1_1	BCST-1	4226	1684	16228	3070	0	CGAGAGCGCGTAGATA-1_1	0.76608	0	0	0.00413396	0	0	0	0.0325146	0	0.120808	0	0	0	0	0	0	0.0764633	0.76608
CGAGAGCTTTCACTAC-1_1	BCST-1	18149	4621	17918	4621	1	CGAGAGCTTTCACTAC-1_1	0.237936	0	0	0	0	0	0	0.447853	0	0.0607382	0	0	0	0	0	0	0.253473	0.447853
CGAGAGGGTAGCCGCG-1_1	BCST-1	9678	3104	16880	3277	0	CGAGAGGGTAGCCGCG-1_1	0.219375	0	0	0	0	0	0	0.0055513	0	0.705371	0	0	0	0	0	0	0.0697034	0.705371
CGAGATTTCGCTCGGG-1_1	BCST-1	12044	3916	16548	3939	3	CGAGATTTCGCTCGGG-1_1	0	0	0	0	0	0	0	0.0343774	0	0	0	0.676775	0	0.241856	0	0	0.046991	0.676775
CGAGCACTTCAAGTTT-1_1	BCST-1	15465	4180	16921	4179	0	CGAGCACTTCAAGTTT-1_1	0.781722	0	0	0	0	0	0.0226498	0.16075	0	0.0207783	0	0	0	0	0	0	0.0140998	0.781722
CGAGCGTTGATCAGCC-1_1	BCST-1	34861	6321	18522	5226	0	CGAGCGTTGATCAGCC-1_1	0.761736	0	0	0	0	0	0	0.115294	0	0	0	0	0	0	0	0	0.12297	0.761736
CGAGCTGGGCTTTAGG-1_1	BCST-1	22251	5793	18829	5784	4	CGAGCTGGGCTTTAGG-1_1	0.0542399	0	0	0	0	0	0	0.00577742	0	0	0	0.867392	0	0	0	0	0.072591	0.867392
CGAGGAGCTTCCATAT-1_1	BCST-1	6787	2556	16545	3155	0	CGAGGAGCTTCCATAT-1_1	0.258239	0	0	0	0	0	0	0.0280064	0	0.616747	0	0.0151783	0	0	0	0	0.0818301	0.616747
CGAGGATCGGGAACGA-1_1	BCST-1	3806	1679	16157	3199	0	CGAGGATCGGGAACGA-1_1	0.545917	0	0	0.00370331	0	0	0	0.0169665	0	0.362435	0	0	0	0	0	0	0.0709784	0.545917
CGAGGCCAGGCATTGG-1_1	BCST-1	13703	4319	16593	4323	3	CGAGGCCAGGCATTGG-1_1	0.0250662	0	0	0	0	0	0	0.040392	0.0221437	0	0	0.694062	0	0.143907	0	0	0.0744296	0.694062
CGAGGCTAAATATGGC-1_1	BCST-1	20031	5130	18488	5128	1	CGAGGCTAAATATGGC-1_1	0.560974	0	0	0	0	0	0	0.0882185	0	0.241877	0	0	0	0	0	0	0.108931	0.560974
CGAGGGACTGCGGTCG-1_1	BCST-1	24799	5510	18743	5433	0	CGAGGGACTGCGGTCG-1_1	0.833653	0	0	0	0	0	0	0.157112	0	0.00923429	0	0	0	0	0	0	0	0.833653
CGAGGGTATCCAGGTG-1_1	BCST-1	26499	5751	18616	5594	0	CGAGGGTATCCAGGTG-1_1	0.623651	0	0	0	0	0	0	0.27478	0	0.0152785	0	0.0182627	0	0	0	0	0.0680275	0.623651
CGAGTACTAAAGAGGA-1_1	BCST-1	27072	5634	18563	5441	0	CGAGTACTAAAGAGGA-1_1	0.782574	0	0	0	0	0	0	0.191588	0	0	0	0	0	0	0	0	0.0258379	0.782574
CGAGTGCTATAGTTCG-1_1	BCST-1	33485	6370	18626	5506	0	CGAGTGCTATAGTTCG-1_1	0.876451	0	0	0.00281898	0	0	0.0273311	0.0868241	0	0	0	0	0	0	0	0	0.00657518	0.876451
CGAGTTCTGTCCCACC-1_1	BCST-1	8979	3005	16948	3242	2	CGAGTTCTGTCCCACC-1_1	0.647725	0	0	0	0	0	0	0.00653212	0	0.298066	0	0	0	0	0	0	0.0476762	0.647725
CGAGTTTATCGGACTG-1_1	BCST-1	22553	5208	18685	5201	1	CGAGTTTATCGGACTG-1_1	0.146675	0	0	0	0	0	0	0.452668	0	0.0247567	0	0	0	0	0	0	0.3759	0.452668
CGATAATACTCAGGTT-1_1	BCST-1	13191	4152	16607	4153	0	CGATAATACTCAGGTT-1_1	0.792364	0	0	0	0	0	0.0197943	0.120703	0	0.0180286	0	0.0136259	0	0	0	0	0.0354837	0.792364
CGATACCTCGCGGACA-1_1	BCST-1	16671	4402	17216	4402	6	CGATACCTCGCGGACA-1_1	0.643797	0	0	0.00448177	0	0	0.0409123	0.152435	0	0.0342427	0	0.0979734	0	0	0	0	0.026158	0.643797
CGATAGTCGTACTGCA-1_1	BCST-1	8880	3063	16979	3315	4	CGATAGTCGTACTGCA-1_1	0.0843008	0	0	0	0	0	0	0	0	0	0	0.884972	0	0	0	0	0.0307276	0.884972
CGATATTAGCCGCAGG-1_1	BCST-1	19523	5057	18390	5054	4	CGATATTAGCCGCAGG-1_1	0.307794	0	0	0	0.00988789	0	0	0.0782531	0	0.0246519	0	0.203158	0	0	0	0	0.376255	0.376255
CGATCCGACCCAGTGC-1_1	BCST-1	4210	1713	16188	3115	1	CGATCCGACCCAGTGC-1_1	0.543465	0	0	0	0	0	0	0.151864	0	0	0	0	0	0.0316756	0	0	0.272996	0.543465
CGATCTGTTGGAGGAC-1_1	BCST-1	24264	5392	18711	5328	1	CGATCTGTTGGAGGAC-1_1	0.0292029	0	0	0	0	0	0	0.877277	0	0	0	0.0131136	0	0	0	0	0.0804061	0.877277
CGATGGACCCTACGCC-1_1	BCST-1	20840	4854	18529	4851	0	CGATGGACCCTACGCC-1_1	0.261475	0	0	0.00542823	0	0	0	0.0880497	0	0.494938	0	0.0249083	0	0	0	0	0.125201	0.494938
CGATTAAATATCTCCT-1_1	BCST-1	11094	3347	16646	3408	0	CGATTAAATATCTCCT-1_1	0.774713	0	0	0.00387785	0	0	0	0.129765	0	0.0679128	0	0	0	0	0	0	0.023731	0.774713
CGATTCGCCTGGCTGC-1_1	BCST-1	31462	6078	18518	5406	1	CGATTCGCCTGGCTGC-1_1	0.185123	0	0	0	0	0	0	0.554202	0	0.0866658	0	0	0	0	0	0	0.174009	0.554202
CGCAAACACGAGTTAC-1_1	BCST-1	16357	4376	17122	4373	2	CGCAAACACGAGTTAC-1_1	0.263038	0	0	0	0	0	0	0.09209	0	0.0832393	0	0.283391	0	0	0	0	0.278241	0.283391
CGCAATCGATCATTAG-1_1	BCST-1	13510	3768	16739	3769	0	CGCAATCGATCATTAG-1_1	0.404074	0	0	0	0	0	0	0.0191522	0	0.552417	0	0	0	0	0	0	0.0243568	0.552417
CGCAATTACTTTCGGT-1_1	BCST-1	19124	4743	18267	4741	0	CGCAATTACTTTCGGT-1_1	0.86874	0	0	0.00350056	0	0	0.0342739	0.0331118	0	0.0340837	0	0	0	0	0	0	0.0262903	0.86874
CGCAATTAGGGTAATA-1_1	BCST-1	24348	5494	18729	5435	0	CGCAATTAGGGTAATA-1_1	0.843813	0	0	0	0	0	0	0.0832346	0	0.029812	0	0	0	0	0	0	0.0431399	0.843813
CGCAATTCTACAATAA-1_1	BCST-1	20974	5113	18590	5108	2	CGCAATTCTACAATAA-1_1	0.401806	0	0	0	0	0	0	0.0676245	0	0.0239676	0	0.336394	0	0	0	0	0.170208	0.401806
CGCACATGTCCACTAC-1_1	BCST-1	19967	5046	18481	5039	0	CGCACATGTCCACTAC-1_1	0.83469	0	0	0	0	0	0	0.148812	0	0	0	0	0	0	0	0	0.016498	0.83469
CGCACGTGCGCTATCA-1_1	BCST-1	24976	5676	18824	5604	1	CGCACGTGCGCTATCA-1_1	0	0	0	0	0	0	0	0.812392	0	0	0	0	0	0	0	0	0.187608	0.812392
CGCAGATCTTCACCCG-1_1	BCST-1	10396	3553	16581	3641	0	CGCAGATCTTCACCCG-1_1	0.701823	0	0	0	0	0	0	0.135941	0	0.121611	0	0	0	0	0	0	0.0406254	0.701823
CGCAGGCGATCCAAAC-1_1	BCST-1	14001	4019	16718	4018	0	CGCAGGCGATCCAAAC-1_1	0.698871	0	0	0.00395217	0	0	0.0178207	0.0890348	0	0.118841	0	0	0	0	0	0	0.0714797	0.698871
CGCAGTTCTATCTTTC-1_1	BCST-1	10455	3295	16746	3423	0	CGCAGTTCTATCTTTC-1_1	0.148262	0	0	0	0	0	0	0.00315569	0	0.829139	0	0	0	0	0	0	0.0194442	0.829139
CGCATCCATCAGCCAG-1_1	BCST-1	8181	2887	16903	3222	0	CGCATCCATCAGCCAG-1_1	0.807977	0	0	0.00420226	0	0	0	0.137016	0	0.0365138	0	0	0	0	0	0	0.0142905	0.807977
CGCATGCCGAATGCGT-1_1	BCST-1	17695	4648	17692	4645	1	CGCATGCCGAATGCGT-1_1	0.314164	0	0	0	0	0	0	0.531393	0	0.055659	0	0	0	0	0	0	0.0987844	0.531393
CGCATGGTGCGATGCT-1_1	BCST-1	18114	4531	17893	4528	2	CGCATGGTGCGATGCT-1_1	0.370648	0	0	0	0	0	0	0.0906473	0	0.047873	0	0.294367	0	0	0	0	0.196465	0.370648
CGCATTAGCTAATAGG-1_1	BCST-1	21497	5171	18635	5162	0	CGCATTAGCTAATAGG-1_1	0.831002	0	0	0	0	0	0	0.0918738	0	0.0260664	0	0	0	0	0	0	0.0510578	0.831002
CGCCAAGAAGCCGAGT-1_1	BCST-1	22582	5285	18689	5269	3	CGCCAAGAAGCCGAGT-1_1	0.0962399	0	0	0	0	0	0.466319	0.226352	0	0	0	0.0519621	0	0.0508735	0	0	0.108253	0.466319
CGCCACAGGTCGCGAT-1_1	BCST-1	6978	2609	16606	3151	0	CGCCACAGGTCGCGAT-1_1	0.767807	0	0	0	0	0	0	0.0562336	0	0.155709	0	0.00940509	0	0	0	0	0.0108448	0.767807
CGCCATCCGATTATGA-1_1	BCST-1	5807	2264	16270	3084	0	CGCCATCCGATTATGA-1_1	0.669791	0	0	0.00463583	0	0	0	0.0363865	0	0.171753	0	0	0	0	0	0	0.117434	0.669791
CGCCCAGCACGCCTAG-1_1	BCST-1	5480	2269	16130	3134	5	CGCCCAGCACGCCTAG-1_1	0.575776	0	0	0	0	0	0	0.134546	0	0.0777571	0	0.0262455	0	0	0	0	0.185675	0.575776
CGCCCAGCGTTTCACG-1_1	BCST-1	18215	4724	17950	4721	0	CGCCCAGCGTTTCACG-1_1	0.651672	0	0	0	0	0	0	0.291726	0	0	0	0	0	0	0	0	0.0566014	0.651672
CGCCCGCTTCCGTACA-1_1	BCST-1	4073	1752	16153	3217	5	CGCCCGCTTCCGTACA-1_1	0.5104	0	0	0	0	0	0	0.101819	0	0.282377	0	0	0	0	0	0	0.105404	0.5104
CGCCCTTGAAGGCTGA-1_1	BCST-1	17099	4446	17389	4441	4	CGCCCTTGAAGGCTGA-1_1	0.111336	0	0	0	0	0	0	0	0	0	0	0.808985	0	0	0	0	0.0796784	0.808985
CGCCGACTATTCGCTA-1_1	BCST-1	26373	5407	18555	5235	1	CGCCGACTATTCGCTA-1_1	0.556691	0	0	0	0	0	0	0.362745	0.0231392	0	0	0	0	0	0	0	0.0574244	0.556691
CGCCGCCCATGCCTGT-1_1	BCST-1	26879	5536	18559	5357	1	CGCCGCCCATGCCTGT-1_1	0.174509	0	0	0	0	0	0	0.469185	0	0	0	0	0	0.0375205	0	0	0.318785	0.469185
CGCCGTCTACCCATCG-1_1	BCST-1	9712	2948	16929	3164	0	CGCCGTCTACCCATCG-1_1	0.177921	0	0	0	0	0	0	0.0117773	0	0.802572	0	0	0	0	0	0	0.00772981	0.802572
CGCCGTTCAGCATAGT-1_1	BCST-1	11295	3380	16677	3446	0	CGCCGTTCAGCATAGT-1_1	0.334537	0	0	0.00238949	0	0	0	0.0171942	0	0.553717	0	0	0	0	0	0	0.0921618	0.553717
CGCCTCCCTCCTCTAT-1_1	BCST-1	19702	5094	18449	5090	4	CGCCTCCCTCCTCTAT-1_1	0.0371522	0	0	0	0.0875555	0	0	0.012376	0	0	0	0.444419	0	0	0	0	0.418497	0.444419
CGCCTGGCCTACGTAA-1_1	BCST-1	17872	4459	17778	4459	1	CGCCTGGCCTACGTAA-1_1	0.132569	0	0	0	0	0	0	0.466271	0	0	0	0	0	0.0428218	0	0	0.358338	0.466271
CGCCTTTAGCATGCTC-1_1	BCST-1	24376	5700	18846	5653	0	CGCCTTTAGCATGCTC-1_1	0.469089	0	0	0.00198915	0	0	0	0.358736	0.0281227	0.142063	0	0	0	0	0	0	0	0.469089
CGCGAAGTGGCATACT-1_1	BCST-1	2764	1241	16241	3398	0	CGCGAAGTGGCATACT-1_1	0.249804	0	0	0	0	0	0	0.0399451	0	0.669606	0	0.0132936	0	0	0	0	0.0273511	0.669606
CGCGACACTGCGCAGC-1_1	BCST-1	17991	4617	17837	4614	2	CGCGACACTGCGCAGC-1_1	0.333423	0	0	0	0	0	0	0.0502944	0	0	0	0.385594	0	0	0	0	0.230689	0.385594
CGCGACCGCGACAGAT-1_1	BCST-1	10949	3403	16624	3474	1	CGCGACCGCGACAGAT-1_1	0.524963	0	0	0	0	0	0	0.418132	0	0	0	0	0	0	0	0	0.0569055	0.524963
CGCGAGAGGGACTTGT-1_1	BCST-1	5901	2166	16368	2995	0	CGCGAGAGGGACTTGT-1_1	0.301843	0	0	0	0	0	0	0.00540292	0	0.677054	0	0	0	0	0	0	0.0157002	0.677054
CGCGCAAATGTCCAGA-1_1	BCST-1	9431	2956	16890	3181	5	CGCGCAAATGTCCAGA-1_1	0.430465	0	0	0	0	0	0	0.11166	0	0.194495	0	0	0	0	0	0	0.26338	0.430465
CGCGCAAGGAACTACA-1_1	BCST-1	9839	2942	16913	3149	2	CGCGCAAGGAACTACA-1_1	0.255391	0	0	0	0	0	0	0.0785794	0	0.111099	0	0.276371	0	0	0	0	0.278559	0.278559
CGCGCATGTTTGATTG-1_1	BCST-1	17233	4374	17444	4371	0	CGCGCATGTTTGATTG-1_1	0.714145	0	0	0.00234765	0	0	0	0.10289	0	0.0376758	0	0	0	0	0	0	0.142942	0.714145
CGCGCCCGACTTAATA-1_1	BCST-1	2995	1319	16268	3331	3	CGCGCCCGACTTAATA-1_1	0.615099	0	0	0	0	0	0	0.105444	0	0.147229	0	0	0	0	0	0	0.132228	0.615099
CGCGGCAGTATTACGG-1_1	BCST-1	42150	6503	18406	4605	1	CGCGGCAGTATTACGG-1_1	0.543409	0	0	0	0	0	0	0.432845	0.0237455	0	0	0	0	0	0	0	0	0.543409
CGCGGCTCAACTTGAA-1_1	BCST-1	10897	3380	16657	3461	3	CGCGGCTCAACTTGAA-1_1	0.0342437	0	0	0	0	0	0.0207339	0.0294657	0.0156284	0	0	0.14864	0	0.703279	0	0	0.04801	0.703279
CGCGGGAATTAGGCAG-1_1	BCST-1	25597	5789	18729	5683	0	CGCGGGAATTAGGCAG-1_1	0.818726	0	0	0	0	0	0	0.169044	0	0	0	0	0	0	0	0	0.0122306	0.818726
CGCGGGAATTCCTTTC-1_1	BCST-1	14233	4120	16720	4121	1	CGCGGGAATTCCTTTC-1_1	0.452017	0	0	0	0	0	0	0.431997	0	0	0	0.0280303	0	0	0	0	0.0879554	0.452017
CGCGGTAAGTCTAGCT-1_1	BCST-1	7131	2636	16638	3155	3	CGCGGTAAGTCTAGCT-1_1	0.202402	0	0	0	0	0	0	0.105307	0.043943	0.104546	0	0.290843	0	0.0502456	0	0	0.202713	0.290843
CGCGGTACGGTATACA-1_1	BCST-1	20281	4898	18485	4896	1	CGCGGTACGGTATACA-1_1	0.547766	0	0	0	0	0	0	0.294212	0	0	0	0	0	0	0	0	0.158021	0.547766
CGCGGTCACAAACCAA-1_1	BCST-1	30562	5603	18496	4989	0	CGCGGTCACAAACCAA-1_1	0.652506	0	0	0	0	0	0	0.347494	0	0	0	0	0	0	0	0	0	0.652506
CGCGTTCATGAAATAC-1_1	BCST-1	25364	5500	18748	5397	1	CGCGTTCATGAAATAC-1_1	0.691683	0	0	0	0	0	0	0.299594	0	0	0	0.00872388	0	0	0	0	0	0.691683
CGCTACGGGACATTTA-1_1	BCST-1	8771	2890	17017	3155	1	CGCTACGGGACATTTA-1_1	0.521961	0	0	0	0	0	0	0.261993	0	0.0736361	0	0	0	0	0	0	0.14241	0.521961
CGCTAGAGACCGCTGC-1_1	BCST-1	34475	6392	18583	5418	0	CGCTAGAGACCGCTGC-1_1	0.675492	0	0	0	0	0	0	0.266424	0	0.0379605	0	0	0	0	0	0	0.0201241	0.675492
CGCTATACCGCCCACT-1_1	BCST-1	24868	5830	18802	5771	1	CGCTATACCGCCCACT-1_1	0.658702	0	0	0	0	0	0	0.245279	0.0262018	0	0	0	0	0	0	0	0.0698168	0.658702
CGCTATTCAATGTATG-1_1	BCST-1	25215	5508	18668	5419	1	CGCTATTCAATGTATG-1_1	0.427621	0	0	0	0	0	0	0.254107	0	0	0	0	0	0.0324502	0	0	0.285821	0.427621
CGCTATTCTTAGGCTC-1_1	BCST-1	18887	4869	18212	4869	1	CGCTATTCTTAGGCTC-1_1	0.561739	0	0	0	0	0	0	0.22307	0	0.118492	0	0	0	0	0	0	0.0966987	0.561739
CGCTCGACATAATGAT-1_1	BCST-1	19952	5037	18458	5028	3	CGCTCGACATAATGAT-1_1	0	0	0	0	0	0	0.0439447	0.0812569	0.0209094	0	0	0.32394	0	0.377413	0	0	0.152536	0.377413
CGCTCTCCGTAGATTA-1_1	BCST-1	14885	4227	16797	4225	1	CGCTCTCCGTAGATTA-1_1	0.682807	0	0	0	0	0	0	0.100102	0	0.0974399	0	0	0	0	0	0	0.119652	0.682807
CGCTGAGGACGTCCAA-1_1	BCST-1	6558	2260	16504	2932	1	CGCTGAGGACGTCCAA-1_1	0.736554	0	0	0	0	0	0	0.159652	0	0	0	0	0	0	0	0	0.103794	0.736554
CGCTGGTGACTACCCT-1_1	BCST-1	23661	5150	18659	5115	1	CGCTGGTGACTACCCT-1_1	0.0329055	0	0	0	0	0	0	0.619113	0	0	0	0	0	0	0	0	0.347981	0.619113
CGCTGTGACGCCGCAC-1_1	BCST-1	31182	6129	18563	5527	1	CGCTGTGACGCCGCAC-1_1	0.689353	0	0	0	0	0	0	0.156247	0	0.0508579	0	0	0	0	0	0	0.103542	0.689353
CGCTTAGTATTGATAC-1_1	BCST-1	8675	3301	16957	3558	0	CGCTTAGTATTGATAC-1_1	0.414424	0	0	0	0	0	0	0.447589	0.0258615	0	0	0.0195725	0	0.0121382	0	0	0.0804148	0.447589
CGCTTATTCCCGGTCG-1_1	BCST-1	10790	3120	16672	3224	1	CGCTTATTCCCGGTCG-1_1	0.372581	0	0	0	0	0	0	0.42455	0	0.0458619	0	0	0	0.0184511	0	0	0.138556	0.42455
CGCTTCCACTGAAATC-1_1	BCST-1	33820	6575	18594	5617	1	CGCTTCCACTGAAATC-1_1	0.478741	0	0	0	0	0	0	0.147589	0	0.0100104	0	0.066829	0	0	0	0	0.29683	0.478741
CGCTTCGGTCTAAGAC-1_1	BCST-1	23899	5399	18725	5355	0	CGCTTCGGTCTAAGAC-1_1	0.792357	0	0	0	0	0	0	0.132228	0	0.0264092	0	0	0	0	0	0	0.0490062	0.792357
CGCTTGGACGGATAGA-1_1	BCST-1	15929	4291	16984	4290	1	CGCTTGGACGGATAGA-1_1	0.536313	0	0	0	0	0	0	0.336374	0	0	0	0	0	0	0	0	0.127313	0.536313
CGCTTTCATACCGGTG-1_1	BCST-1	18030	4584	17862	4582	1	CGCTTTCATACCGGTG-1_1	0.314484	0	0	0	0	0	0	0.289776	0	0.0641294	0	0	0	0	0	0	0.331611	0.331611
CGCTTTCCGCCAAGGT-1_1	BCST-1	13038	3965	16620	3966	1	CGCTTTCCGCCAAGGT-1_1	0.0418611	0	0	0	0	0	0.041953	0.916186	0	0	0	0	0	0	0	0	0	0.916186
CGCTTTCTTGCATTCG-1_1	BCST-1	21822	5319	18681	5313	4	CGCTTTCTTGCATTCG-1_1	0.318513	0	0	0	0.0107186	0	0	0.105129	0	0.0197819	0	0.109232	0	0	0	0	0.436625	0.436625
CGGAAAGAATCAAACG-1_1	BCST-1	12373	3861	16651	3873	4	CGGAAAGAATCAAACG-1_1	0.0425186	0	0	0	0	0	0	0	0	0	0	0.858898	0	0	0	0	0.0985833	0.858898
CGGAAAGCAAATGTGC-1_1	BCST-1	20854	5059	18587	5055	1	CGGAAAGCAAATGTGC-1_1	0.502786	0	0	0	0	0	0	0.117642	0	0.284023	0	0	0	0	0	0	0.0955497	0.502786
CGGAACGTAAACATAG-1_1	BCST-1	26835	5873	18601	5642	4	CGGAACGTAAACATAG-1_1	0.00219004	0	0	0	0.645807	0	0	0	0	0	0	0.115204	0	0	0	0	0.236799	0.645807
CGGACCTTTACGTCCC-1_1	BCST-1	7575	2789	16700	3169	1	CGGACCTTTACGTCCC-1_1	0.169204	0	0	0	0	0	0.0526343	0.778162	0	0	0	0	0	0	0	0	0	0.778162
CGGACGTTACTTGAAG-1_1	BCST-1	7833	2770	16873	3176	2	CGGACGTTACTTGAAG-1_1	0.873554	0	0	0	0	0	0	0.0284697	0	0.0719193	0	0.0125764	0	0	0	0	0.0134805	0.873554
CGGAGCAATTTAATCG-1_1	BCST-1	20636	5051	18547	5051	0	CGGAGCAATTTAATCG-1_1	0.279771	0	0	0	0	0	0	0.0261659	0	0.608238	0	0	0	0	0	0	0.0858244	0.608238
CGGAGCATGGCGATCC-1_1	BCST-1	16577	4483	17175	4479	1	CGGAGCATGGCGATCC-1_1	0.803168	0	0	0	0	0	0	0.12592	0	0	0	0	0	0	0	0	0.0709119	0.803168
CGGAGTTTGAGAGACA-1_1	BCST-1	10395	3350	16679	3459	0	CGGAGTTTGAGAGACA-1_1	0.744663	0	0	0	0	0	0.0454866	0.12261	0	0.0304995	0	0.0567411	0	0	0	0	0	0.744663
CGGATAAGCGGACATG-1_1	BCST-1	24006	5214	18749	5132	1	CGGATAAGCGGACATG-1_1	0.138529	0	0	0	0	0	0	0.861471	0	0	0	0	0	0	0	0	0	0.861471
CGGATCCTCAAGGACT-1_1	BCST-1	20972	4967	18568	4965	1	CGGATCCTCAAGGACT-1_1	0.575135	0	0	0	0	0	0	0.181546	0.0309172	0.10363	0	0	0	0	0	0	0.108771	0.575135
CGGCAAACATCGTGCG-1_1	BCST-1	17260	4513	17456	4512	0	CGGCAAACATCGTGCG-1_1	0.686963	0	0	0.00304042	0	0	0	0.0121791	0	0.251752	0	0	0	0	0	0	0.0460655	0.686963
CGGCAATAAGATCGCC-1_1	BCST-1	24709	5573	18771	5515	6	CGGCAATAAGATCGCC-1_1	0.471621	0	0	0.0860797	0	0	0.0573861	0.311492	0	0.0282707	0	0.0451505	0	0	0	0	0	0.471621
CGGCACTCAAGAAAGT-1_1	BCST-1	31921	6168	18602	5520	1	CGGCACTCAAGAAAGT-1_1	0.31999	0	0	0	0	0	0	0.38217	0	0	0	0.0382217	0	0	0	0	0.259618	0.38217
CGGCAGGGTCGGGTTG-1_1	BCST-1	26329	5888	18741	5764	1	CGGCAGGGTCGGGTTG-1_1	0.00525336	0	0	0	0	0	0	0.816643	0.076942	0	0	0.0152102	0	0	0	0	0.0859514	0.816643
CGGCCACGCACAAAGT-1_1	BCST-1	13371	4019	16675	4025	1	CGGCCACGCACAAAGT-1_1	0.677777	0	0	0	0	0	0.0185507	0.0666497	0	0	0	0	0	0	0	0	0.237023	0.677777
CGGCCAGAGCGACCAT-1_1	BCST-1	5096	2118	16099	3144	0	CGGCCAGAGCGACCAT-1_1	0.627646	0	0	0	0	0	0	0.049697	0	0.270539	0	0.0241377	0	0	0	0	0.0279803	0.627646
CGGCCCAACCTGTAGT-1_1	BCST-1	11391	3867	16508	3901	0	CGGCCCAACCTGTAGT-1_1	0.53545	0	0	0	0	0	0	0.256353	0	0.0971028	0	0	0	0	0	0	0.111094	0.53545
CGGCCCAGGTATATCC-1_1	BCST-1	24275	5722	18810	5665	4	CGGCCCAGGTATATCC-1_1	0.162746	0	0	0	0	0	0	0.012443	0	0	0	0.675973	0	0	0	0	0.148838	0.675973
CGGCGCCATCAATCCC-1_1	BCST-1	18786	4678	18146	4677	5	CGGCGCCATCAATCCC-1_1	0.546125	0	0	0	0	0	0	0.148846	0	0.0536868	0	0.02835	0	0	0	0	0.222992	0.546125
CGGCTCTAAAGCTGCA-1_1	BCST-1	29662	5631	18464	5107	4	CGGCTCTAAAGCTGCA-1_1	0.54103	0	0	0	0	0	0	0.0649305	0	0.0189493	0	0.312239	0	0	0	0	0.0628513	0.54103
CGGGAATATAGTATAC-1_1	BCST-1	21006	5339	18636	5335	4	CGGGAATATAGTATAC-1_1	0.0608046	0	0	0	0	0	0	0	0	0	0	0.504821	0	0	0	0	0.434374	0.504821
CGGGAATTTATGTAAA-1_1	BCST-1	25130	5373	18655	5277	2	CGGGAATTTATGTAAA-1_1	0.884601	0	0	0	0	0	0	0.0525091	0	0.0493192	0	0.0135705	0	0	0	0	0	0.884601
CGGGAGCTTCAGTGTA-1_1	BCST-1	21500	4875	18591	4869	1	CGGGAGCTTCAGTGTA-1_1	0.608449	0	0	0	0	0	0	0.205727	0.045283	0	0	0	0	0.0194541	0	0	0.121087	0.608449
CGGGAGTATACCGCCG-1_1	BCST-1	28950	5822	18669	5473	1	CGGGAGTATACCGCCG-1_1	0.0922581	0	0	0	0	0	0	0.907742	0	0	0	0	0	0	0	0	0	0.907742
CGGGATCAATGTAAGA-1_1	BCST-1	31844	6254	18607	5597	1	CGGGATCAATGTAAGA-1_1	0.244399	0	0	0	0	0	0	0.440721	0	0.152223	0	0	0	0	0	0	0.162656	0.440721
CGGGCAGCTAAACCGC-1_1	BCST-1	22929	5291	18712	5273	1	CGGGCAGCTAAACCGC-1_1	0.412374	0	0	0	0	0	0	0.272066	0	0	0	0.012161	0	0	0	0	0.303398	0.412374
CGGGCCATAGCCGCAC-1_1	BCST-1	39581	6671	18468	5014	1	CGGGCCATAGCCGCAC-1_1	0.656805	0	0	0	0	0	0	0.167635	0	0	0	0.026217	0	0	0	0	0.149343	0.656805
CGGGCCTTCTTTGTAA-1_1	BCST-1	18838	4797	18174	4795	0	CGGGCCTTCTTTGTAA-1_1	0.910772	0	0	0	0	0	0	0.0373895	0	0.0413921	0	0	0	0	0	0	0.0104461	0.910772
CGGGCGATGGATCACG-1_1	BCST-1	18390	4558	18015	4553	0	CGGGCGATGGATCACG-1_1	0.716754	0	0	0	0	0	0	0.243759	0	0	0	0	0	0	0	0	0.039487	0.716754
CGGGTGTACCCATTTA-1_1	BCST-1	18503	4884	18061	4881	0	CGGGTGTACCCATTTA-1_1	0.610559	0	0	0	0	0	0	0.313761	0	0.0261158	0	0.0292185	0	0	0	0	0.020346	0.610559
CGGGTTTGTTAGGGCT-1_1	BCST-1	18219	4638	17950	4638	1	CGGGTTTGTTAGGGCT-1_1	0.29694	0	0	0	0	0	0	0.408618	0	0.0616599	0	0	0	0	0	0	0.232782	0.408618
CGGTACTAGAATCAAA-1_1	BCST-1	22594	5349	18716	5332	2	CGGTACTAGAATCAAA-1_1	0.869295	0	0	0	0	0	0	0.0703846	0	0.0411718	0	0.0108533	0	0	0	0	0.00829574	0.869295
CGGTAGAGGTGCAGGT-1_1	BCST-1	11067	3407	16642	3483	0	CGGTAGAGGTGCAGGT-1_1	0.512489	0	0	0	0	0	0	0.184301	0	0.0511565	0	0	0	0	0	0	0.252054	0.512489
CGGTATGGGCACTCTG-1_1	BCST-1	8762	3241	16884	3459	1	CGGTATGGGCACTCTG-1_1	0.0530322	0	0	0	0	0	0.045826	0.901142	0	0	0	0	0	0	0	0	0	0.901142
CGGTCAAGTGGGAACC-1_1	BCST-1	14037	4218	16675	4213	0	CGGTCAAGTGGGAACC-1_1	0.398773	0	0	0.0017364	0	0	0	0.0117997	0	0.503653	0	0	0	0	0	0	0.0840375	0.503653
CGGTCAGTCCATATTT-1_1	BCST-1	17943	4590	17816	4586	1	CGGTCAGTCCATATTT-1_1	0.110088	0	0	0	0	0	0	0.588192	0	0.0562962	0	0	0	0	0	0	0.245424	0.588192
CGGTCCATGAGACTCC-1_1	BCST-1	3382	1332	16382	3165	0	CGGTCCATGAGACTCC-1_1	0.286727	0	0	0	0	0	0	0.013188	0	0.62763	0	0	0	0	0	0	0.0724553	0.62763
CGGTCCGTCGCAAGCC-1_1	BCST-1	12412	4044	16601	4059	0	CGGTCCGTCGCAAGCC-1_1	0.390213	0	0	0	0	0	0	0.444571	0.0191274	0.00895309	0	0.0135742	0	0.012479	0	0	0.111083	0.444571
CGGTCTATCAACCCGT-1_1	BCST-1	3813	1589	16248	3184	2	CGGTCTATCAACCCGT-1_1	0.507611	0	0	0	0	0	0	0.0161067	0	0.302629	0	0.10567	0	0	0	0	0.0679835	0.507611
CGGTGAAGACTAAAGT-1_1	BCST-1	16316	4261	17116	4259	1	CGGTGAAGACTAAAGT-1_1	0.622348	0	0	0	0	0	0	0.215313	0	0.102468	0	0	0	0	0	0	0.0598716	0.622348
CGGTGCAGATAGAACG-1_1	BCST-1	11400	3616	16584	3671	1	CGGTGCAGATAGAACG-1_1	0.284217	0	0	0	0	0	0	0.2683	0	0	0	0.0137075	0	0	0	0	0.433776	0.433776
CGGTGCGCGTTGGTCC-1_1	BCST-1	14506	3983	16815	3981	0	CGGTGCGCGTTGGTCC-1_1	0.728296	0	0	0	0	0	0	0.0483711	0	0.212141	0	0	0	0	0	0	0.0111921	0.728296
CGGTGTACTTGATCCC-1_1	BCST-1	25867	5398	18571	5262	1	CGGTGTACTTGATCCC-1_1	0.281096	0	0	0	0	0	0	0.51902	0	0	0	0	0	0.0215682	0	0	0.178316	0.51902
CGGTTATCCAACAGTG-1_1	BCST-1	32552	6493	18646	5718	6	CGGTTATCCAACAGTG-1_1	0.18004	0	0	0.052734	0	0	0	0.767226	0	0	0	0	0	0	0	0	0	0.767226
CGGTTCAAGTAGGTGT-1_1	BCST-1	22685	4986	18626	4967	0	CGGTTCAAGTAGGTGT-1_1	0.373659	0	0	0	0	0	0	0.0922576	0	0.400048	0	0	0	0	0	0	0.134036	0.400048
CGGTTCCGGCTTCTTG-1_1	BCST-1	24979	5671	18707	5566	0	CGGTTCCGGCTTCTTG-1_1	0.639819	0	0	0	0	0	0	0.131013	0	0.0980599	0	0	0	0	0	0	0.131108	0.639819
CGGTTGACCTGGCATA-1_1	BCST-1	13511	3952	16680	3952	1	CGGTTGACCTGGCATA-1_1	0.533771	0	0	0	0	0	0	0.226674	0	0.0877585	0	0	0	0	0	0	0.151796	0.533771
CGGTTGGGCAGGGTCC-1_1	BCST-1	14118	4114	16706	4114	1	CGGTTGGGCAGGGTCC-1_1	0.13508	0	0	0.0427877	0	0	0.172261	0.635568	0	0	0	0	0	0	0	0	0.014303	0.635568
CGTAAACGCTTGAGTG-1_1	BCST-1	21112	5121	18632	5118	6	CGTAAACGCTTGAGTG-1_1	0.0990453	0	0	0.217793	0	0	0.0597226	0.550116	0	0	0	0.0561308	0	0	0	0	0.0171928	0.550116
CGTAATAATTACGAGT-1_1	BCST-1	17422	4534	17536	4531	1	CGTAATAATTACGAGT-1_1	0.753577	0	0	0	0	0	0	0.185331	0	0	0	0	0	0	0	0	0.0610921	0.753577
CGTAATATGGCCCTTG-1_1	BCST-1	20202	5039	18524	5034	1	CGTAATATGGCCCTTG-1_1	0.217992	0	0	0	0	0	0	0.716582	0	0	0	0	0	0	0	0	0.0654267	0.716582
CGTACCGAAAGTCTAG-1_1	BCST-1	18428	4635	18039	4632	1	CGTACCGAAAGTCTAG-1_1	0.685716	0	0	0	0	0	0	0.215146	0	0	0	0	0	0	0	0	0.0991381	0.685716
CGTACCTGATAGGCCT-1_1	BCST-1	7802	2728	16873	3121	0	CGTACCTGATAGGCCT-1_1	0.772039	0	0	0	0	0	0	0.0031934	0	0.20482	0	0	0	0	0	0	0.0199472	0.772039
CGTAGAGAGTAATTAT-1_1	BCST-1	4805	2118	15975	3168	1	CGTAGAGAGTAATTAT-1_1	0.558899	0	0	0	0	0	0	0.136937	0	0.119016	0	0	0	0	0	0	0.185149	0.558899
CGTATCTAGAACTAAG-1_1	BCST-1	7096	2666	16631	3197	3	CGTATCTAGAACTAAG-1_1	0.0492252	0	0	0	0	0	0.0257201	0.0621609	0.0278027	0	0	0.272915	0	0.497631	0	0	0.0645448	0.497631
CGTATTAAGAGATCTA-1_1	BCST-1	19403	4794	18331	4791	0	CGTATTAAGAGATCTA-1_1	0.845037	0	0	0	0	0	0	0.0932921	0	0.0371294	0	0	0	0	0	0	0.0245417	0.845037
CGTCAAGGCTATAAAT-1_1	BCST-1	20110	4757	18441	4755	0	CGTCAAGGCTATAAAT-1_1	0.740738	0	0	0	0	0	0	0.190842	0	0	0	0	0	0	0	0	0.0684201	0.740738
CGTCAATCTTTAACAT-1_1	BCST-1	18667	4523	18092	4520	1	CGTCAATCTTTAACAT-1_1	0.576101	0	0	0	0	0	0	0.0750242	0	0.170824	0	0	0	0	0	0	0.178052	0.576101
CGTCACGTCCATTGGT-1_1	BCST-1	23241	5433	18694	5389	4	CGTCACGTCCATTGGT-1_1	0	0	0	0	0.152193	0	0	0.0112599	0	0	0	0.50841	0	0	0	0	0.328137	0.50841
CGTCAGCTATTTACTC-1_1	BCST-1	17465	4659	17545	4654	1	CGTCAGCTATTTACTC-1_1	0.103428	0	0	0	0	0	0	0.808763	0	0	0	0	0	0	0	0	0.0878085	0.808763
CGTCAGTGCGCACAAG-1_1	BCST-1	34841	6629	18589	5513	1	CGTCAGTGCGCACAAG-1_1	0.361747	0	0	0	0	0	0	0.312406	0	0.0621937	0	0.0302729	0	0	0	0	0.23338	0.361747
CGTCATACCATATCCA-1_1	BCST-1	23418	5288	18703	5252	1	CGTCATACCATATCCA-1_1	0.755289	0	0	0	0	0	0	0.147853	0	0	0	0.0150473	0	0	0	0	0.0818115	0.755289
CGTCCTCATCGCGTGC-1_1	BCST-1	4301	2082	15852	3319	3	CGTCCTCATCGCGTGC-1_1	0.207644	0	0	0	0	0	0.0181001	0.283905	0	0.0131101	0	0.0150977	0	0.15333	0	0	0.308813	0.308813
CGTCGCATGTGAGCCA-1_1	BCST-1	15518	4142	16939	4141	0	CGTCGCATGTGAGCCA-1_1	0.78321	0	0	0	0	0	0	0.195999	0	0.013023	0	0	0	0	0	0	0.00776736	0.78321
CGTCGCGGCGGGATTT-1_1	BCST-1	32365	5802	18576	5000	1	CGTCGCGGCGGGATTT-1_1	0.593767	0	0	0	0	0	0	0.197851	0	0.0355914	0	0	0	0	0	0	0.17279	0.593767
CGTCGGATAGTGTTGA-1_1	BCST-1	12186	3773	16660	3793	4	CGTCGGATAGTGTTGA-1_1	0.734831	0	0	0	0	0	0	0.045675	0	0.034495	0	0.10101	0	0.0839893	0	0	0	0.734831
CGTCGGGTCTAAGCGC-1_1	BCST-1	18170	4644	17919	4643	2	CGTCGGGTCTAAGCGC-1_1	0.287251	0	0	0	0	0	0	0.0892128	0	0.0791075	0	0.294997	0	0	0	0	0.249432	0.294997
CGTCGTCCTTCGCGAA-1_1	BCST-1	8839	2815	17028	3066	0	CGTCGTCCTTCGCGAA-1_1	0.853341	0	0	0	0	0	0	0.0188139	0	0.0996604	0	0	0	0	0	0	0.0281852	0.853341
CGTCTGGAAGGGCCCG-1_1	BCST-1	16642	4937	17152	4933	1	CGTCTGGAAGGGCCCG-1_1	0.24056	0	0	0	0	0	0	0.67582	0.057552	0	0	0	0	0	0	0	0.0260677	0.67582
CGTCTTGAGTGTGACG-1_1	BCST-1	4991	2027	16118	3109	3	CGTCTTGAGTGTGACG-1_1	0.0668954	0	0	0	0	0	0.0246576	0.118038	0.0179511	0	0	0.2975	0	0.233965	0	0	0.240993	0.2975
CGTGAAGTTAATTCAC-1_1	BCST-1	14034	4047	16728	4044	0	CGTGAAGTTAATTCAC-1_1	0.72612	0	0	0	0	0	0	0.152752	0	0.0843735	0	0	0	0	0	0	0.0367544	0.72612
CGTGACATTGGGTCGT-1_1	BCST-1	29697	5872	18595	5454	0	CGTGACATTGGGTCGT-1_1	0.65132	0	0	0	0	0	0	0.201981	0	0.0863799	0	0	0	0	0	0	0.0603182	0.65132
CGTGACCAGTCCTCTG-1_1	BCST-1	21336	5142	18637	5139	0	CGTGACCAGTCCTCTG-1_1	0.397476	0	0	0	0	0	0	0.518512	0	0	0	0	0	0	0	0	0.0840122	0.518512
CGTGCACACCACTGTA-1_1	BCST-1	16648	4593	17191	4590	2	CGTGCACACCACTGTA-1_1	0.334002	0	0	0	0	0	0	0.665998	0	0	0	0	0	0	0	0	0	0.665998
CGTGCAGACTGGGACA-1_1	BCST-1	9632	3229	16793	3411	4	CGTGCAGACTGGGACA-1_1	0.461874	0	0	0	0	0	0	0.0438477	0	0.0596287	0	0.172689	0	0.0916804	0	0	0.17028	0.461874
CGTGCATTGTCGACGC-1_1	BCST-1	12926	3749	16682	3759	0	CGTGCATTGTCGACGC-1_1	0.825897	0	0	0	0	0	0	0.0671491	0	0.0811669	0	0	0	0	0	0	0.025787	0.825897
CGTGCCCTCCCGAAGA-1_1	BCST-1	14368	4048	16758	4048	0	CGTGCCCTCCCGAAGA-1_1	0.812204	0	0	0	0	0	0.0215928	0.0941872	0	0.0415044	0	0	0	0	0	0	0.0305118	0.812204
CGTGGAAGCCTCGTAC-1_1	BCST-1	19144	4566	18239	4563	1	CGTGGAAGCCTCGTAC-1_1	0.568622	0	0	0	0	0	0	0.396486	0	0	0	0	0	0	0	0	0.0348913	0.568622
CGTGGCCGAATATCTA-1_1	BCST-1	19506	4733	18341	4732	0	CGTGGCCGAATATCTA-1_1	0.812208	0	0	0	0	0	0	0.170964	0	0	0	0	0	0	0	0	0.0168285	0.812208
CGTGTATGGGAGCTGA-1_1	BCST-1	4608	1794	16216	3022	0	CGTGTATGGGAGCTGA-1_1	0.553378	0	0	0	0	0	0	0.0817201	0	0.213159	0	0	0	0	0	0	0.151742	0.553378
CGTGTCCCATTCGCGA-1_1	BCST-1	13800	4065	16699	4065	0	CGTGTCCCATTCGCGA-1_1	0.665027	0	0	0	0	0	0.0304468	0.221049	0	0.0282315	0	0	0	0	0	0	0.0552453	0.665027
CGTGTGTTAAACCCTG-1_1	BCST-1	4270	1835	16056	3176	3	CGTGTGTTAAACCCTG-1_1	0.208075	0	0	0	0	0	0	0.108966	0.0496724	0.0152308	0	0.319536	0	0.0683815	0	0	0.230138	0.319536
CGTTAAACTAGTTAGG-1_1	BCST-1	23358	5141	18662	5107	5	CGTTAAACTAGTTAGG-1_1	0.508354	0	0	0	0	0	0	0.108876	0	0.229868	0	0	0	0	0	0	0.152903	0.508354
CGTTAAATACGACCAG-1_1	BCST-1	7194	2611	16705	3114	0	CGTTAAATACGACCAG-1_1	0.584411	0	0	0.00326468	0	0	0	0.137386	0	0.220399	0	0	0	0	0	0	0.0545396	0.584411
CGTTAATGTCCCGACG-1_1	BCST-1	8808	3089	16983	3322	0	CGTTAATGTCCCGACG-1_1	0.841873	0	0	0	0	0	0.0324441	0.0681223	0	0.0300471	0	0	0	0	0	0	0.0275139	0.841873
CGTTCAGACCCGCGAA-1_1	BCST-1	23059	5457	18729	5432	1	CGTTCAGACCCGCGAA-1_1	0.338202	0	0	0	0	0	0	0.459579	0	0.0950997	0	0	0	0	0	0	0.107119	0.459579
CGTTCATGGTGCGCGT-1_1	BCST-1	30065	5918	18535	5418	1	CGTTCATGGTGCGCGT-1_1	0.348098	0	0	0	0	0	0	0.651902	0	0	0	0	0	0	0	0	0	0.651902
CGTTGAATACCGCGCT-1_1	BCST-1	9128	2978	16983	3205	2	CGTTGAATACCGCGCT-1_1	0.38458	0	0	0	0	0	0	0.0610408	0	0.0475446	0	0.34928	0	0	0	0	0.157555	0.38458
CGTTGAGCGACCGTCG-1_1	BCST-1	10849	3525	16609	3599	2	CGTTGAGCGACCGTCG-1_1	0.844628	0	0	0	0	0	0	0.0563131	0	0.0576116	0	0.015117	0	0	0	0	0.0263301	0.844628
CGTTGCCCGCGTGGGA-1_1	BCST-1	4249	1852	16101	3194	2	CGTTGCCCGCGTGGGA-1_1	0.281875	0	0	0	0	0	0	0.110929	0	0.0762757	0	0.29803	0	0	0	0	0.23289	0.29803
CGTTGTAAACGTCAGG-1_1	BCST-1	26528	5385	18568	5210	0	CGTTGTAAACGTCAGG-1_1	0.755744	0	0	0	0	0	0	0.189241	0	0	0	0	0	0	0	0	0.0550148	0.755744
CGTTGTAAGATTGATT-1_1	BCST-1	23036	5765	18802	5753	1	CGTTGTAAGATTGATT-1_1	0.184923	0	0	0	0	0	0	0.186824	0	0.123703	0	0	0	0	0	0	0.50455	0.50455
CGTTGTCGGCAATTGA-1_1	BCST-1	21162	5078	18590	5076	1	CGTTGTCGGCAATTGA-1_1	0.647897	0	0	0	0	0	0	0.147498	0	0.0963099	0	0	0	0	0	0	0.108296	0.647897
CGTTGTTTCAATTCCC-1_1	BCST-1	16552	4407	17182	4406	0	CGTTGTTTCAATTCCC-1_1	0.782038	0	0	0	0	0	0	0.151581	0	0	0	0	0	0	0	0	0.0663818	0.782038
CGTTTAAGCGGAGCAC-1_1	BCST-1	4769	2071	15967	3170	5	CGTTTAAGCGGAGCAC-1_1	0.398694	0	0	0	0	0	0	0.208048	0	0.0783173	0	0.0743065	0	0	0	0	0.240634	0.398694
CGTTTACAAGGCAGCT-1_1	BCST-1	3313	1493	16205	3302	0	CGTTTACAAGGCAGCT-1_1	0.234713	0	0	0	0	0	0	0.0355207	0	0.695988	0	0.010953	0	0	0	0	0.0228247	0.695988
CGTTTCGCTCATTACA-1_1	BCST-1	14705	4084	16790	4083	0	CGTTTCGCTCATTACA-1_1	0.85385	0	0	0	0	0	0	0.0509834	0	0.0665295	0	0	0	0	0	0	0.0286375	0.85385
CGTTTCGGTTATATGC-1_1	BCST-1	11353	3741	16531	3785	1	CGTTTCGGTTATATGC-1_1	0.165255	0	0	0.0380671	0	0	0.205165	0.582196	0	0	0	0	0	0	0	0	0.00931628	0.582196
CGTTTGGTGTTGTGGG-1_1	BCST-1	14661	4099	16762	4098	1	CGTTTGGTGTTGTGGG-1_1	0	0	0	0	0	0	0	0.917731	0	0	0	0	0	0	0	0	0.0822689	0.917731
CGTTTGTGTAGAGGGT-1_1	BCST-1	32053	5938	18497	5185	1	CGTTTGTGTAGAGGGT-1_1	0.199958	0	0	0	0	0	0	0.532736	0	0	0	0	0	0.0324146	0	0	0.234892	0.532736
CTAAAGAATGCCTACT-1_1	BCST-1	23525	5716	18765	5682	4	CTAAAGAATGCCTACT-1_1	0	0	0	0	0.754867	0	0	0	0	0	0	0.017971	0	0	0	0	0.227162	0.754867
CTAAAGGGAAATAGGA-1_1	BCST-1	25873	5658	18665	5528	4	CTAAAGGGAAATAGGA-1_1	0.689635	0	0	0	0	0	0	0.108792	0	0.0428742	0	0.0596841	0	0	0	0	0.0990149	0.689635
CTAAATCCTATTCCGG-1_1	BCST-1	22734	5369	18784	5356	1	CTAAATCCTATTCCGG-1_1	0.399845	0	0	0	0	0	0	0.252513	0	0	0	0.0106487	0	0	0	0	0.336993	0.399845
CTAACCGCGCGCCCGT-1_1	BCST-1	11220	3384	16672	3458	0	CTAACCGCGCGCCCGT-1_1	0.798191	0	0	0	0	0	0	0.146248	0	0	0	0	0	0	0	0	0.0555606	0.798191
CTAACGAAACTTGCTG-1_1	BCST-1	22041	5677	18805	5667	4	CTAACGAAACTTGCTG-1_1	0	0	0	0	0.0471096	0	0	0	0	0	0	0.538372	0	0	0	0	0.414518	0.538372
CTAACTGATAATCGCC-1_1	BCST-1	24676	5219	18634	5130	0	CTAACTGATAATCGCC-1_1	0.510832	0	0	0	0	0	0	0.252907	0	0.013694	0	0	0	0	0	0	0.222567	0.510832
CTAACTGGTCCGGTTC-1_1	BCST-1	7576	2808	16819	3276	0	CTAACTGGTCCGGTTC-1_1	0.762958	0	0	0	0	0	0	0.0615201	0	0.104698	0	0	0	0	0	0	0.0708235	0.762958
CTAAGGGAATGATTGG-1_1	BCST-1	22555	5525	18776	5510	4	CTAAGGGAATGATTGG-1_1	0	0	0	0	0	0	0	0	0	0	0	0.754731	0	0	0	0	0.245269	0.754731
CTAATTCGCACGCGCT-1_1	BCST-1	10650	3214	16705	3318	2	CTAATTCGCACGCGCT-1_1	0.482067	0	0	0	0	0	0	0.06528	0	0.0313765	0	0.28081	0	0	0	0	0.140467	0.482067
CTAATTCTCAGATATT-1_1	BCST-1	24213	5684	18836	5653	1	CTAATTCTCAGATATT-1_1	0.263915	0	0	0	0	0	0	0.194813	0	0	0	0.0197515	0	0.0153365	0	0	0.506184	0.506184
CTAATTTCAACAACAC-1_1	BCST-1	25054	5420	18689	5341	0	CTAATTTCAACAACAC-1_1	0.65733	0	0	0	0	0	0	0.171526	0	0	0	0	0	0	0	0	0.171145	0.65733
CTACACTCGCAGATGG-1_1	BCST-1	14773	3969	16828	3969	0	CTACACTCGCAGATGG-1_1	0.298492	0	0	0.00172519	0	0	0	0.0165142	0	0.603013	0	0	0	0	0	0	0.0802552	0.603013
CTACCCTAAGGTCATA-1_1	BCST-1	26581	5819	18686	5653	1	CTACCCTAAGGTCATA-1_1	0.0316726	0	0	0	0	0	0	0.727027	0	0	0	0	0	0	0	0	0.241301	0.727027
CTACGACTAGCTATAA-1_1	BCST-1	18960	4809	18214	4808	1	CTACGACTAGCTATAA-1_1	0.595598	0	0	0	0	0	0	0.223986	0	0.128636	0	0	0	0	0	0	0.0517803	0.595598
CTACGCACGGAGTACC-1_1	BCST-1	15269	4346	16829	4342	1	CTACGCACGGAGTACC-1_1	0.669036	0	0	0	0	0	0	0.156471	0	0.0972956	0	0	0	0	0	0	0.0771975	0.669036
CTACGCCATTTCCGAT-1_1	BCST-1	3262	1385	16304	3256	0	CTACGCCATTTCCGAT-1_1	0.375296	0	0	0	0	0	0	0.0336228	0	0.557978	0	0	0	0	0	0	0.0331034	0.557978
CTACTATCTTTCAGAG-1_1	BCST-1	26621	5923	18665	5777	0	CTACTATCTTTCAGAG-1_1	0.86399	0	0	0	0	0	0.0203246	0.0653341	0	0.0503516	0	0	0	0	0	0	0	0.86399
CTACTCAAGGTATAGT-1_1	BCST-1	6527	2542	16482	3186	4	CTACTCAAGGTATAGT-1_1	0.113248	0	0	0	0	0	0	0.00603174	0	0	0	0.563545	0	0	0	0	0.317176	0.563545
CTACTCTAGGCCCGGC-1_1	BCST-1	14872	4163	16818	4162	4	CTACTCTAGGCCCGGC-1_1	0.42597	0	0	0	0	0	0	0.067784	0	0.0435845	0	0.28117	0	0	0	0	0.181492	0.42597
CTACTGCCACCTGACC-1_1	BCST-1	27643	5780	18558	5561	1	CTACTGCCACCTGACC-1_1	0	0	0	0	0	0	0	0.643701	0.104396	0	0	0	0	0.035817	0	0	0.216085	0.643701
CTAGATAAACTCCTCG-1_1	BCST-1	18104	5160	17908	5151	6	CTAGATAAACTCCTCG-1_1	0.00102482	0	0	0.74806	0	0	0.0485766	0.00411976	0	0	0	0.17282	0	0	0	0	0.0253993	0.74806
CTAGATGTGAGTGTAA-1_1	BCST-1	5299	2253	16070	3200	0	CTAGATGTGAGTGTAA-1_1	0.706715	0	0	0	0	0	0	0.0897647	0	0.174363	0	0.00991494	0	0	0	0	0.0192423	0.706715
CTAGATTTACGACGGC-1_1	BCST-1	14805	4333	16755	4331	0	CTAGATTTACGACGGC-1_1	0.655707	0	0	0.0023662	0	0	0	0.0484172	0	0.117651	0	0	0	0.0788086	0	0	0.0970502	0.655707
CTAGCATAGTATAATG-1_1	BCST-1	27635	5874	18605	5651	0	CTAGCATAGTATAATG-1_1	0.711895	0	0	0	0	0	0	0.197181	0	0.0259241	0	0.0171034	0	0	0	0	0.0478961	0.711895
CTAGCCACAGGCGAGC-1_1	BCST-1	24439	5407	18754	5349	0	CTAGCCACAGGCGAGC-1_1	0.817638	0	0	0	0	0	0.0368345	0.101533	0	0.0439944	0	0	0	0	0	0	0	0.817638
CTAGCCGATGTTATGA-1_1	BCST-1	24648	5311	18717	5233	1	CTAGCCGATGTTATGA-1_1	0.599795	0	0	0	0	0	0	0.263423	0	0.0352019	0	0	0	0	0	0	0.10158	0.599795
CTAGCTTAATGGTCCC-1_1	BCST-1	14634	4040	16795	4038	0	CTAGCTTAATGGTCCC-1_1	0.748505	0	0	0.00430534	0	0	0	0.0837242	0	0.163466	0	0	0	0	0	0	0	0.748505
CTAGGCGCCCTATCAG-1_1	BCST-1	19054	4757	18240	4757	0	CTAGGCGCCCTATCAG-1_1	0.839793	0	0	0.00295055	0	0	0	0.0591713	0	0.0649587	0	0	0	0	0	0	0.0331261	0.839793
CTAGGTCTGAAGGAAT-1_1	BCST-1	19189	4940	18300	4938	1	CTAGGTCTGAAGGAAT-1_1	0.652105	0	0	0	0	0	0	0.207991	0	0.0956594	0	0	0	0	0	0	0.0442455	0.652105
CTAGGTTCGGACGTGA-1_1	BCST-1	6099	2200	16446	2981	4	CTAGGTTCGGACGTGA-1_1	0.664178	0	0	0	0	0	0	0.111251	0	0.051385	0	0.0302833	0	0.0957813	0	0	0.0471214	0.664178
CTAGTAGAAAGGGATT-1_1	BCST-1	24415	5481	18694	5415	0	CTAGTAGAAAGGGATT-1_1	0.695408	0	0	0	0	0	0	0.209481	0	0.0148861	0	0	0	0	0	0	0.0802248	0.695408
CTAGTCACGTCTTAAG-1_1	BCST-1	17569	4785	17589	4783	1	CTAGTCACGTCTTAAG-1_1	0.221179	0	0	0	0	0	0	0.180699	0	0.102626	0	0	0	0	0	0	0.495496	0.495496
CTAGTGAAGGACAGGA-1_1	BCST-1	16105	4312	17035	4311	0	CTAGTGAAGGACAGGA-1_1	0.753146	0	0	0	0	0	0	0.0764775	0	0.151328	0	0	0	0	0	0	0.0190483	0.753146
CTAGTTACAACCCGGT-1_1	BCST-1	23587	5324	18707	5290	0	CTAGTTACAACCCGGT-1_1	0.859791	0	0	0.00305066	0	0	0	0.0425467	0	0.0503288	0	0	0	0	0	0	0.0442832	0.859791
CTAGTTGGGCCCGGTA-1_1	BCST-1	15961	4480	16983	4477	6	CTAGTTGGGCCCGGTA-1_1	0.0984085	0	0	0.541618	0	0	0	0.1909	0	0	0	0.139297	0	0	0	0	0.0297775	0.541618
CTATAAGAGCCAATCG-1_1	BCST-1	29409	6030	18623	5608	4	CTATAAGAGCCAATCG-1_1	0.213175	0	0	0	0	0	0	0.0149717	0	0	0	0.701208	0	0	0	0	0.0706449	0.701208
CTATAGGCGTTGATGT-1_1	BCST-1	5600	2041	16382	2998	0	CTATAGGCGTTGATGT-1_1	0.143542	0	0	0	0	0	0	0	0	0.836656	0	0	0	0	0	0	0.0198017	0.836656
CTATCACAACGCTGGA-1_1	BCST-1	17386	4578	17508	4578	1	CTATCACAACGCTGGA-1_1	0.0661742	0	0	0	0	0	0.041215	0.892611	0	0	0	0	0	0	0	0	0	0.892611
CTATCGACGAAATACA-1_1	BCST-1	21325	5124	18645	5121	0	CTATCGACGAAATACA-1_1	0.766645	0	0	0.00399027	0	0	0	0.0803986	0	0.0403302	0	0	0	0	0	0	0.108636	0.766645
CTATCGCGTAGAGAAC-1_1	BCST-1	22315	5301	18708	5293	4	CTATCGCGTAGAGAAC-1_1	0.209261	0	0	0	0	0	0	0.00911094	0	0.0126375	0	0.539215	0	0	0	0	0.229775	0.539215
CTATCGGGTCTCAACA-1_1	BCST-1	23562	5539	18746	5501	0	CTATCGGGTCTCAACA-1_1	0.809472	0	0	0	0	0	0	0.166656	0	0	0	0	0	0	0	0	0.0238728	0.809472
CTATGCCCGAATGCAA-1_1	BCST-1	23832	5330	18704	5296	0	CTATGCCCGAATGCAA-1_1	0.590595	0	0	0	0	0	0	0.348001	0	0	0	0	0	0	0	0	0.0614044	0.590595
CTATGGGAAGCGGAAT-1_1	BCST-1	15016	4077	16864	4076	0	CTATGGGAAGCGGAAT-1_1	0.54897	0	0	0.00315003	0	0	0	0.0315394	0	0.282753	0	0	0	0	0	0	0.133588	0.54897
CTATGTCACTAGCCCA-1_1	BCST-1	26670	5729	18629	5556	1	CTATGTCACTAGCCCA-1_1	0.0095255	0	0	0	0	0	0	0.434684	0.00383955	0	0	0	0	0.0546845	0	0	0.497267	0.497267
CTATGTCTATTGAAAC-1_1	BCST-1	39027	6909	18506	5324	1	CTATGTCTATTGAAAC-1_1	0.119529	0	0	0	0	0	0	0.634456	0.0233412	0.0865552	0	0	0	0	0	0	0.136119	0.634456
CTATGTGAGTCACGGC-1_1	BCST-1	25549	5509	18693	5406	1	CTATGTGAGTCACGGC-1_1	0.347699	0	0	0	0	0	0	0.39088	0.0198238	0	0	0.0169905	0	0	0	0	0.224606	0.39088
CTATTCATGTGTCCCA-1_1	BCST-1	9084	3042	16973	3257	0	CTATTCATGTGTCCCA-1_1	0.388796	0	0	0	0	0	0	0.0399285	0	0.556524	0	0	0	0	0	0	0.014751	0.556524
CTATTTGGTTACGGAT-1_1	BCST-1	4683	1850	16131	3041	3	CTATTTGGTTACGGAT-1_1	0.216885	0	0	0	0	0	0	0.104508	0.0469624	0.0210086	0	0.278834	0	0.0410735	0	0	0.290728	0.290728
CTCAAACCACTGCCCG-1_1	BCST-1	3819	1871	15959	3328	2	CTCAAACCACTGCCCG-1_1	0.234551	0	0	0	0	0	0	0.075863	0	0.110823	0	0.277058	0	0	0	0	0.301705	0.301705
CTCAACTAACCCGGAT-1_1	BCST-1	9652	3419	16723	3597	4	CTCAACTAACCCGGAT-1_1	0.106813	0	0	0	0	0	0	0.00677184	0	0.0155066	0	0.799138	0	0	0	0	0.0717703	0.799138
CTCACATTTACTAAAT-1_1	BCST-1	7647	2754	16817	3193	3	CTCACATTTACTAAAT-1_1	0.7007	0	0	0	0	0	0	0.0589525	0	0.0819228	0	0.0915892	0	0	0	0	0.0668352	0.7007
CTCACCAGTACAAGTG-1_1	BCST-1	36317	6390	18529	5061	1	CTCACCAGTACAAGTG-1_1	0.821897	0	0	0	0	0	0	0.154221	0.0238817	0	0	0	0	0	0	0	0	0.821897
CTCACTGTGATACTTA-1_1	BCST-1	16646	4478	17190	4478	1	CTCACTGTGATACTTA-1_1	0.60365	0	0	0	0	0	0	0.0617868	0	0.137623	0	0	0	0	0	0	0.19694	0.60365
CTCACTTGGCTGGTAA-1_1	BCST-1	12999	3945	16623	3948	1	CTCACTTGGCTGGTAA-1_1	0.334212	0	0	0	0	0	0	0.443009	0	0	0	0	0	0	0	0	0.22278	0.443009
CTCAGATTGTGATAAG-1_1	BCST-1	6792	2485	16605	3070	0	CTCAGATTGTGATAAG-1_1	0.497316	0	0	0	0	0	0	0.00353595	0	0.483084	0	0	0	0	0	0	0.0160646	0.497316
CTCAGGACTCACCTGT-1_1	BCST-1	21033	5210	18615	5206	3	CTCAGGACTCACCTGT-1_1	0	0	0	0	0	0	0.0277362	0.0721194	0.0234505	0	0	0.241981	0	0.507927	0	0	0.126786	0.507927
CTCAGTCACGACAAAT-1_1	BCST-1	28802	5355	18407	4957	0	CTCAGTCACGACAAAT-1_1	0.496205	0	0	0.00163794	0	0	0	0.0681109	0	0.295731	0	0	0	0	0	0	0.138315	0.496205
CTCATAAATGTGTATA-1_1	BCST-1	13836	4155	16664	4148	6	CTCATAAATGTGTATA-1_1	0	0	0	0.764891	0	0	0	0.11268	0	0	0	0.0970395	0	0	0	0	0.0253899	0.764891
CTCATGGCTCACAATC-1_1	BCST-1	9701	3409	16643	3596	3	CTCATGGCTCACAATC-1_1	0.0555027	0	0	0	0	0	0.0704268	0.13631	0.0204828	0	0	0.196105	0	0.216272	0	0	0.304901	0.304901
CTCATGGTAATTTGCG-1_1	BCST-1	29364	5786	18530	5384	3	CTCATGGTAATTTGCG-1_1	0.0296952	0	0	0	0	0	0.0190408	0.0504906	0.0182825	0	0	0.182536	0	0.654094	0	0	0.0458608	0.654094
CTCATTAACGTTGCCC-1_1	BCST-1	4678	2024	16043	3210	0	CTCATTAACGTTGCCC-1_1	0.566088	0	0	0.00442815	0	0	0	0.0167336	0	0.345764	0	0	0	0	0	0	0.0669864	0.566088
CTCATTCGTGAACATC-1_1	BCST-1	20900	4878	18548	4876	0	CTCATTCGTGAACATC-1_1	0.805819	0	0	0	0	0	0	0.030204	0	0.0913376	0	0	0	0	0	0	0.0726396	0.805819
CTCATTGCTCTAACAA-1_1	BCST-1	6370	2372	16508	3089	2	CTCATTGCTCTAACAA-1_1	0.266691	0	0	0	0	0	0	0.0638599	0	0.0773456	0	0.290695	0	0	0	0	0.301408	0.301408
CTCATTTGATGGGCGG-1_1	BCST-1	24002	5494	18746	5450	1	CTCATTTGATGGGCGG-1_1	0.0544313	0	0	0	0	0	0	0.590802	0.0579657	0	0	0	0	0	0	0	0.296801	0.590802
CTCCCAATGAGTCGCG-1_1	BCST-1	14927	3933	16854	3931	3	CTCCCAATGAGTCGCG-1_1	0.45325	0	0	0.00350241	0	0	0	0.154957	0	0.0204832	0	0	0	0	0	0	0.367808	0.45325
CTCCCTCCTTTCGATC-1_1	BCST-1	25616	5310	18591	5205	0	CTCCCTCCTTTCGATC-1_1	0.377592	0	0	0.00239252	0	0	0	0.0364825	0	0.476465	0	0	0	0	0	0	0.107068	0.476465
CTCCGCCCACATGAGG-1_1	BCST-1	20003	4899	18452	4896	0	CTCCGCCCACATGAGG-1_1	0.793553	0	0	0	0	0	0	0.115013	0	0.0594589	0	0	0	0	0	0	0.0319751	0.793553
CTCCGGCCTAATATGC-1_1	BCST-1	20411	4961	18527	4957	1	CTCCGGCCTAATATGC-1_1	0.419412	0	0	0	0	0	0	0.425174	0	0.100838	0	0	0	0	0	0	0.0545755	0.425174
CTCCGGCTTGTAGACA-1_1	BCST-1	32621	6379	18741	5642	3	CTCCGGCTTGTAGACA-1_1	0.0447655	0	0	0	0	0	0	0.160473	0.0283801	0	0	0.400223	0	0.123939	0	0	0.242219	0.400223
CTCCTAAGTTATGTCT-1_1	BCST-1	20521	5097	18568	5095	1	CTCCTAAGTTATGTCT-1_1	0.340557	0	0	0	0	0	0	0.448116	0	0	0	0.0215538	0	0	0	0	0.189773	0.448116
CTCCTCCAGCTCACAC-1_1	BCST-1	7178	2696	16635	3167	0	CTCCTCCAGCTCACAC-1_1	0.391544	0	0	0	0	0	0	0.173573	0	0.0486254	0	0.0362153	0	0.00508871	0	0	0.344953	0.391544
CTCCTGTTCAAGGCAG-1_1	BCST-1	18317	4734	17996	4733	1	CTCCTGTTCAAGGCAG-1_1	0.0141363	0	0	0	0	0	0	0.466123	0	0	0	0	0	0.0195502	0	0	0.500191	0.500191
CTCCTTTACGCAAGTC-1_1	BCST-1	28630	5756	18638	5453	1	CTCCTTTACGCAAGTC-1_1	0.272401	0	0	0	0	0	0	0.593258	0	0	0	0.0184881	0	0	0	0	0.115853	0.593258
CTCGAGATCCAAAGCA-1_1	BCST-1	15898	4191	17016	4190	0	CTCGAGATCCAAAGCA-1_1	0.270058	0	0	0	0	0	0	0.0141029	0	0.677559	0	0	0	0	0	0	0.0382802	0.677559
CTCGAGGTCGAACAGT-1_1	BCST-1	25469	5423	18654	5317	1	CTCGAGGTCGAACAGT-1_1	0.366772	0	0	0	0	0	0	0.429755	0	0	0	0	0	0.0343372	0	0	0.169135	0.429755
CTCGATATTTGCGAGC-1_1	BCST-1	31715	5568	18420	4828	0	CTCGATATTTGCGAGC-1_1	0.290449	0	0	0	0	0	0	0.0552919	0	0.58586	0	0	0	0	0	0	0.0683989	0.58586
CTCGCACCTATATAGT-1_1	BCST-1	11366	3534	16609	3571	0	CTCGCACCTATATAGT-1_1	0.616211	0	0	0	0	0	0	0.248238	0	0.0668152	0	0.0426213	0	0	0	0	0.0261143	0.616211
CTCGCCGAATGTAGGG-1_1	BCST-1	25150	5327	18669	5236	1	CTCGCCGAATGTAGGG-1_1	0.496949	0	0	0	0	0	0	0.347137	0	0	0	0	0	0.0227262	0	0	0.133187	0.496949
CTCGCTAGGTAAGCGA-1_1	BCST-1	17191	4722	17404	4719	1	CTCGCTAGGTAAGCGA-1_1	0.145352	0	0	0	0	0	0	0.506117	0	0.0560622	0	0	0	0	0	0	0.292468	0.506117
CTCGGGATAACACCTA-1_1	BCST-1	3844	1624	16174	3165	2	CTCGGGATAACACCTA-1_1	0.333052	0	0	0	0	0	0	0.0549427	0	0.582074	0	0.0130155	0	0	0	0	0.0169161	0.582074
CTCGGTACCACTGCTC-1_1	BCST-1	15121	4157	16832	4156	2	CTCGGTACCACTGCTC-1_1	0.666301	0	0	0	0	0	0	0.0874113	0	0.0591872	0	0.0675629	0	0.0792782	0	0	0.0402589	0.666301
CTCGGTCCGTAGCCTG-1_1	BCST-1	29472	5931	18556	5496	1	CTCGGTCCGTAGCCTG-1_1	0.0174843	0	0	0	0	0	0	0.872103	0	0	0	0	0	0	0	0	0.110413	0.872103
CTCGGTTGTCGGCCCT-1_1	BCST-1	3483	1532	16220	3279	2	CTCGGTTGTCGGCCCT-1_1	0.640298	0	0	0	0	0	0	0.0288776	0	0.135072	0	0.148868	0	0	0	0	0.0468841	0.640298
CTCGTCTGTGCCTTCG-1_1	BCST-1	12616	3845	16671	3856	1	CTCGTCTGTGCCTTCG-1_1	0.407241	0	0	0	0	0	0	0.332906	0	0.0758126	0	0	0	0	0	0	0.18404	0.407241
CTCGTTTCTAATGTTT-1_1	BCST-1	22160	5186	18702	5171	1	CTCGTTTCTAATGTTT-1_1	0.029748	0	0	0	0	0	0	0.970252	0	0	0	0	0	0	0	0	0	0.970252
CTCTAACACCGGCAGC-1_1	BCST-1	4686	1986	16002	3142	1	CTCTAACACCGGCAGC-1_1	0.226171	0	0	0	0	0	0	0.637173	0	0.037301	0	0	0	0	0	0	0.0993547	0.637173
CTCTAATGCATTGATC-1_1	BCST-1	37515	6810	18537	5380	1	CTCTAATGCATTGATC-1_1	0.0452409	0	0	0	0	0	0	0.614765	0	0.011612	0	0	0	0	0	0	0.328382	0.614765
CTCTACACTGGCGATT-1_1	BCST-1	22577	5212	18726	5197	1	CTCTACACTGGCGATT-1_1	0.648688	0	0	0	0	0	0	0.106823	0	0.0466704	0	0	0	0	0	0	0.197819	0.648688
CTCTACATCCTGCGTG-1_1	BCST-1	9065	3280	16936	3492	1	CTCTACATCCTGCGTG-1_1	0.173012	0	0	0	0	0	0.0577613	0.769226	0	0	0	0	0	0	0	0	0	0.769226
CTCTAGCCCTCGGAAA-1_1	BCST-1	18118	4510	17894	4509	1	CTCTAGCCCTCGGAAA-1_1	0.110277	0	0	0	0	0	0	0.749553	0	0	0	0	0	0	0	0	0.140171	0.749553
CTCTATTTGGCTGCAG-1_1	BCST-1	12875	3758	16674	3767	0	CTCTATTTGGCTGCAG-1_1	0.385659	0	0	0	0	0	0	0.0230864	0	0.515014	0	0	0	0	0	0	0.0762408	0.515014
CTCTCACAATCGATGA-1_1	BCST-1	9543	3069	16896	3258	3	CTCTCACAATCGATGA-1_1	0.639139	0	0	0	0	0	0	0.14362	0	0.0631789	0	0.0111435	0	0.0613151	0	0	0.0816029	0.639139
CTCTCGCTGTACTATG-1_1	BCST-1	7934	2656	16945	3097	0	CTCTCGCTGTACTATG-1_1	0.806132	0	0	0.00343583	0	0	0	0.0164553	0	0.117021	0	0	0	0	0	0	0.0569559	0.806132
CTCTGCGAAGCAAGCA-1_1	BCST-1	21133	5434	18671	5430	4	CTCTGCGAAGCAAGCA-1_1	0.00252343	0	0	0	0.399461	0	0	0	0	0	0	0.151643	0	0	0	0	0.446373	0.446373
CTCTGGACGCCTGGTG-1_1	BCST-1	16229	4505	17048	4504	1	CTCTGGACGCCTGGTG-1_1	0.680962	0	0	0	0	0	0	0.0704097	0	0.0516622	0	0.0100726	0	0	0	0	0.186893	0.680962
CTCTGTTTGAGGATTC-1_1	BCST-1	3822	1630	16236	3220	0	CTCTGTTTGAGGATTC-1_1	0.294725	0	0	0	0	0	0	0.0230337	0	0.638033	0	0.0110371	0	0	0	0	0.0331711	0.638033
CTCTTCTATTGACTGG-1_1	BCST-1	19719	4779	18390	4774	1	CTCTTCTATTGACTGG-1_1	0.116417	0	0	0	0	0	0	0.436233	0	0.0576167	0	0	0	0	0	0	0.389733	0.436233
CTCTTCTGGAAGTTAG-1_1	BCST-1	9740	3562	16590	3761	4	CTCTTCTGGAAGTTAG-1_1	0	0	0	0	0.0506472	0	0	0	0	0	0	0.63582	0	0	0	0	0.313533	0.63582
CTCTTGTCCCGCTTGG-1_1	BCST-1	20304	4788	18469	4787	0	CTCTTGTCCCGCTTGG-1_1	0.278587	0	0	0	0	0	0	0.011683	0	0.613652	0	0	0	0	0	0	0.0960783	0.613652
CTGAAAGAGATCCGAC-1_1	BCST-1	17857	5179	17786	5172	4	CTGAAAGAGATCCGAC-1_1	0	0	0	0	0	0	0	0.00700074	0	0	0	0.894239	0	0	0	0	0.0987604	0.894239
CTGAATCCGAGACCTC-1_1	BCST-1	24963	5375	18658	5295	0	CTGAATCCGAGACCTC-1_1	0.582447	0	0	0.00284567	0	0	0.0267835	0.154413	0	0.0952635	0	0.138247	0	0	0	0	0	0.582447
CTGAATTTATTGCCAG-1_1	BCST-1	24117	5379	18733	5333	1	CTGAATTTATTGCCAG-1_1	0.014584	0	0	0	0	0	0	0.642466	0	0	0	0.00965801	0	0.0144149	0	0	0.318877	0.642466
CTGACATAGAAATAGA-1_1	BCST-1	26730	5735	18651	5585	1	CTGACATAGAAATAGA-1_1	0.225094	0	0	0	0	0	0	0.341282	0	0.0690066	0	0.0175514	0	0	0	0	0.347067	0.347067
CTGACTGCGCAGCTCG-1_1	BCST-1	33780	6631	18703	5740	1	CTGACTGCGCAGCTCG-1_1	0.0172748	0	0	0	0	0	0	0.88509	0	0	0	0	0	0	0	0	0.0976352	0.88509
CTGAGAAAGTTCGGCG-1_1	BCST-1	28772	5817	18595	5488	0	CTGAGAAAGTTCGGCG-1_1	0.584158	0	0	0	0	0	0	0.348998	0	0.0322397	0	0	0	0	0	0	0.0346047	0.584158
CTGAGAGTAGAAATAC-1_1	BCST-1	25272	6005	18882	5931	0	CTGAGAGTAGAAATAC-1_1	0.540256	0	0	0	0	0	0	0.27244	0	0.112702	0	0.000651005	0	0	0	0	0.0739509	0.540256
CTGAGCAAGTAACAAG-1_1	BCST-1	34687	6631	18536	5546	3	CTGAGCAAGTAACAAG-1_1	0.058488	0	0	0	0	0	0.0168057	0.110611	0.0358401	0	0	0.367539	0	0.184068	0	0	0.226648	0.367539
CTGAGCGAGACTTATT-1_1	BCST-1	3023	1429	16181	3386	0	CTGAGCGAGACTTATT-1_1	0.814175	0	0	0.00237716	0	0	0	0.127999	0	0.0554488	0	0	0	0	0	0	0	0.814175
CTGATAGTGTATCTCA-1_1	BCST-1	18021	4634	17857	4634	0	CTGATAGTGTATCTCA-1_1	0.857616	0	0	0	0	0	0	0.0637132	0	0.0403116	0	0	0	0	0	0	0.0383593	0.857616
CTGCAAGCACGTTCCG-1_1	BCST-1	21253	5024	18574	5021	2	CTGCAAGCACGTTCCG-1_1	0.562915	0	0	0	0	0	0	0.0418885	0	0.036092	0	0.179484	0	0.0682454	0	0	0.111376	0.562915
CTGCACAACTACATAT-1_1	BCST-1	6387	2271	16561	2999	2	CTGCACAACTACATAT-1_1	0.425665	0	0	0.00342503	0	0	0	0.0310888	0	0.488753	0	0	0	0	0	0	0.051068	0.488753
CTGCACCTAGTCCACA-1_1	BCST-1	8186	2913	16897	3254	0	CTGCACCTAGTCCACA-1_1	0.74141	0	0	0	0	0	0	0.107531	0	0.0892445	0	0	0	0	0	0	0.0618143	0.74141
CTGCACCTGGAACCGC-1_1	BCST-1	12727	3711	16681	3725	0	CTGCACCTGGAACCGC-1_1	0.763067	0	0	0.00574642	0	0	0.0461007	0.114891	0	0.0247374	0	0	0	0	0	0	0.0454575	0.763067
CTGCACTCCAGTACAG-1_1	BCST-1	21678	5153	18630	5149	1	CTGCACTCCAGTACAG-1_1	0.343576	0	0	0	0	0	0	0.25815	0	0.103326	0	0.00954515	0	0	0	0	0.285403	0.343576
CTGCAGAGAATCAGAG-1_1	BCST-1	27084	5678	18604	5534	0	CTGCAGAGAATCAGAG-1_1	0.352228	0	0	0.00166032	0	0	0	0.0680188	0	0.487492	0	0	0	0	0	0	0.0906	0.487492
CTGCAGGGTGACGCTC-1_1	BCST-1	13850	4130	16669	4129	1	CTGCAGGGTGACGCTC-1_1	0.183758	0	0	0.0372716	0	0	0.176475	0.59393	0	0	0	0	0	0	0	0	0.00856606	0.59393
CTGCCAAGGTTGGAAG-1_1	BCST-1	1826	921	16097	3617	5	CTGCCAAGGTTGGAAG-1_1	0.578583	0	0	0	0	0	0	0.118579	0	0.112202	0	0.00816523	0	0	0	0	0.18247	0.578583
CTGCCATGCATCACAT-1_1	BCST-1	19694	4880	18386	4880	1	CTGCCATGCATCACAT-1_1	0.608202	0	0	0	0	0	0	0.252737	0	0.0834169	0	0	0	0	0	0	0.0556441	0.608202
CTGCCCACGAAGCGTT-1_1	BCST-1	29144	5726	18532	5348	0	CTGCCCACGAAGCGTT-1_1	0.864933	0	0	0	0	0	0	0.0889768	0	0	0	0	0	0	0	0	0.0460902	0.864933
CTGCCTAGCCACCAAG-1_1	BCST-1	3062	1355	16270	3354	0	CTGCCTAGCCACCAAG-1_1	0.240569	0	0	0	0	0	0	0.0180122	0	0.632195	0	0.0173124	0	0	0	0	0.0919112	0.632195
CTGCCTCATATGCAAC-1_1	BCST-1	5581	2130	16262	3049	5	CTGCCTCATATGCAAC-1_1	0.450108	0	0	0	0.0177752	0	0	0.136951	0	0.107835	0	0	0	0	0	0	0.287331	0.450108
CTGCCTTTCTAGTAAA-1_1	BCST-1	15775	4266	16974	4266	0	CTGCCTTTCTAGTAAA-1_1	0.367889	0	0	0	0	0	0	0.0117101	0	0.600337	0	0	0	0	0	0	0.0200644	0.600337
CTGCGACCTCGCCGAA-1_1	BCST-1	297	252	15661	4357	2	CTGCGACCTCGCCGAA-1_1	0.224608	0	0	0	0	0	0	0.0899487	0	0.114157	0	0.290549	0	0	0	0	0.280737	0.290549
CTGCGGGTGAAATGTT-1_1	BCST-1	14795	4146	16814	4145	4	CTGCGGGTGAAATGTT-1_1	0.579792	0	0	0	0	0	0	0.0541109	0	0.0298664	0	0.174347	0	0.0868434	0	0	0.0750402	0.579792
CTGCTCTCAACACACC-1_1	BCST-1	8190	3052	16943	3407	4	CTGCTCTCAACACACC-1_1	0.255858	0	0	0	0	0	0	0	0	0.0155639	0	0.550014	0	0	0	0	0.178564	0.550014
CTGCTGAGGCCACGAA-1_1	BCST-1	23385	5248	18679	5219	0	CTGCTGAGGCCACGAA-1_1	0.682985	0	0	0.0032705	0	0	0	0.0703566	0	0.0377861	0	0	0	0	0	0	0.205602	0.682985
CTGCTGTCTAACGAGC-1_1	BCST-1	25740	5469	18626	5348	0	CTGCTGTCTAACGAGC-1_1	0.869863	0	0	0	0	0	0.00766939	0.122468	0	0	0	0	0	0	0	0	0	0.869863
CTGCTTGGCGATAGCT-1_1	BCST-1	24362	5266	18668	5210	1	CTGCTTGGCGATAGCT-1_1	0.29847	0	0	0	0	0	0	0.381379	0	0	0	0	0	0.0331565	0	0	0.286994	0.381379
CTGGAAATGGATGCTT-1_1	BCST-1	22901	5103	18621	5082	1	CTGGAAATGGATGCTT-1_1	0.430382	0	0	0	0	0	0	0.36177	0	0	0	0.0215292	0	0	0	0	0.186319	0.430382
CTGGAAGACACGGTGG-1_1	BCST-1	18331	4635	17992	4633	0	CTGGAAGACACGGTGG-1_1	0.854233	0	0	0	0	0	0	0.027912	0	0.117855	0	0	0	0	0	0	0	0.854233
CTGGATTTACACTTGA-1_1	BCST-1	19802	4822	18406	4820	0	CTGGATTTACACTTGA-1_1	0.493858	0	0	0	0	0	0	0	0	0.487655	0	0	0	0	0	0	0.0184868	0.493858
CTGGCATCCGAATGAG-1_1	BCST-1	22497	5221	18696	5210	1	CTGGCATCCGAATGAG-1_1	0.386572	0	0	0	0	0	0	0.48439	0	0	0	0	0	0	0	0	0.129038	0.48439
CTGGCGACATAAGTCC-1_1	BCST-1	6006	2267	16392	3059	2	CTGGCGACATAAGTCC-1_1	0.439379	0	0	0	0	0	0	0	0	0.514892	0	0	0	0	0	0	0.0457288	0.514892
CTGGCGATTTACATGT-1_1	BCST-1	9859	3325	16726	3480	4	CTGGCGATTTACATGT-1_1	0.351532	0	0	0	0	0	0	0.0177409	0	0	0	0.442832	0	0.0956428	0	0	0.0922523	0.442832
CTGGCGCACAGGTCTG-1_1	BCST-1	12087	3806	16656	3833	0	CTGGCGCACAGGTCTG-1_1	0.68322	0	0	0	0	0	0.017931	0.154395	0	0.144453	0	0	0	0	0	0	0	0.68322
CTGGCGGGAATAAGTA-1_1	BCST-1	17769	4613	17737	4609	1	CTGGCGGGAATAAGTA-1_1	0.583498	0	0	0	0	0	0	0.176716	0	0	0	0.0136061	0	0	0	0	0.22618	0.583498
CTGGCTCCTGCGGGAT-1_1	BCST-1	16070	5003	16920	4993	4	CTGGCTCCTGCGGGAT-1_1	0.0136791	0	0	0	0.0983746	0	0	0.0345804	0	0.0327988	0	0.415389	0	0	0	0	0.405179	0.415389
CTGGCTGATTCATCCT-1_1	BCST-1	28933	5864	18532	5501	0	CTGGCTGATTCATCCT-1_1	0.666334	0	0	0	0	0	0.0186534	0.160125	0	0.0575853	0	0	0	0	0	0	0.0973024	0.666334
CTGGCTGGTTGTCAGT-1_1	BCST-1	9991	3237	16753	3376	0	CTGGCTGGTTGTCAGT-1_1	0.841458	0	0	0	0	0	0.0195772	0.095427	0	0.026508	0	0	0	0	0	0	0.01703	0.841458
CTGGGATAAATAATGG-1_1	BCST-1	14666	4057	16814	4057	4	CTGGGATAAATAATGG-1_1	0.337615	0	0	0	0	0	0	0	0	0.0158959	0	0.561391	0	0	0	0	0.0850986	0.561391
CTGGGATACGCTACCC-1_1	BCST-1	14154	4073	16736	4073	0	CTGGGATACGCTACCC-1_1	0.810715	0	0	0.00479398	0	0	0	0.0399109	0	0.132848	0	0	0	0	0	0	0.0117325	0.810715
CTGGGCCTGCTATATC-1_1	BCST-1	16796	4313	17274	4312	1	CTGGGCCTGCTATATC-1_1	0.755012	0	0	0	0	0	0	0.197787	0	0	0	0	0	0	0	0	0.0472009	0.755012
CTGGGCTACTGGAGAG-1_1	BCST-1	10582	3304	16640	3391	1	CTGGGCTACTGGAGAG-1_1	0.308252	0	0	0	0	0	0	0.523667	0	0.077873	0	0	0	0	0	0	0.0902079	0.523667
CTGGGTAGGCAGTTAA-1_1	BCST-1	13666	4143	16673	4144	1	CTGGGTAGGCAGTTAA-1_1	0.142486	0	0	0	0	0	0	0.688983	0	0.0838116	0	0	0	0	0	0	0.0847194	0.688983
CTGGTAAAGACTTACA-1_1	BCST-1	12418	3923	16609	3927	1	CTGGTAAAGACTTACA-1_1	0.146707	0	0	0	0	0	0	0.679213	0.0516802	0	0	0	0	0	0	0	0.1224	0.679213
CTGGTAAAGTGTGGGC-1_1	BCST-1	20135	4945	18466	4941	4	CTGGTAAAGTGTGGGC-1_1	0.115341	0	0	0	0	0	0	0.0058244	0	0	0	0.778136	0	0.0121542	0	0	0.088545	0.778136
CTGGTAACACATAGAA-1_1	BCST-1	9317	2965	16996	3188	0	CTGGTAACACATAGAA-1_1	0.818268	0	0	0	0	0	0	0.0432349	0	0.0998717	0	0	0	0	0	0	0.038625	0.818268
CTGGTAACGAGCTCTT-1_1	BCST-1	19927	5050	18465	5047	1	CTGGTAACGAGCTCTT-1_1	0.346668	0	0	0	0	0	0	0.454884	0	0	0	0.0229114	0	0	0	0	0.175537	0.454884
CTGGTCATTCCAATCC-1_1	BCST-1	20031	4623	18410	4623	0	CTGGTCATTCCAATCC-1_1	0.812096	0	0	0	0	0	0	0.128373	0	0.0290439	0	0	0	0	0	0	0.0304873	0.812096
CTGGTTCAACGCATCA-1_1	BCST-1	32908	6398	18662	5566	0	CTGGTTCAACGCATCA-1_1	0.640342	0	0	0	0	0	0.0132453	0.217737	0	0	0	0.0364647	0	0	0	0	0.0922106	0.640342
CTGGTTTCGAGCAAGA-1_1	BCST-1	16658	4494	17206	4493	0	CTGGTTTCGAGCAAGA-1_1	0.833498	0	0	0	0	0	0.0210859	0.122347	0	0.012581	0	0	0	0	0	0	0.0104879	0.833498
CTGTACTTCTTAGCAT-1_1	BCST-1	12592	3614	16737	3627	0	CTGTACTTCTTAGCAT-1_1	0.874643	0	0	0	0	0	0.0267325	0.0607751	0	0.0238366	0	0	0	0	0	0	0.0140129	0.874643
CTGTAGCCATCTCACT-1_1	BCST-1	8446	3153	16899	3447	4	CTGTAGCCATCTCACT-1_1	0.0997777	0	0	0	0	0	0	0	0	0	0	0.815412	0	0	0	0	0.08481	0.815412
CTGTATGGTGTAGAAA-1_1	BCST-1	28124	5647	18544	5365	0	CTGTATGGTGTAGAAA-1_1	0.728116	0	0	0	0	0	0	0.200539	0	0.0181884	0	0	0	0	0	0	0.0531564	0.728116
CTGTCAAATGGCTCGG-1_1	BCST-1	7653	2410	16927	2921	0	CTGTCAAATGGCTCGG-1_1	0.347803	0	0	0.00255221	0	0	0	0.00872983	0	0.547027	0	0	0	0	0	0	0.0938887	0.547027
CTGTGCAGGGTAGGTC-1_1	BCST-1	10285	3328	16678	3461	4	CTGTGCAGGGTAGGTC-1_1	0.0667074	0	0	0	0.042714	0	0	0.00981825	0	0	0	0.476546	0	0	0	0	0.404215	0.476546
CTGTGGTCGGGAGATA-1_1	BCST-1	9348	3204	16820	3387	4	CTGTGGTCGGGAGATA-1_1	0.820385	0	0	0	0	0	0.0182485	0.0484122	0	0.0692286	0	0.0280706	0	0	0	0	0.0156553	0.820385
CTGTTACCCAATCTAG-1_1	BCST-1	8552	2965	16974	3252	3	CTGTTACCCAATCTAG-1_1	0.623662	0	0	0	0	0	0	0.0894438	0	0.100643	0	0	0	0	0	0	0.186251	0.623662
CTGTTCACTGCCTGTG-1_1	BCST-1	27185	5814	18561	5619	1	CTGTTCACTGCCTGTG-1_1	0.17769	0	0	0	0	0	0	0.252105	0	0.0607802	0	0.020474	0	0	0	0	0.488951	0.488951
CTGTTCATCTCACGGG-1_1	BCST-1	17118	4536	17377	4534	1	CTGTTCATCTCACGGG-1_1	0.715101	0	0	0	0	0	0	0.0982865	0	0.0776626	0	0	0	0	0	0	0.10895	0.715101
CTGTTGGCTCTTCTGA-1_1	BCST-1	9682	3148	16789	3331	2	CTGTTGGCTCTTCTGA-1_1	0.25464	0	0	0	0	0	0	0.0106319	0	0.713091	0	0.0118652	0	0	0	0	0.00977141	0.713091
CTTAAATAAGACCCAT-1_1	BCST-1	28038	6220	18654	5941	4	CTTAAATAAGACCCAT-1_1	0	0	0	0	0.270987	0	0	0	0	0	0	0.362468	0	0	0	0	0.366546	0.366546
CTTAACTTACAGTATA-1_1	BCST-1	14835	4786	16655	4784	0	CTTAACTTACAGTATA-1_1	0.705252	0	0	0	0	0	0	0.252622	0	0.0163499	0	0.00183854	0	0	0	0	0.0239373	0.705252
CTTAACTTCGAAGTAC-1_1	BCST-1	26407	6100	18767	5970	0	CTTAACTTCGAAGTAC-1_1	0.556911	0	0	0	0	0	0	0.317734	0	0.071221	0	0.0115881	0	0.00405028	0	0	0.0384964	0.556911
CTTACACGGTATTCCA-1_1	BCST-1	16991	4521	17330	4519	0	CTTACACGGTATTCCA-1_1	0.828421	0	0	0.0039428	0	0	0	0.0478326	0	0.0351974	0	0	0	0	0	0	0.0846064	0.828421
CTTACACTGGGAAATA-1_1	BCST-1	31643	6220	18597	5582	1	CTTACACTGGGAAATA-1_1	0.708379	0	0	0	0	0	0	0.0541066	0	0	0	0	0	0	0	0	0.237514	0.708379
CTTACATAGATTTCTT-1_1	BCST-1	8503	3029	16910	3287	1	CTTACATAGATTTCTT-1_1	0.356918	0	0	0	0	0	0	0.412535	0	0.0738024	0	0	0	0	0	0	0.156745	0.412535
CTTACTGACTCCTCTG-1_1	BCST-1	10935	3319	16677	3393	0	CTTACTGACTCCTCTG-1_1	0.284123	0	0	0	0	0	0	0.015396	0	0.687154	0	0	0	0	0	0	0.0133265	0.687154
CTTAGATGTTTCATCC-1_1	BCST-1	16924	4550	17300	4549	1	CTTAGATGTTTCATCC-1_1	0.245144	0	0	0.0401496	0	0	0.164632	0.530815	0	0	0	0	0	0	0	0	0.0192597	0.530815
CTTAGCCCGGATAGTG-1_1	BCST-1	18652	4596	18084	4595	0	CTTAGCCCGGATAGTG-1_1	0.802365	0	0	0	0	0	0	0.154872	0	0.0246833	0	0	0	0	0	0	0.0180791	0.802365
CTTAGCCTTCCACATG-1_1	BCST-1	4656	1907	16124	3122	0	CTTAGCCTTCCACATG-1_1	0.720221	0	0	0	0	0	0	0.0280772	0	0.234895	0	0	0	0	0	0	0.0168061	0.720221
CTTAGTAGGCCTACAG-1_1	BCST-1	6749	2631	16486	3208	0	CTTAGTAGGCCTACAG-1_1	0.713329	0	0	0	0	0	0.0174153	0.229591	0	0.023405	0	0	0	0	0	0	0.0162598	0.713329
CTTAGTGTAGTAGCAT-1_1	BCST-1	21348	5180	18638	5178	1	CTTAGTGTAGTAGCAT-1_1	0.188568	0	0	0	0	0	0	0.377691	0	0.138578	0	0	0	0	0	0	0.295163	0.377691
CTTATAGATGGCTGTT-1_1	BCST-1	16599	4431	17190	4430	1	CTTATAGATGGCTGTT-1_1	0.0673912	0	0	0	0	0	0	0.290176	0	0	0	0.024706	0	0.0205188	0	0	0.597208	0.597208
CTTATGCGCTCAGGGC-1_1	BCST-1	10609	3279	16651	3376	0	CTTATGCGCTCAGGGC-1_1	0.881377	0	0	0.00647616	0	0	0	0.0259723	0	0.0378477	0	0	0	0	0	0	0.0483266	0.881377
CTTATGTTGACTACCA-1_1	BCST-1	23531	5265	18689	5223	1	CTTATGTTGACTACCA-1_1	0.0950618	0	0	0	0	0	0	0.442207	0	0.0664834	0	0	0	0	0	0	0.396247	0.442207
CTTCAACTCCACTTGG-1_1	BCST-1	5442	2028	16299	2985	2	CTTCAACTCCACTTGG-1_1	0.289001	0	0	0	0	0	0	0.0962812	0	0.102316	0	0.286487	0	0	0	0	0.225915	0.289001
CTTCAGTGGTCGCCTA-1_1	BCST-1	19800	4880	18408	4878	4	CTTCAGTGGTCGCCTA-1_1	0.00419972	0	0	0	0.632717	0	0	0.0109417	0	0	0	0.0869594	0	0	0	0	0.265182	0.632717
CTTCAGTTGGACAACG-1_1	BCST-1	23357	5715	18852	5672	4	CTTCAGTTGGACAACG-1_1	0.0501729	0	0	0	0	0	0	0.044295	0	0	0	0.376355	0	0.0133668	0	0	0.51581	0.51581
CTTCATAGCTCAAGAA-1_1	BCST-1	22204	5311	18685	5301	4	CTTCATAGCTCAAGAA-1_1	0.383445	0	0	0	0	0	0	0.0315683	0	0.0320495	0	0.33591	0	0	0	0	0.217027	0.383445
CTTCATCACCAGGGCT-1_1	BCST-1	7926	2803	16886	3188	1	CTTCATCACCAGGGCT-1_1	0.247658	0	0	0	0	0	0	0.700404	0	0	0	0	0	0	0	0	0.0519375	0.700404
CTTCATTGTCAGTGGA-1_1	BCST-1	11849	3443	16738	3478	0	CTTCATTGTCAGTGGA-1_1	0.872831	0	0	0	0	0	0	0.0504629	0	0.0325357	0	0	0	0	0	0	0.0441706	0.872831
CTTCCGCTCCGTGAAG-1_1	BCST-1	18006	4501	17849	4501	0	CTTCCGCTCCGTGAAG-1_1	0.507565	0	0	0	0	0	0	0.0269182	0	0.455901	0	0	0	0	0	0	0.00961576	0.507565
CTTCGATTGCGCAAGC-1_1	BCST-1	8512	3037	16989	3280	1	CTTCGATTGCGCAAGC-1_1	0.190184	0	0	0	0	0	0	0.470371	0	0	0	0	0	0	0	0	0.339445	0.470371
CTTCGGCCAATTGTTT-1_1	BCST-1	33220	6309	18567	5370	4	CTTCGGCCAATTGTTT-1_1	0	0	0	0	0.0590837	0	0	0	0	0	0	0.459891	0	0	0	0	0.481025	0.481025
CTTCGTAGATAGGTGA-1_1	BCST-1	16149	4430	17043	4428	1	CTTCGTAGATAGGTGA-1_1	0.69474	0	0	0	0	0	0	0.125421	0	0.132655	0	0	0	0	0	0	0.047184	0.69474
CTTCTATGTTGAAGTA-1_1	BCST-1	20151	4768	18462	4765	4	CTTCTATGTTGAAGTA-1_1	0.107346	0	0	0	0	0	0	0	0	0	0	0.784491	0	0	0	0	0.108163	0.784491
CTTCTATTAATGCTAG-1_1	BCST-1	5218	2011	16205	3025	0	CTTCTATTAATGCTAG-1_1	0.483722	0	0	0	0	0	0	0.0190772	0	0.437343	0	0	0	0	0	0	0.0598569	0.483722
CTTCTTACGTCGTATA-1_1	BCST-1	4849	2143	15940	3191	2	CTTCTTACGTCGTATA-1_1	0.335349	0	0	0	0	0	0	0.114976	0	0.0386821	0	0.286719	0	0.0693381	0	0	0.154936	0.335349
CTTGACCCGAAAGATA-1_1	BCST-1	17051	4694	17355	4693	0	CTTGACCCGAAAGATA-1_1	0.528956	0	0	0	0	0	0	0.43069	0.0146676	0	0	0	0	0	0	0	0.0256867	0.528956
CTTGAGGTTATCCCGA-1_1	BCST-1	26369	5509	18557	5346	3	CTTGAGGTTATCCCGA-1_1	0.199114	0	0	0	0	0	0	0.381023	0.020182	0.0218571	0	0.200307	0	0	0	0	0.177517	0.381023
CTTGAGTTAGGGTAAT-1_1	BCST-1	27458	5728	18592	5518	0	CTTGAGTTAGGGTAAT-1_1	0.733982	0	0	0	0	0	0	0.205753	0	0.021429	0	0	0	0	0	0	0.038837	0.733982
CTTGATGACCATCCAG-1_1	BCST-1	1916	1032	15949	3627	1	CTTGATGACCATCCAG-1_1	0.337207	0	0	0	0	0	0	0.422934	0.0287255	0.0497767	0	0	0	0	0	0	0.161356	0.422934
CTTGCAACCGCCTCCT-1_1	BCST-1	12073	3708	16682	3736	1	CTTGCAACCGCCTCCT-1_1	0.651536	0	0	0	0	0	0	0.29267	0	0	0	0	0	0	0	0	0.0557942	0.651536
CTTGCCCACCCACGCA-1_1	BCST-1	10055	3586	16582	3719	1	CTTGCCCACCCACGCA-1_1	0.0434075	0	0	0	0	0	0	0.693503	0.131645	0	0	0.0106363	0	0	0	0	0.120808	0.693503
CTTGCCCAGGCTCTAC-1_1	BCST-1	18516	4622	18051	4617	1	CTTGCCCAGGCTCTAC-1_1	0.195435	0	0	0	0	0	0	0.440932	0	0	0	0	0	0.063582	0	0	0.300051	0.440932
CTTGGCCAAGCTGGGA-1_1	BCST-1	11900	3630	16672	3657	1	CTTGGCCAAGCTGGGA-1_1	0.653245	0	0	0	0	0	0	0.346755	0	0	0	0	0	0	0	0	0	0.653245
CTTGTACTTGTTGACT-1_1	BCST-1	23515	5477	18736	5439	1	CTTGTACTTGTTGACT-1_1	0.538772	0	0	0	0	0	0	0.172187	0	0.136962	0	0	0	0	0	0	0.15208	0.538772
CTTGTCAACATTCGAG-1_1	BCST-1	5238	2104	16152	3097	0	CTTGTCAACATTCGAG-1_1	0.832941	0	0	0	0	0	0	0.054599	0	0.10306	0	0	0	0	0	0	0.00939962	0.832941
CTTGTGAGTCTTTGAC-1_1	BCST-1	18597	4810	18111	4810	0	CTTGTGAGTCTTTGAC-1_1	0.810827	0	0	0	0	0	0.013772	0.0953375	0	0.0693547	0	0.0107085	0	0	0	0	0	0.810827
CTTGTGCTCACCGATT-1_1	BCST-1	15942	4075	17044	4073	0	CTTGTGCTCACCGATT-1_1	0.454116	0	0	0.00374192	0	0	0	0.023455	0	0.423904	0	0	0	0	0	0	0.0947836	0.454116
CTTGTTGCTGAGTCAA-1_1	BCST-1	23315	5263	18689	5234	1	CTTGTTGCTGAGTCAA-1_1	0.421991	0	0	0	0	0	0	0.342673	0	0.0699375	0	0	0	0.051153	0	0	0.114245	0.421991
CTTGTTTATGTAGCCA-1_1	BCST-1	26923	5774	18610	5589	3	CTTGTTTATGTAGCCA-1_1	0.478913	0	0	0	0	0	0	0.172834	0	0.0229015	0	0	0	0	0	0	0.325352	0.478913
CTTTAACTTTCAAAGG-1_1	BCST-1	10962	3534	16586	3598	1	CTTTAACTTTCAAAGG-1_1	0.385275	0	0	0	0	0	0	0.506485	0	0.0564437	0	0	0	0	0	0	0.0517963	0.506485
CTTTAATATTGGTCGA-1_1	BCST-1	27207	5489	18539	5275	0	CTTTAATATTGGTCGA-1_1	0.627136	0	0	0	0	0	0	0.191403	0	0	0	0	0	0.0182629	0	0	0.163198	0.627136
CTTTACCGAATAGTAG-1_1	BCST-1	16687	4502	17216	4502	0	CTTTACCGAATAGTAG-1_1	0.803509	0	0	0	0	0	0	0.104414	0	0.0772948	0	0	0	0	0	0	0.0147814	0.803509
CTTTAGGAACACTGTT-1_1	BCST-1	16169	4265	17072	4261	0	CTTTAGGAACACTGTT-1_1	0.849315	0	0	0.00241822	0	0	0	0.120849	0	0.0274178	0	0	0	0	0	0	0	0.849315
CTTTAGTGCTATTATT-1_1	BCST-1	21345	5152	18632	5145	2	CTTTAGTGCTATTATT-1_1	0.317117	0	0	0	0	0	0	0.0875168	0	0.0103172	0	0.300575	0	0	0	0	0.284474	0.317117
CTTTCTGTGCGGGCTT-1_1	BCST-1	21798	4956	18608	4948	4	CTTTCTGTGCGGGCTT-1_1	0.0669034	0	0	0	0	0	0	0	0	0	0	0.851991	0	0	0	0	0.081106	0.851991
CTTTGACGTCGCTTCT-1_1	BCST-1	4351	1860	16110	3198	3	CTTTGACGTCGCTTCT-1_1	0.196586	0	0	0	0	0	0	0.0825801	0.0435833	0.00799399	0	0.380484	0	0.0838872	0	0	0.204885	0.380484
CTTTGCATCGCTCTTG-1_1	BCST-1	13614	4004	16681	4003	1	CTTTGCATCGCTCTTG-1_1	0.618967	0	0	0	0	0	0	0.298012	0.0478054	0	0	0.00648894	0	0	0	0	0.0287274	0.618967
CTTTGCTGTCATGGAT-1_1	BCST-1	19919	4551	18396	4548	1	CTTTGCTGTCATGGAT-1_1	0.206199	0	0	0	0	0	0	0.724471	0	0.0650057	0	0	0	0	0	0	0.00432505	0.724471
CTTTGGCGCTTTATAC-1_1	BCST-1	14107	4121	16692	4120	2	CTTTGGCGCTTTATAC-1_1	0.737278	0	0	0	0	0	0	0.104609	0	0.101852	0	0.0335273	0	0	0	0	0.0227346	0.737278
CTTTGGCTTTAGTAAA-1_1	BCST-1	18195	4599	17934	4598	2	CTTTGGCTTTAGTAAA-1_1	0.809871	0	0	0.00255013	0	0	0	0.040378	0	0.0588286	0	0.0631238	0	0	0	0	0.025248	0.809871
GAAACAGATGACCACC-1_1	BCST-1	27016	5868	18644	5701	1	GAAACAGATGACCACC-1_1	0.536547	0	0	0	0	0	0	0.183244	0	0.0736571	0	0.00658879	0	0	0	0	0.199964	0.536547
GAAACAGCCATGCAGT-1_1	BCST-1	7165	2717	16615	3243	0	GAAACAGCCATGCAGT-1_1	0.791594	0	0	0	0	0	0	0.161817	0	0	0	0.000813363	0	0	0	0	0.0457757	0.791594
GAAACCATGGTGCGCT-1_1	BCST-1	34594	6933	18902	6055	1	GAAACCATGGTGCGCT-1_1	0.294351	0	0	0	0	0	0	0.296013	0	0	0	0	0	0	0	0	0.409637	0.409637
GAAACCGAATTACCTT-1_1	BCST-1	23816	5372	18712	5320	1	GAAACCGAATTACCTT-1_1	0.597271	0	0	0	0	0	0	0.232812	0	0.0554177	0	0	0	0	0	0	0.1145	0.597271
GAAACCTATACAAATG-1_1	BCST-1	4827	2003	16069	3098	0	GAAACCTATACAAATG-1_1	0.688095	0	0	0	0	0	0	0.0940454	0	0.159151	0	0.0126051	0	0	0	0	0.0461031	0.688095
GAAACTCGTGCGATGC-1_1	BCST-1	13877	4025	16715	4022	0	GAAACTCGTGCGATGC-1_1	0.850168	0	0	0	0	0	0	0.1182	0	0	0	0	0	0	0	0	0.0316314	0.850168
GAAAGAACAGCGTTAT-1_1	BCST-1	39218	6882	18513	5236	0	GAAAGAACAGCGTTAT-1_1	0.670349	0	0	0	0	0	0	0.270054	0	0	0	0	0	0	0	0	0.0595968	0.670349
GAAAGCAGTGCACTTT-1_1	BCST-1	5560	2197	16187	3061	2	GAAAGCAGTGCACTTT-1_1	0.781143	0	0	0	0	0	0	0.0735327	0	0.0894346	0	0.0369416	0	0	0	0	0.0189478	0.781143
GAAAGCCCTTTGGACC-1_1	BCST-1	20030	4909	18449	4907	0	GAAAGCCCTTTGGACC-1_1	0.825719	0	0	0	0	0	0.0222743	0.103462	0	0.0212713	0	0	0	0	0	0	0.0272738	0.825719
GAAAGTGACTAACTGC-1_1	BCST-1	19502	4894	18359	4892	1	GAAAGTGACTAACTGC-1_1	0.77319	0	0	0	0	0	0	0.135535	0.0347945	0	0	0	0	0	0	0	0.0564804	0.77319
GAAATACTAAACGTTT-1_1	BCST-1	41654	6987	18246	4997	3	GAAATACTAAACGTTT-1_1	0.295703	0	0	0	0	0	0	0.434524	0	0.101675	0	0	0	0	0	0	0.168098	0.434524
GAAATATCACCATCAG-1_1	BCST-1	11526	3485	16653	3533	0	GAAATATCACCATCAG-1_1	0.788446	0	0	0	0	0	0	0.0711928	0	0.126435	0	0	0	0	0	0	0.0139264	0.788446
GAAATCGCGCGCAACT-1_1	BCST-1	26593	6177	18723	6018	1	GAAATCGCGCGCAACT-1_1	0.174871	0	0	0	0	0	0	0.684486	0.0165849	0.0440711	0	0	0	0	0	0	0.0799865	0.684486
GAAATCTGACCAAGTT-1_1	BCST-1	12952	4116	16554	4128	4	GAAATCTGACCAAGTT-1_1	0	0	0	0	0.062636	0	0	0	0	0	0	0.595091	0	0	0	0	0.342273	0.595091
GAAATGGCGGTGTTAG-1_1	BCST-1	23794	5354	18721	5312	1	GAAATGGCGGTGTTAG-1_1	0.78128	0	0	0	0	0	0	0.0961887	0	0	0	0.0122776	0	0	0	0	0.110253	0.78128
GAAATGGGATGTAAAC-1_1	BCST-1	31276	6136	18738	5542	1	GAAATGGGATGTAAAC-1_1	0.553826	0	0	0	0	0	0	0.411517	0	0	0	0	0	0	0	0	0.0346575	0.553826
GAAATTCACATCGCTG-1_1	BCST-1	37826	6649	18435	5161	0	GAAATTCACATCGCTG-1_1	0.860688	0	0	0	0	0	0	0.107764	0	0	0	0	0	0	0	0	0.0315482	0.860688
GAAATTGTCTCTATAA-1_1	BCST-1	21795	5077	18631	5068	0	GAAATTGTCTCTATAA-1_1	0.755324	0	0	0	0	0	0	0.145472	0	0.0252225	0	0	0	0	0	0	0.0739814	0.755324
GAACAACTGGGATGAA-1_1	BCST-1	16857	4466	17285	4465	1	GAACAACTGGGATGAA-1_1	0.550045	0	0	0	0	0	0	0.171835	0	0.0946234	0	0	0	0	0	0	0.183497	0.550045
GAACACACATCAACCA-1_1	BCST-1	32084	6324	18655	5648	1	GAACACACATCAACCA-1_1	0.468509	0	0	0	0	0	0	0.2976	0	0.0813505	0	0	0	0	0	0	0.152541	0.468509
GAACAGATTACTAAAT-1_1	BCST-1	30744	5978	18526	5382	0	GAACAGATTACTAAAT-1_1	0.460267	0	0	0	0	0	0	0.0735984	0	0.369274	0	0	0	0	0	0	0.0968608	0.460267
GAACCCTCTGTGTTCT-1_1	BCST-1	19353	4666	18305	4663	0	GAACCCTCTGTGTTCT-1_1	0.65522	0	0	0	0	0	0	0.220496	0	0.0176496	0	0.0115838	0	0	0	0	0.0950507	0.65522
GAACCTCGACCTACAC-1_1	BCST-1	20486	5055	18544	5053	1	GAACCTCGACCTACAC-1_1	0.271015	0	0	0	0	0	0	0.55348	0.0354392	0	0	0	0	0	0	0	0.140066	0.55348
GAACCTTTAACGATCC-1_1	BCST-1	20578	5062	18573	5060	0	GAACCTTTAACGATCC-1_1	0.734632	0	0	0	0	0	0.0174449	0.121899	0	0.0930651	0	0	0	0	0	0	0.0329592	0.734632
GAACGACCGAATGATA-1_1	BCST-1	24672	5853	18840	5808	1	GAACGACCGAATGATA-1_1	0.148024	0	0	0	0	0	0	0.728759	0.0594677	0	0	0	0	0	0	0	0.0637496	0.728759
GAACGCGGGTCACACG-1_1	BCST-1	24772	5385	18696	5305	1	GAACGCGGGTCACACG-1_1	0.565925	0	0	0	0	0	0	0.0584898	0	0.309092	0	0.025675	0	0	0	0	0.0408188	0.565925
GAACGTCTCATGGTCG-1_1	BCST-1	26240	5553	18614	5400	0	GAACGTCTCATGGTCG-1_1	0.569808	0	0	0	0	0	0	0.164134	0	0.0437235	0	0	0	0	0	0	0.222334	0.569808
GAACGTTAGGAAGACG-1_1	BCST-1	19563	4840	18364	4839	4	GAACGTTAGGAAGACG-1_1	0.260067	0	0	0	0.058302	0	0	0.171441	0	0.0176717	0	0.126845	0	0	0	0	0.365673	0.365673
GAACGTTTGTATCCAC-1_1	BCST-1	17130	4749	17371	4747	1	GAACGTTTGTATCCAC-1_1	0.243931	0	0	0	0	0	0	0.60513	0	0.0653325	0	0	0	0	0	0	0.0856062	0.60513
GAACTGTGGAGAGACA-1_1	BCST-1	8802	3113	16903	3341	1	GAACTGTGGAGAGACA-1_1	0.597901	0	0	0	0	0	0	0.286493	0	0.0622093	0	0	0	0	0	0	0.0533961	0.597901
GAAGAACGGTGCAGGT-1_1	BCST-1	32821	6500	18627	5661	0	GAAGAACGGTGCAGGT-1_1	0.864866	0	0	0	0	0	0	0.07451	0	0.0428746	0	0.000943838	0	0	0	0	0.0168051	0.864866
GAAGCCACTGATTATG-1_1	BCST-1	16705	4450	17222	4447	1	GAAGCCACTGATTATG-1_1	0.245117	0	0	0	0	0	0	0.276028	0	0.0517289	0	0	0	0	0	0	0.427126	0.427126
GAAGCCGGGTAAGCTC-1_1	BCST-1	12328	3643	16699	3668	0	GAAGCCGGGTAAGCTC-1_1	0.36396	0	0	0.00376595	0	0	0	0.0649751	0	0.491163	0	0	0	0	0	0	0.0761357	0.491163
GAAGCCTGCACATTCC-1_1	BCST-1	22508	5040	18663	5030	1	GAAGCCTGCACATTCC-1_1	0.71709	0	0	0	0	0	0	0.119331	0	0.101382	0	0	0	0	0	0	0.0621961	0.71709
GAAGCGTGAGGAATTT-1_1	BCST-1	15241	4261	16845	4261	3	GAAGCGTGAGGAATTT-1_1	0.198394	0	0	0	0	0	0	0.14327	0.042051	0	0	0.287371	0	0.0504611	0	0	0.278453	0.287371
GAAGCTCGGACCCGTC-1_1	BCST-1	15730	4305	16954	4302	4	GAAGCTCGGACCCGTC-1_1	0.0199268	0	0	0	0.311865	0	0	0.0148043	0	0	0	0.215089	0	0	0	0	0.438315	0.438315
GAAGCTCTTTGCTTAG-1_1	BCST-1	12351	3682	16672	3696	3	GAAGCTCTTTGCTTAG-1_1	0.101789	0	0	0	0	0	0	0.0943606	0.0267083	0.0426483	0	0.373632	0	0.1551	0	0	0.205762	0.373632
GAAGCTTGCTGACCGC-1_1	BCST-1	9948	3264	16738	3391	0	GAAGCTTGCTGACCGC-1_1	0.871905	0	0	0.00222636	0	0	0.0264696	0.0411287	0	0.0482115	0	0	0	0	0	0	0.0100593	0.871905
GAAGGCTACCATTGTT-1_1	BCST-1	5511	2272	16177	3174	0	GAAGGCTACCATTGTT-1_1	0.324164	0	0	0	0	0	0	0.00354491	0	0.662491	0	0	0	0	0	0	0.00980075	0.662491
GAAGGGTCATTAAGAC-1_1	BCST-1	206	168	15721	4427	1	GAAGGGTCATTAAGAC-1_1	0.75996	0	0	0	0	0	0	0.116222	0	0.0908465	0	0	0	0	0	0	0.0329717	0.75996
GAAGTCAGTTGCACTA-1_1	BCST-1	9321	3028	16971	3237	0	GAAGTCAGTTGCACTA-1_1	0.382054	0	0	0	0	0	0	0.0170207	0	0.519255	0	0	0	0	0	0	0.0816707	0.519255
GAAGTCTCCCTAGCGA-1_1	BCST-1	21735	5178	18682	5172	1	GAAGTCTCCCTAGCGA-1_1	0.431232	0	0	0	0	0	0	0.192638	0	0	0	0.0171491	0	0	0	0	0.358981	0.431232
GAAGTGATTTATCGTG-1_1	BCST-1	19932	5128	18468	5122	1	GAAGTGATTTATCGTG-1_1	0.636052	0	0	0	0	0	0	0.149556	0	0.0991019	0	0	0	0	0	0	0.11529	0.636052
GAAGTGCTGGATAGCT-1_1	BCST-1	16067	4886	16953	4883	4	GAAGTGCTGGATAGCT-1_1	0.0273006	0	0	0	0.0574858	0	0	0	0	0	0	0.567196	0	0	0	0	0.348018	0.567196
GAAGTTTCCACTCAAT-1_1	BCST-1	24030	5430	18719	5387	1	GAAGTTTCCACTCAAT-1_1	0.588726	0	0	0	0	0	0	0.110222	0	0.101438	0	0	0	0	0	0	0.199614	0.588726
GAATAGACGCGACCCA-1_1	BCST-1	11045	3416	16574	3486	3	GAATAGACGCGACCCA-1_1	0.0334008	0	0	0	0	0	0.0211356	0.0249124	0.0155435	0	0	0.148047	0	0.728821	0	0	0.0281394	0.728821
GAATAGCATTTAGGGT-1_1	BCST-1	32716	6355	18599	5546	5	GAATAGCATTTAGGGT-1_1	0.387039	0	0	0	0.0466056	0	0	0.174931	0	0.0816297	0	0.0224387	0	0	0	0	0.287356	0.387039
GAATAGTGCTCGATTA-1_1	BCST-1	4199	1670	16223	3080	2	GAATAGTGCTCGATTA-1_1	0.325099	0	0	0	0	0	0	0.0321751	0	0.254339	0	0.243481	0	0	0	0	0.144906	0.325099
GAATCGACATGGTCAC-1_1	BCST-1	22887	5177	18655	5152	0	GAATCGACATGGTCAC-1_1	0.887852	0	0	0	0	0	0	0.0878716	0	0.0242768	0	0	0	0	0	0	0	0.887852
GAATCGCCGGACACGG-1_1	BCST-1	37279	6805	18455	5359	4	GAATCGCCGGACACGG-1_1	0.239992	0	0	0	0.15106	0	0	0.0444015	0	0.0163756	0	0.0815338	0	0	0	0	0.466637	0.466637
GAATCTGAACATTCTC-1_1	BCST-1	18495	4755	18064	4754	0	GAATCTGAACATTCTC-1_1	0.860398	0	0	0	0	0	0	0.0186728	0	0.0973941	0	0	0	0	0	0	0.0235355	0.860398
GAATGCCGAAATGACC-1_1	BCST-1	32292	6098	18504	5335	1	GAATGCCGAAATGACC-1_1	0.582387	0	0	0	0	0	0	0.291222	0	0.0845259	0	0	0	0	0	0	0.0418652	0.582387
GAATGCGAATCGGTTC-1_1	BCST-1	18349	4565	17989	4563	0	GAATGCGAATCGGTTC-1_1	0.676732	0	0	0	0	0	0	0.0916648	0	0.0502582	0	0	0	0	0	0	0.181345	0.676732
GAATGGGCTTATCGAC-1_1	BCST-1	6345	2380	16422	3040	0	GAATGGGCTTATCGAC-1_1	0.831761	0	0	0	0	0	0	0.029212	0	0.125325	0	0	0	0	0	0	0.0137012	0.831761
GAATGTGGTCCGGATT-1_1	BCST-1	20130	5006	18463	5002	4	GAATGTGGTCCGGATT-1_1	0.00345106	0	0	0	0.0418322	0	0	0	0	0	0	0.212955	0	0	0	0	0.741761	0.741761
GAATGTTGGGTAATCT-1_1	BCST-1	6517	2445	16498	3078	0	GAATGTTGGGTAATCT-1_1	0.504807	0	0	0	0	0	0	0.0223556	0	0.422878	0	0	0	0	0	0	0.0499587	0.504807
GAATTATAGTGAAAGG-1_1	BCST-1	28763	6084	18632	5764	1	GAATTATAGTGAAAGG-1_1	0.173235	0	0	0	0	0	0	0.322113	0.0138395	0.0781848	0	0	0	0.0247335	0	0	0.387895	0.387895
GAATTCACCCGGGTGT-1_1	BCST-1	24323	5212	18645	5135	0	GAATTCACCCGGGTGT-1_1	0.476998	0	0	0	0	0	0	0	0	0.45087	0	0	0	0	0	0	0.072132	0.476998
GAATTTCTCGCTGCAG-1_1	BCST-1	13422	3959	16687	3960	0	GAATTTCTCGCTGCAG-1_1	0.834794	0	0	0	0	0	0.0267373	0.11222	0	0	0	0	0	0	0	0	0.0262485	0.834794
GACAAACATATGCAGG-1_1	BCST-1	12888	3961	16622	3961	2	GACAAACATATGCAGG-1_1	0.227914	0	0	0	0	0	0	0.0988843	0	0.0863291	0	0.316011	0	0	0	0	0.270861	0.316011
GACAACGACCATTGAA-1_1	BCST-1	14737	4249	16777	4244	0	GACAACGACCATTGAA-1_1	0.736138	0	0	0	0	0	0	0.109837	0	0.0993273	0	0	0	0	0	0	0.054697	0.736138
GACAACGCAGCTTACG-1_1	BCST-1	29606	5957	18547	5527	1	GACAACGCAGCTTACG-1_1	0.721668	0	0	0	0	0	0	0.118446	0	0.11255	0	0	0	0	0	0	0.0473356	0.721668
GACAAGACGCCCGTGC-1_1	BCST-1	10378	3426	16673	3535	0	GACAAGACGCCCGTGC-1_1	0.471537	0	0	0	0	0	0	0.170834	0.0215287	0.09061	0	0.0352052	0	0.00675025	0	0	0.203534	0.471537
GACAAGAGATGAGATT-1_1	BCST-1	24422	5400	18694	5343	1	GACAAGAGATGAGATT-1_1	0.577097	0	0	0	0	0	0	0.141358	0	0.14081	0	0	0	0	0	0	0.140735	0.577097
GACACAAGGGAAGAAA-1_1	BCST-1	30990	6387	18720	5810	1	GACACAAGGGAAGAAA-1_1	0.663499	0	0	0	0	0	0	0.0367298	0.00909877	0.212717	0	0	0	0	0	0	0.0779549	0.663499
GACACAGCCGGGACTG-1_1	BCST-1	16575	4372	17188	4370	0	GACACAGCCGGGACTG-1_1	0.516541	0	0	0	0	0	0	0.451468	0	0.0309446	0	0.00104609	0	0	0	0	0	0.516541
GACACGAGTTAGAGGA-1_1	BCST-1	7776	2823	16840	3216	3	GACACGAGTTAGAGGA-1_1	0.171018	0	0	0	0	0	0	0.211086	0	0.0105632	0	0.196471	0	0.082681	0	0	0.328181	0.328181
GACACTGAGTTCAGTG-1_1	BCST-1	19005	4629	18203	4627	0	GACACTGAGTTCAGTG-1_1	0.839695	0	0	0	0	0	0	0.107411	0	0.0455952	0	0	0	0	0	0	0.00729934	0.839695
GACACTGGAACCCGAT-1_1	BCST-1	2830	1324	16109	3381	3	GACACTGGAACCCGAT-1_1	0.261181	0	0	0	0	0	0	0.143581	0	0.0374065	0	0.219119	0	0.0536206	0	0	0.285092	0.285092
GACACTTCCAATTACC-1_1	BCST-1	14479	4130	16753	4128	0	GACACTTCCAATTACC-1_1	0.8255	0	0	0	0	0	0	0.0366993	0	0.116897	0	0	0	0	0	0	0.0209039	0.8255
GACAGATTTCTGGCTC-1_1	BCST-1	10432	3232	16714	3346	0	GACAGATTTCTGGCTC-1_1	0.6262	0	0	0	0	0	0	0.0296407	0	0.270147	0	0.0338438	0	0	0	0	0.0401685	0.6262
GACAGCCAGACCTGAC-1_1	BCST-1	22891	5005	18657	4976	0	GACAGCCAGACCTGAC-1_1	0.673972	0	0	0	0	0	0	0.226452	0.0437552	0	0	0	0	0	0	0	0.0558215	0.673972
GACAGGCACACACTAT-1_1	BCST-1	20912	4829	18538	4825	1	GACAGGCACACACTAT-1_1	0.259877	0	0	0	0	0	0	0.486139	0	0	0	0	0	0.0380794	0	0	0.215905	0.486139
GACAGGTAATCCGTGT-1_1	BCST-1	13764	3955	16724	3957	0	GACAGGTAATCCGTGT-1_1	0.700269	0	0	0.00270261	0	0	0	0.223043	0	0.0216288	0	0	0	0	0	0	0.0523564	0.700269
GACATACTGTCGCAGA-1_1	BCST-1	33393	6426	18659	5514	1	GACATACTGTCGCAGA-1_1	0.240347	0	0	0	0	0	0	0.546847	0	0	0	0	0	0	0	0	0.212806	0.546847
GACATCCGTCGAACTG-1_1	BCST-1	12553	3887	16615	3899	1	GACATCCGTCGAACTG-1_1	0.67117	0	0	0	0	0	0	0.166223	0	0.0666818	0	0	0	0	0	0	0.0959254	0.67117
GACATCGATTTATAAC-1_1	BCST-1	7684	2659	16849	3092	0	GACATCGATTTATAAC-1_1	0.686207	0	0	0	0	0	0	0.0506519	0	0.235576	0	0	0	0	0	0	0.0275648	0.686207
GACCAAACGTTGACTG-1_1	BCST-1	24235	5328	18679	5291	0	GACCAAACGTTGACTG-1_1	0.699042	0	0	0	0	0	0	0.0932583	0	0.0471713	0	0	0	0	0	0	0.160528	0.699042
GACCACACTTCCCTTT-1_1	BCST-1	14218	4226	16708	4226	4	GACCACACTTCCCTTT-1_1	0.417428	0	0	0	0	0	0	0.103623	0	0.0270801	0	0.374868	0	0	0	0	0.0770002	0.417428
GACCAGAGCCCTGTAG-1_1	BCST-1	24391	5318	18654	5241	1	GACCAGAGCCCTGTAG-1_1	0.627921	0	0	0	0	0	0	0.272376	0	0	0	0	0	0.0204941	0	0	0.0792086	0.627921
GACCCAATTATGATAC-1_1	BCST-1	36231	6669	18419	5341	4	GACCCAATTATGATAC-1_1	0.0452029	0	0	0	0.0577827	0	0	0	0	0	0	0.47779	0	0	0	0	0.419224	0.47779
GACCCGTCGCCGGCTA-1_1	BCST-1	22785	5413	18761	5394	0	GACCCGTCGCCGGCTA-1_1	0.451282	0	0	0	0	0	0	0.323724	0	0.074376	0	0	0	0	0	0	0.150618	0.451282
GACCGACGTGAAAGCA-1_1	BCST-1	18461	5062	18079	5059	3	GACCGACGTGAAAGCA-1_1	0.0460995	0	0	0	0	0	0.0176798	0.0498582	0.01985	0	0	0.232335	0	0.572071	0	0	0.0621068	0.572071
GACCGACTGAAGCGTC-1_1	BCST-1	22176	4961	18596	4951	0	GACCGACTGAAGCGTC-1_1	0.823161	0	0	0	0	0	0	0.145177	0	0	0	0	0	0	0	0	0.0316612	0.823161
GACCGCGTCTGACGTG-1_1	BCST-1	18153	4642	17923	4640	2	GACCGCGTCTGACGTG-1_1	0.625178	0	0	0	0	0	0	0.124253	0	0.0651897	0	0.121874	0	0	0	0	0.0635051	0.625178
GACCGTGCTGACGGTG-1_1	BCST-1	17841	4503	17762	4502	1	GACCGTGCTGACGGTG-1_1	0.471254	0	0	0	0	0	0	0.40015	0	0	0	0	0	0.0199322	0	0	0.108664	0.471254
GACCGTTACATGCGAC-1_1	BCST-1	10161	3408	16689	3522	1	GACCGTTACATGCGAC-1_1	0.755731	0	0	0	0	0	0	0.160842	0	0.07027	0	0	0	0	0	0	0.0131568	0.755731
GACCTTCCACGTCTAC-1_1	BCST-1	16394	4460	17110	4460	1	GACCTTCCACGTCTAC-1_1	0.51235	0	0	0	0	0	0	0.48765	0	0	0	0	0	0	0	0	0	0.51235
GACGACGATCCGCGTT-1_1	BCST-1	21046	4964	18581	4958	3	GACGACGATCCGCGTT-1_1	0.627917	0	0	0	0	0	0	0.120587	0	0.130427	0	0	0	0	0	0	0.121069	0.627917
GACGAGGCTAATAAAC-1_1	BCST-1	23313	5271	18675	5238	0	GACGAGGCTAATAAAC-1_1	0.301194	0	0	0	0	0	0	0.0319979	0	0.582191	0	0	0	0	0	0	0.0846171	0.582191
GACGCCGTAAAGGCTA-1_1	BCST-1	3431	1511	16238	3237	0	GACGCCGTAAAGGCTA-1_1	0.781197	0	0	0	0	0	0	0.0389611	0	0.151078	0	0	0	0	0	0	0.028764	0.781197
GACGCCTGTTGCAGGG-1_1	BCST-1	24526	5584	18780	5527	1	GACGCCTGTTGCAGGG-1_1	0.321778	0	0	0	0	0	0	0.360124	0	0.0650804	0	0	0	0	0	0	0.253018	0.360124
GACGCTTGCTTCTAAA-1_1	BCST-1	17222	4547	17438	4545	0	GACGCTTGCTTCTAAA-1_1	0.768575	0	0	0	0	0	0	0.0997487	0	0.0768122	0	0	0	0	0	0	0.0548636	0.768575
GACGGGCATCGAATTT-1_1	BCST-1	272	219	15670	4367	4	GACGGGCATCGAATTT-1_1	0.434848	0	0	0	0	0	0	0	0	0.0229213	0	0.520346	0	0	0	0	0.0218844	0.520346
GACGGGTTGGCCCGTA-1_1	BCST-1	5670	2240	16220	3077	0	GACGGGTTGGCCCGTA-1_1	0.785899	0	0	0	0	0	0	0.0417884	0	0.14767	0	0	0	0	0	0	0.0246417	0.785899
GACGGTCAATAGAAGC-1_1	BCST-1	30969	6477	18666	5892	4	GACGGTCAATAGAAGC-1_1	0.427724	0	0	0	0	0	0	0.0358787	0	0.0321604	0	0.458944	0	0	0	0	0.0452926	0.458944
GACGGTCCTAGGGTGT-1_1	BCST-1	7953	2691	16959	3102	0	GACGGTCCTAGGGTGT-1_1	0.371335	0	0	0	0	0	0	0.0159	0	0.600726	0	0	0	0	0	0	0.012039	0.600726
GACGTGAGACTCCATG-1_1	BCST-1	19296	4926	18315	4925	1	GACGTGAGACTCCATG-1_1	0.54997	0	0	0	0	0	0	0.127816	0	0.2258	0	0	0	0	0	0	0.0964141	0.54997
GACGTGTAGGGATTAT-1_1	BCST-1	3290	1383	16338	3261	0	GACGTGTAGGGATTAT-1_1	0.885009	0	0	0	0	0	0	0.0857481	0	0	0	0	0	0	0	0	0.0292431	0.885009
GACGTTCGTAAATACA-1_1	BCST-1	7282	2692	16666	3180	0	GACGTTCGTAAATACA-1_1	0.493672	0	0	0	0	0	0	0.00441159	0	0.447296	0	0.0209609	0	0	0	0	0.033659	0.493672
GACTAAGATCATGCAC-1_1	BCST-1	24677	5534	18736	5455	1	GACTAAGATCATGCAC-1_1	0.469997	0	0	0	0	0	0	0.264208	0	0.0630857	0	0.022351	0	0	0	0	0.180358	0.469997
GACTAAGTAGGCTCAC-1_1	BCST-1	24470	5422	18679	5356	0	GACTAAGTAGGCTCAC-1_1	0.812992	0	0	0	0	0	0.0200071	0.140127	0	0	0	0	0	0	0	0	0.0268732	0.812992
GACTACAAAGCGGTGG-1_1	BCST-1	34495	6356	18500	5338	2	GACTACAAAGCGGTGG-1_1	0.356129	0	0	0	0	0	0	0.120754	0	0.0490846	0	0.292638	0	0	0	0	0.181395	0.356129
GACTAGGCCGTTAGGT-1_1	BCST-1	13817	4008	16689	4010	1	GACTAGGCCGTTAGGT-1_1	0.658524	0	0	0	0	0	0	0.163549	0	0.0894349	0	0	0	0	0	0	0.0884929	0.658524
GACTCACCCACGTGAG-1_1	BCST-1	26316	6053	18785	5929	4	GACTCACCCACGTGAG-1_1	0.369793	0	0	0	0	0	0	0.0578339	0	0.0282408	0	0.325457	0	0.11833	0	0	0.100345	0.369793
GACTCCCAGAATAAGG-1_1	BCST-1	38077	7220	18789	5878	1	GACTCCCAGAATAAGG-1_1	0.126688	0	0	0	0	0	0	0.338966	0	0.0681776	0	0.0147726	0	0	0	0	0.451397	0.451397
GACTCGCGGGAATGAC-1_1	BCST-1	26623	5837	18685	5687	1	GACTCGCGGGAATGAC-1_1	0.22877	0	0	0	0	0	0	0.484884	0	0	0	0.0233807	0	0	0	0	0.262965	0.484884
GACTGCAAATCGAGCT-1_1	BCST-1	12263	3556	16744	3579	4	GACTGCAAATCGAGCT-1_1	0.0370708	0	0	0	0	0	0	0	0	0	0	0.875796	0	0	0	0	0.0871331	0.875796
GACTGCACCAGCCCAG-1_1	BCST-1	18449	4806	18056	4805	4	GACTGCACCAGCCCAG-1_1	0.30699	0	0	0	0.00952506	0	0	0.0696935	0	0.0256003	0	0.0761329	0	0	0	0	0.512058	0.512058
GACTGCGGCACGTGTA-1_1	BCST-1	19292	4796	18309	4794	1	GACTGCGGCACGTGTA-1_1	0.088916	0	0	0	0	0	0	0.281157	0	0	0	0	0	0.0706176	0	0	0.559309	0.559309
GACTTCAACGCATCAA-1_1	BCST-1	20006	5139	18496	5139	4	GACTTCAACGCATCAA-1_1	0.0391781	0	0	0	0	0	0	0	0	0	0	0.736327	0	0	0	0	0.224495	0.736327
GAGAAACTGGATCCCA-1_1	BCST-1	19392	4983	18351	4979	0	GAGAAACTGGATCCCA-1_1	0.447167	0	0	0	0	0	0	0.37364	0	0	0	0	0	0	0	0	0.179192	0.447167
GAGAACGGTTCTGACT-1_1	BCST-1	14769	4349	16786	4348	1	GAGAACGGTTCTGACT-1_1	0.396441	0	0	0	0	0	0	0.563491	0	0	0	0	0	0	0	0	0.0400676	0.563491
GAGAATCTCACGATCA-1_1	BCST-1	30422	5800	18514	5234	1	GAGAATCTCACGATCA-1_1	0.3295	0	0	0	0	0	0	0.351994	0	0	0	0	0	0.0368675	0	0	0.281638	0.351994
GAGACTGATGGGTAGA-1_1	BCST-1	24599	5572	18769	5508	1	GAGACTGATGGGTAGA-1_1	0.560198	0	0	0	0	0	0	0.199991	0	0.109316	0	0	0	0	0	0	0.130496	0.560198
GAGACTTCGCGACCGA-1_1	BCST-1	13931	3878	16767	3880	0	GAGACTTCGCGACCGA-1_1	0.768214	0	0	0.00259947	0	0	0	0.0337737	0	0.15413	0	0	0	0	0	0	0.0412831	0.768214
GAGAGCGCAGTCCCTG-1_1	BCST-1	26111	5524	18604	5386	0	GAGAGCGCAGTCCCTG-1_1	0.84601	0	0	0	0	0	0	0.0771061	0	0.0300159	0	0	0	0	0	0	0.0468679	0.84601
GAGAGGCCTATGTGTA-1_1	BCST-1	10852	3610	16532	3674	0	GAGAGGCCTATGTGTA-1_1	0.812069	0	0	0	0	0	0.0311856	0.10601	0	0.0365	0	0	0	0	0	0	0.0142354	0.812069
GAGAGGGCGCGAGGTT-1_1	BCST-1	20730	5072	18559	5070	1	GAGAGGGCGCGAGGTT-1_1	0.648035	0	0	0	0	0	0	0.222981	0	0.0546907	0	0	0	0	0	0	0.0742934	0.648035
GAGAGGTGCATTCTGG-1_1	BCST-1	19878	4960	18451	4960	0	GAGAGGTGCATTCTGG-1_1	0.794984	0	0	0	0	0	0	0.167569	0	0	0	0	0	0	0	0	0.0374464	0.794984
GAGATCTGCTTGGCAT-1_1	BCST-1	19545	4968	18377	4967	4	GAGATCTGCTTGGCAT-1_1	0.681726	0	0	0	0	0	0	0.170031	0	0.0490485	0	0.0703955	0	0	0	0	0.0287993	0.681726
GAGATCTGTCACTCCG-1_1	BCST-1	27828	5891	18611	5657	1	GAGATCTGTCACTCCG-1_1	0.211348	0	0	0	0	0	0	0.535624	0	0	0	0.011337	0	0	0	0	0.241691	0.535624
GAGATCTTCCATGACA-1_1	BCST-1	25765	5502	18641	5381	1	GAGATCTTCCATGACA-1_1	0.398621	0	0	0	0	0	0	0.241576	0	0.0830857	0	0	0	0.021506	0	0	0.255212	0.398621
GAGATGACAATCCTTA-1_1	BCST-1	3690	1683	16151	3291	0	GAGATGACAATCCTTA-1_1	0.527998	0	0	0	0	0	0	0.0109477	0	0.440315	0	0	0	0	0	0	0.0207392	0.527998
GAGATGGCTTTAATCA-1_1	BCST-1	16721	4288	17250	4287	1	GAGATGGCTTTAATCA-1_1	0.16403	0	0	0	0	0	0	0.83597	0	0	0	0	0	0	0	0	0	0.83597
GAGATGGGAGTCGACA-1_1	BCST-1	18194	4710	17943	4708	0	GAGATGGGAGTCGACA-1_1	0.848487	0	0	0.00410359	0	0	0	0.0914109	0	0.0213234	0	0	0	0	0	0	0.0346756	0.848487
GAGCACCTGTGTCCAG-1_1	BCST-1	8857	2938	17018	3185	2	GAGCACCTGTGTCCAG-1_1	0.793135	0	0	0	0	0	0	0.0273525	0	0.16237	0	0	0	0	0	0	0.017143	0.793135
GAGCACGGCGCCTCTT-1_1	BCST-1	12728	3755	16686	3763	0	GAGCACGGCGCCTCTT-1_1	0.237434	0	0	0	0	0	0	0.01889	0	0.694138	0	0.0179182	0	0	0	0	0.0316193	0.694138
GAGCATCATCCCTGGG-1_1	BCST-1	31121	6330	18709	5758	1	GAGCATCATCCCTGGG-1_1	0.31678	0	0	0	0	0	0	0.476788	0	0	0	0.0166463	0	0	0	0	0.189785	0.476788
GAGCCACGGTAGTAGG-1_1	BCST-1	39091	6977	18425	5337	0	GAGCCACGGTAGTAGG-1_1	0.621036	0	0	0	0	0	0	0.229269	0	0.0116018	0	0.0322014	0	0.0715359	0	0	0.0343559	0.621036
GAGCCAGCTACCTGTG-1_1	BCST-1	12691	3908	16651	3923	1	GAGCCAGCTACCTGTG-1_1	0.625686	0	0	0	0	0	0	0.076643	0	0.117431	0	0	0	0	0	0	0.18024	0.625686
GAGCGAGGGAGTACCG-1_1	BCST-1	37718	6984	18672	5603	6	GAGCGAGGGAGTACCG-1_1	0.121963	0	0	0.13352	0	0	0	0.730792	0.0137246	0	0	0	0	0	0	0	0	0.730792
GAGCGCAAATACTCCG-1_1	BCST-1	661	430	15874	4099	0	GAGCGCAAATACTCCG-1_1	0.818924	0	0	0.00357265	0	0	0	0.0846848	0	0.0811448	0	0	0	0	0	0	0.0116734	0.818924
GAGCGCGCACGAGTAG-1_1	BCST-1	16792	4496	17261	4495	0	GAGCGCGCACGAGTAG-1_1	0.760986	0	0	0.00601424	0	0	0	0.0755439	0	0.0261106	0	0	0	0	0	0	0.131345	0.760986
GAGCTAAGGGCATATC-1_1	BCST-1	27324	6041	18675	5858	1	GAGCTAAGGGCATATC-1_1	0.524591	0	0	0	0	0	0	0.271473	0	0.0536437	0	0	0	0	0	0	0.150291	0.524591
GAGCTCAACATGAGCG-1_1	BCST-1	7612	2783	16791	3204	0	GAGCTCAACATGAGCG-1_1	0.786257	0	0	0	0	0	0	0.184554	0	0.0291889	0	0	0	0	0	0	0	0.786257
GAGCTCTCGGACCTAA-1_1	BCST-1	25946	5684	18695	5547	2	GAGCTCTCGGACCTAA-1_1	0.539154	0	0	0	0	0	0	0.0994056	0	0.0393038	0	0.179147	0	0.0678429	0	0	0.0751466	0.539154
GAGCTGTCGTCTCGGA-1_1	BCST-1	22798	4673	18619	4645	1	GAGCTGTCGTCTCGGA-1_1	0.327394	0	0	0	0	0	0	0.620111	0	0.0524945	0	0	0	0	0	0	0	0.620111
GAGGAATGGAGAGGTT-1_1	BCST-1	14771	4108	16808	4105	0	GAGGAATGGAGAGGTT-1_1	0.760138	0	0	0	0	0	0	0.111582	0	0.0750433	0	0	0	0	0	0	0.0532366	0.760138
GAGGAGATCCTCATGC-1_1	BCST-1	22962	5161	18721	5138	1	GAGGAGATCCTCATGC-1_1	0.632164	0	0	0	0	0	0	0.307087	0.0406273	0	0	0.0150207	0	0	0	0	0.00510107	0.632164
GAGGATAAACAGTGCT-1_1	BCST-1	27370	6265	18793	6089	1	GAGGATAAACAGTGCT-1_1	0.527558	0	0	0	0	0	0	0.394093	0.072296	0	0	0	0	0	0	0	0.00605377	0.527558
GAGGCCTGTTGATACA-1_1	BCST-1	12888	3755	16679	3759	1	GAGGCCTGTTGATACA-1_1	0.358464	0	0	0	0	0	0	0.452472	0	0.0435903	0	0	0	0	0	0	0.145473	0.452472
GAGGCTATCAAAGTCG-1_1	BCST-1	14807	4166	16788	4165	1	GAGGCTATCAAAGTCG-1_1	0.464689	0	0	0	0	0	0	0.349096	0	0.0789893	0	0	0	0	0	0	0.107225	0.464689
GAGGGCATCGCGTATC-1_1	BCST-1	19793	4930	18422	4927	4	GAGGGCATCGCGTATC-1_1	0	0	0	0	0.0405057	0	0	0	0	0	0	0.111657	0	0	0	0	0.847837	0.847837
GAGGGCGCAGCTCTGC-1_1	BCST-1	22463	5242	18702	5238	1	GAGGGCGCAGCTCTGC-1_1	0.390095	0	0	0	0	0	0	0.26312	0	0.0466053	0	0.0119796	0	0.0161613	0	0	0.272038	0.390095
GAGGTACGCGTGTCCC-1_1	BCST-1	17589	4767	17597	4763	4	GAGGTACGCGTGTCCC-1_1	0.535158	0	0	0	0	0	0	0.0833183	0	0.0423619	0	0.227198	0	0	0	0	0.111964	0.535158
GAGGTCCCAAAGATCT-1_1	BCST-1	30862	5963	18510	5348	4	GAGGTCCCAAAGATCT-1_1	0.276604	0	0	0	0.155117	0	0	0.134022	0	0.0121623	0	0.19725	0	0	0	0	0.224845	0.276604
GAGTAAACCGGAAAGT-1_1	BCST-1	21794	5106	18624	5101	0	GAGTAAACCGGAAAGT-1_1	0.784773	0	0	0.00535966	0	0	0	0.129516	0	0.0332485	0	0	0	0	0	0	0.0471031	0.784773
GAGTAAATTAAGAACC-1_1	BCST-1	8772	3002	16980	3279	0	GAGTAAATTAAGAACC-1_1	0.750339	0	0	0.00673757	0	0	0	0.17314	0	0.0197503	0	0	0	0	0	0	0.0500326	0.750339
GAGTAAGGCCACGGGA-1_1	BCST-1	5733	2386	16129	3201	2	GAGTAAGGCCACGGGA-1_1	0.744424	0	0	0	0	0	0	0.0803081	0	0.0266679	0	0.104572	0	0	0	0	0.0440285	0.744424
GAGTACGGGTATACAA-1_1	BCST-1	32656	6417	18717	5686	1	GAGTACGGGTATACAA-1_1	0.348992	0	0	0	0	0	0	0.409345	0	0	0	0.018529	0	0	0	0	0.223134	0.409345
GAGTAGATACTAGTTG-1_1	BCST-1	23187	5307	18661	5276	1	GAGTAGATACTAGTTG-1_1	0.357929	0	0	0	0	0	0	0.233474	0	0.0866288	0	0	0	0.0233305	0	0	0.298638	0.357929
GAGTATCAAAGTTACA-1_1	BCST-1	24378	5754	18822	5706	0	GAGTATCAAAGTTACA-1_1	0.537496	0	0	0	0	0	0	0.293582	0	0.1301	0	0	0	0	0	0	0.0388221	0.537496
GAGTATGCCCGCCTTG-1_1	BCST-1	8907	2999	16967	3265	0	GAGTATGCCCGCCTTG-1_1	0.8448	0	0	0	0	0	0	0.0914131	0	0.0637872	0	0	0	0	0	0	0	0.8448
GAGTATGCGCGTGCAT-1_1	BCST-1	7837	2803	16870	3204	0	GAGTATGCGCGTGCAT-1_1	0.795788	0	0	0.00442221	0	0	0	0.0891462	0	0.0691338	0	0	0	0	0	0	0.0415102	0.795788
GAGTCAGACCAGAATC-1_1	BCST-1	1373	769	15939	3784	2	GAGTCAGACCAGAATC-1_1	0.825055	0	0	0	0	0	0	0.0527528	0	0.0668806	0	0.0286269	0	0	0	0	0.0266848	0.825055
GAGTCCGCTTACCGGA-1_1	BCST-1	21867	5011	18594	5002	0	GAGTCCGCTTACCGGA-1_1	0.796122	0	0	0.00324137	0	0	0	0.126869	0	0.0374683	0	0	0	0	0	0	0.0362999	0.796122
GAGTCGACAGACCCTC-1_1	BCST-1	19436	4787	18334	4785	0	GAGTCGACAGACCCTC-1_1	0.801408	0	0	0	0	0	0	0.130198	0	0	0	0	0	0	0	0	0.068394	0.801408
GAGTCTTGTAAAGGAC-1_1	BCST-1	833	548	15827	4034	2	GAGTCTTGTAAAGGAC-1_1	0.768692	0	0	0	0	0	0	0.11251	0	0.0269712	0	0.037491	0	0	0	0	0.0543354	0.768692
GAGTGTCAACCAGAAA-1_1	BCST-1	24255	5608	18794	5559	1	GAGTGTCAACCAGAAA-1_1	0.0795556	0	0	0	0	0	0	0.632571	0.054039	0	0	0	0	0	0	0	0.233835	0.632571
GAGTGTGCGGTACCCA-1_1	BCST-1	11946	3401	16763	3443	0	GAGTGTGCGGTACCCA-1_1	0.589951	0	0	0.00400542	0	0	0	0.0500607	0	0.266093	0	0	0	0	0	0	0.0898899	0.589951
GATAAATCGGTGGATG-1_1	BCST-1	32742	6355	18661	5576	1	GATAAATCGGTGGATG-1_1	0.649906	0	0	0	0	0	0	0.132119	0	0.105139	0	0	0	0	0	0	0.112836	0.649906
GATAACTCGCACTGTG-1_1	BCST-1	28395	5881	18568	5595	0	GATAACTCGCACTGTG-1_1	0.749417	0	0	0	0	0	0	0.158801	0	0.0628483	0	0	0	0	0	0	0.0289338	0.749417
GATAAGGCAGATGCAA-1_1	BCST-1	28434	6101	18577	5814	4	GATAAGGCAGATGCAA-1_1	0.0430392	0	0	0	0.115123	0	0	0	0	0	0	0.354785	0	0	0	0	0.487052	0.487052
GATACCGTGTCGGAGT-1_1	BCST-1	4720	1990	16064	3188	5	GATACCGTGTCGGAGT-1_1	0.556544	0	0	0	0	0	0	0.0718204	0	0.0466305	0	0.177305	0	0	0	0	0.1477	0.556544
GATACGATGGGAGTCA-1_1	BCST-1	18102	4676	17884	4675	0	GATACGATGGGAGTCA-1_1	0.852296	0	0	0	0	0	0	0.0207321	0	0.0854241	0	0	0	0	0	0	0.0415481	0.852296
GATAGATAGTACAGTC-1_1	BCST-1	5379	2152	16113	3103	1	GATAGATAGTACAGTC-1_1	0.255544	0	0	0	0	0	0	0.311183	0	0.106182	0	0	0	0	0	0	0.327092	0.327092
GATAGGATTAATTACA-1_1	BCST-1	2873	1346	16145	3400	3	GATAGGATTAATTACA-1_1	0.0517617	0	0	0	0	0	0.0218066	0.0333846	0.0227961	0	0	0.243583	0	0.578516	0	0	0.0481518	0.578516
GATAGGTAACGTTGAC-1_1	BCST-1	6374	2319	16485	3008	2	GATAGGTAACGTTGAC-1_1	0.695293	0	0	0	0	0	0	0.0448495	0	0.0284021	0	0.189844	0	0	0	0	0.0416108	0.695293
GATAGGTGTCCCGGGC-1_1	BCST-1	1844	984	15964	3631	0	GATAGGTGTCCCGGGC-1_1	0.30124	0	0	0	0	0	0	0.0187281	0	0.638709	0	0.0123716	0	0	0	0	0.0289516	0.638709
GATATCAGTATGTATC-1_1	BCST-1	10354	3334	16700	3456	3	GATATCAGTATGTATC-1_1	0.376391	0	0	0	0	0	0	0.0461929	0	0.558955	0	0	0	0	0	0	0.0184605	0.558955
GATATCTCATGCAATA-1_1	BCST-1	20974	5193	18607	5190	6	GATATCTCATGCAATA-1_1	0.200228	0	0	0	0	0	0	0.786146	0	0	0	0	0	0	0	0	0.0136262	0.786146
GATATGAGACACTAAC-1_1	BCST-1	23572	5843	18827	5807	4	GATATGAGACACTAAC-1_1	0.00870328	0	0	0	0	0	0	0.0067184	0	0	0	0.622208	0	0	0	0	0.36237	0.622208
GATATGGATTACGCGG-1_1	BCST-1	15007	4136	16854	4133	2	GATATGGATTACGCGG-1_1	0.659348	0	0	0	0	0	0	0.0718546	0	0.0932595	0	0.106895	0	0	0	0	0.0686429	0.659348
GATATTGAGATTGGCG-1_1	BCST-1	14073	4108	16683	4108	6	GATATTGAGATTGGCG-1_1	0.450667	0	0	0.0934867	0	0	0.0283308	0.366298	0	0	0	0.0612173	0	0	0	0	0	0.450667
GATCAACATAAAGGGA-1_1	BCST-1	7998	2592	16981	3023	0	GATCAACATAAAGGGA-1_1	0.144854	0	0	0	0	0	0	0.0174347	0	0.763725	0	0.0148516	0	0	0	0	0.0591346	0.763725
GATCATTCCAAACATT-1_1	BCST-1	26299	5739	18672	5608	0	GATCATTCCAAACATT-1_1	0.451398	0	0	0.00237429	0	0	0	0.041853	0	0.421752	0	0	0	0	0	0	0.0826227	0.451398
GATCCCTTTATACTGC-1_1	BCST-1	11327	3608	16611	3664	0	GATCCCTTTATACTGC-1_1	0.899348	0	0	0	0	0	0.0278553	0.0578617	0	0	0	0	0	0	0	0	0.0149347	0.899348
GATCCGAATATAAGTG-1_1	BCST-1	4929	1868	16241	3021	2	GATCCGAATATAAGTG-1_1	0.228973	0	0	0	0	0	0	0.0729316	0	0.173408	0	0.266156	0	0	0	0	0.258532	0.266156
GATCCGGGAATTAACA-1_1	BCST-1	23047	5270	18686	5239	0	GATCCGGGAATTAACA-1_1	0.884876	0	0	0	0	0	0	0.0910649	0	0	0	0	0	0	0	0	0.0240588	0.884876
GATCCTAAATCGGGAC-1_1	BCST-1	31498	6274	18576	5611	1	GATCCTAAATCGGGAC-1_1	0.305513	0	0	0	0	0	0	0.489913	0	0	0	0	0	0	0	0	0.204574	0.489913
GATCCTCGACACTGGC-1_1	BCST-1	26840	5506	18570	5327	4	GATCCTCGACACTGGC-1_1	0.380327	0	0	0	0	0	0	0.268967	0	0.0266373	0	0.26185	0	0	0	0	0.0622189	0.380327
GATCGACACTATCTGA-1_1	BCST-1	28154	5884	18549	5634	1	GATCGACACTATCTGA-1_1	0.118209	0	0	0	0	0	0	0.338365	0	0	0	0	0	0.0201659	0	0	0.523261	0.523261
GATCGCGGGCTCTCCA-1_1	BCST-1	20656	4798	18547	4793	0	GATCGCGGGCTCTCCA-1_1	0.830841	0	0	0	0	0	0	0.13759	0	0	0	0	0	0	0	0	0.031569	0.830841
GATCGCTACCCGATTT-1_1	BCST-1	17837	4508	17763	4504	0	GATCGCTACCCGATTT-1_1	0.540789	0	0	0.00413564	0	0	0	0.0534513	0	0.251161	0	0	0	0	0	0	0.150463	0.540789
GATCGGATAGAACCAT-1_1	BCST-1	26787	5728	18624	5552	1	GATCGGATAGAACCAT-1_1	0.636971	0	0	0	0	0	0	0.274959	0.0574764	0	0	0	0	0	0	0	0.0305929	0.636971
GATCGGCGATAAGTCG-1_1	BCST-1	25418	5627	18745	5525	6	GATCGGCGATAAGTCG-1_1	0.0583781	0	0	0	0	0	0	0.775883	0	0.0928116	0	0.00083656	0	0	0	0	0.0720909	0.775883
GATCGGTGGCCATAAC-1_1	BCST-1	16261	4227	17116	4227	0	GATCGGTGGCCATAAC-1_1	0.42429	0	0	0	0	0	0	0.0465743	0	0.485824	0	0	0	0	0	0	0.0433111	0.485824
GATCGTGACTGATATC-1_1	BCST-1	23885	5512	18772	5459	4	GATCGTGACTGATATC-1_1	0.0523308	0	0	0	0	0	0	0.00812378	0	0	0	0.817274	0	0	0	0	0.122271	0.817274
GATCTCGACGCTGTGG-1_1	BCST-1	24454	5323	18702	5267	1	GATCTCGACGCTGTGG-1_1	0.458244	0	0	0	0	0	0	0.328126	0	0.0819078	0	0.0241788	0	0	0	0	0.107544	0.458244
GATCTGCTATCTAAGG-1_1	BCST-1	25019	5630	18777	5559	1	GATCTGCTATCTAAGG-1_1	0.316778	0	0	0	0	0	0	0.543841	0	0.0561639	0	0	0	0	0	0	0.0832167	0.543841
GATCTTCATTGTCCTC-1_1	BCST-1	7804	2950	16771	3328	4	GATCTTCATTGTCCTC-1_1	0.0599624	0	0	0	0	0	0	0.00981376	0	0	0	0.853964	0	0	0	0	0.0762602	0.853964
GATCTTGGAGGGCATA-1_1	BCST-1	15950	4501	16958	4498	4	GATCTTGGAGGGCATA-1_1	0	0	0	0	0	0	0	0	0	0	0	0.886325	0	0	0	0	0.113675	0.886325
GATCTTTGCAGGGTAT-1_1	BCST-1	16279	4284	17100	4281	0	GATCTTTGCAGGGTAT-1_1	0.756864	0	0	0	0	0	0	0.220025	0	0	0	0	0	0	0	0	0.0231112	0.756864
GATGAGGAACCTTCGG-1_1	BCST-1	17463	4531	17556	4531	0	GATGAGGAACCTTCGG-1_1	0.817416	0	0	0	0	0	0	0.100708	0	0.0696008	0	0	0	0	0	0	0.0122756	0.817416
GATGCCAGCAGAAGGC-1_1	BCST-1	11153	3510	16615	3587	2	GATGCCAGCAGAAGGC-1_1	0.269723	0	0	0	0	0	0	0.0856438	0	0.063651	0	0.323631	0	0	0	0	0.257351	0.323631
GATGCGAATGGTATTA-1_1	BCST-1	21223	4931	18575	4927	1	GATGCGAATGGTATTA-1_1	0.136099	0	0	0	0	0	0	0.263514	0	0	0	0.0342867	0	0.0213568	0	0	0.544743	0.544743
GATGCGTCCTGCATTC-1_1	BCST-1	12309	3515	16761	3539	0	GATGCGTCCTGCATTC-1_1	0.74988	0	0	0.00508808	0	0	0	0.0299382	0	0.15989	0	0	0	0	0	0	0.0552039	0.74988
GATGCTACAAGCGCCT-1_1	BCST-1	26707	5688	18613	5533	1	GATGCTACAAGCGCCT-1_1	0.0694057	0	0	0	0	0	0	0.391677	0	0	0	0.0345628	0	0.019726	0	0	0.484628	0.484628
GATGCTACCTTCGATG-1_1	BCST-1	9620	3133	16846	3313	0	GATGCTACCTTCGATG-1_1	0.372305	0	0	0	0	0	0	0.0474203	0	0.560476	0	0	0	0	0	0	0.0197983	0.560476
GATGCTGTATTTCATC-1_1	BCST-1	13737	4104	16662	4103	2	GATGCTGTATTTCATC-1_1	0.84737	0	0	0	0	0	0	0.0815815	0	0.0710484	0	0	0	0	0	0	0	0.84737
GATGGCGCACACATTA-1_1	BCST-1	26985	5714	18640	5546	0	GATGGCGCACACATTA-1_1	0.660107	0	0	0	0	0	0	0.238205	0	0.0217944	0	0	0	0	0	0	0.0798931	0.660107
GATGGTGCCCTAGGCA-1_1	BCST-1	5497	2012	16339	3027	0	GATGGTGCCCTAGGCA-1_1	0.173955	0	0	0	0	0	0	0	0	0.795996	0	0.00999047	0	0	0	0	0.0200581	0.795996
GATGTCCGGATCACAT-1_1	BCST-1	38146	6648	18345	5068	0	GATGTCCGGATCACAT-1_1	0.729393	0	0	0	0	0	0	0.104996	0	0.0506817	0	0.0262772	0	0	0	0	0.088652	0.729393
GATGTCGGTCAACTGC-1_1	BCST-1	4758	1765	16275	3018	0	GATGTCGGTCAACTGC-1_1	0.21476	0	0	0	0	0	0	0.0155391	0	0.753873	0	0	0	0	0	0	0.0158277	0.753873
GATGTTCAATCCACGA-1_1	BCST-1	17876	4670	17794	4670	1	GATGTTCAATCCACGA-1_1	0.680642	0	0	0	0	0	0	0.155596	0	0.0978426	0	0	0	0	0	0	0.0659193	0.680642
GATGTTTGTGCGAGAT-1_1	BCST-1	20907	4897	18567	4893	0	GATGTTTGTGCGAGAT-1_1	0.797118	0	0	0	0	0	0	0.0690523	0	0.0766348	0	0	0	0	0	0	0.0571947	0.797118
GATTAACCGAAAGCCC-1_1	BCST-1	21827	5143	18628	5137	0	GATTAACCGAAAGCCC-1_1	0.808516	0	0	0.00494536	0	0	0	0.0139336	0	0.104422	0	0	0	0	0	0	0.0681837	0.808516
GATTACTGAATTTGGG-1_1	BCST-1	16922	4691	17290	4690	0	GATTACTGAATTTGGG-1_1	0.707198	0	0	0	0	0	0	0.129613	0	0.100441	0	0	0	0	0	0	0.0627486	0.707198
GATTCCCTTGTCGCAG-1_1	BCST-1	37317	6504	18469	5071	6	GATTCCCTTGTCGCAG-1_1	0.124361	0	0	0.141115	0	0	0	0.708055	0.0264685	0	0	0	0	0	0	0	0	0.708055
GATTCCGCGTTTCCGT-1_1	BCST-1	5382	2085	16230	3064	0	GATTCCGCGTTTCCGT-1_1	0.413018	0	0	0	0	0	0	0.0214744	0	0.481015	0	0	0	0	0	0	0.0844921	0.481015
GATTCCTATACGGCGC-1_1	BCST-1	14908	4074	16832	4071	0	GATTCCTATACGGCGC-1_1	0.868651	0	0	0	0	0	0	0.0861798	0	0.023006	0	0	0	0	0	0	0.0221636	0.868651
GATTCGACGGTTCACG-1_1	BCST-1	21916	5222	18669	5214	4	GATTCGACGGTTCACG-1_1	0	0	0	0	0	0	0	0.00686273	0	0	0	0.907758	0	0	0	0	0.0853789	0.907758
GATTGACACTCTGCTC-1_1	BCST-1	3528	1444	16279	3186	2	GATTGACACTCTGCTC-1_1	0.553488	0	0	0.00465182	0	0	0	0.0388147	0	0.0367079	0	0.217586	0	0	0	0	0.148752	0.553488
GATTGGGAAAGGTTGT-1_1	BCST-1	19601	4900	18391	4900	4	GATTGGGAAAGGTTGT-1_1	0.0940747	0	0	0	0	0	0	0	0	0	0	0.859082	0	0	0	0	0.0468435	0.859082
GCAAACCCTACATTAT-1_1	BCST-1	26243	5991	18766	5847	4	GCAAACCCTACATTAT-1_1	0.0533977	0	0	0	0.0875544	0	0	0.0114926	0	0.014351	0	0.43427	0	0	0	0	0.398934	0.43427
GCAAACCTTGGCCATA-1_1	BCST-1	11919	3519	16723	3550	4	GCAAACCTTGGCCATA-1_1	0.0482328	0	0	0	0	0	0	0	0	0	0	0.854237	0	0	0	0	0.0975301	0.854237
GCAAACGTCGCCAGGT-1_1	BCST-1	26094	5541	18659	5416	1	GCAAACGTCGCCAGGT-1_1	0.452517	0	0	0	0	0	0	0.371182	0	0.0468153	0	0	0	0	0	0	0.129486	0.452517
GCAAATATTACGCTTT-1_1	BCST-1	16355	4523	17102	4521	0	GCAAATATTACGCTTT-1_1	0.810347	0	0	0	0	0	0	0.0922148	0	0.068273	0	0	0	0	0	0	0.0291654	0.810347
GCAAATGAGGACACTT-1_1	BCST-1	8898	3194	16988	3414	3	GCAAATGAGGACACTT-1_1	0.201854	0	0	0	0	0	0	0.133229	0.0292548	0.0390174	0	0.311354	0	0.0346986	0	0	0.250592	0.311354
GCAACACACTAGAACT-1_1	BCST-1	12396	3918	16611	3923	4	GCAACACACTAGAACT-1_1	0.177205	0	0	0	0	0	0	0.00605845	0	0	0	0.729605	0	0	0	0	0.0871309	0.729605
GCAACAGCAGTATGCG-1_1	BCST-1	29561	5891	18555	5495	0	GCAACAGCAGTATGCG-1_1	0.790592	0	0	0	0	0	0.0233466	0.186062	0	0	0	0	0	0	0	0	0	0.790592
GCAACCACGGCCGCGT-1_1	BCST-1	16774	4263	17270	4262	1	GCAACCACGGCCGCGT-1_1	0.544309	0	0	0	0	0	0	0.297796	0	0.0832538	0	0	0	0	0	0	0.0746414	0.544309
GCAACCCAAGTTGTTT-1_1	BCST-1	29623	5644	18537	5234	1	GCAACCCAAGTTGTTT-1_1	0.081822	0	0	0	0	0	0	0.484759	0	0	0	0.0195493	0	0.0377184	0	0	0.376152	0.484759
GCAACGGCTAGTTATG-1_1	BCST-1	18764	5151	18208	5148	4	GCAACGGCTAGTTATG-1_1	0	0	0	0	0	0	0	0	0	0	0	0.911563	0	0	0	0	0.0884368	0.911563
GCAAGAATTCCTTGGC-1_1	BCST-1	15946	4321	17009	4321	0	GCAAGAATTCCTTGGC-1_1	0.733783	0	0	0	0	0	0	0.180059	0	0.0132114	0	0	0	0	0	0	0.0729472	0.733783
GCAAGTGCACAGAGAA-1_1	BCST-1	27645	5806	18581	5571	0	GCAAGTGCACAGAGAA-1_1	0.762396	0	0	0	0	0	0	0.112499	0	0.053719	0	0.0149361	0	0	0	0	0.0564503	0.762396
GCAATTAGTCGCACCG-1_1	BCST-1	3238	1470	16228	3301	0	GCAATTAGTCGCACCG-1_1	0.691417	0	0	0	0	0	0	0.0546587	0	0.235572	0	0	0	0	0	0	0.0183524	0.691417
GCACAAACGAGGCGTG-1_1	BCST-1	22070	5011	18639	5001	0	GCACAAACGAGGCGTG-1_1	0.725463	0	0	0	0	0	0.0223287	0.236179	0	0	0	0	0	0	0	0	0.0160298	0.725463
GCACAAGTGGATCATA-1_1	BCST-1	9914	3202	16768	3342	0	GCACAAGTGGATCATA-1_1	0.234353	0	0	0	0	0	0	0.034224	0	0.731423	0	0	0	0	0	0	0	0.731423
GCACACACTGGTAGCC-1_1	BCST-1	18678	4706	18119	4704	0	GCACACACTGGTAGCC-1_1	0.911828	0	0	0	0	0	0	0.0216171	0	0.0523559	0	0	0	0	0	0	0.0141986	0.911828
GCACACAGCTATTACC-1_1	BCST-1	10233	3322	16672	3449	1	GCACACAGCTATTACC-1_1	0.191077	0	0	0	0	0	0.0654004	0.743523	0	0	0	0	0	0	0	0	0	0.743523
GCACACGCCCATGGTC-1_1	BCST-1	22865	5277	18716	5251	1	GCACACGCCCATGGTC-1_1	0.896381	0	0	0	0	0	0	0.0793951	0	0	0	0	0	0	0	0	0.0242235	0.896381
GCACCTAGGCGAGTCC-1_1	BCST-1	19002	4727	18218	4726	1	GCACCTAGGCGAGTCC-1_1	0.0101282	0	0	0	0	0	0	0.762892	0	0	0	0	0	0	0	0	0.22698	0.762892
GCACCTTCCCGAAGGT-1_1	BCST-1	1459	843	15913	3775	2	GCACCTTCCCGAAGGT-1_1	0.787847	0	0	0.00401929	0	0	0.0307602	0.105781	0	0.0438003	0	0.0112469	0	0	0	0	0.0165461	0.787847
GCACGCCGATTCCCGC-1_1	BCST-1	1459	877	15851	3773	2	GCACGCCGATTCCCGC-1_1	0.294161	0	0	0	0	0	0	0.0784794	0	0.0829094	0	0.331673	0	0	0	0	0.212777	0.331673
GCACGCCTACTTAGAT-1_1	BCST-1	12101	3702	16678	3721	1	GCACGCCTACTTAGAT-1_1	0.512992	0	0	0.00269857	0	0	0	0.362505	0	0.018395	0	0	0	0	0	0	0.10341	0.512992
GCACGTGGTTTACTTA-1_1	BCST-1	18124	4571	17903	4570	1	GCACGTGGTTTACTTA-1_1	0.647036	0	0	0	0	0	0	0.282574	0	0	0	0	0	0	0	0	0.0703898	0.647036
GCACTAGTCGCGCTAT-1_1	BCST-1	32115	6281	18667	5606	1	GCACTAGTCGCGCTAT-1_1	0.505996	0	0	0	0	0	0	0.34808	0.017094	0.0874902	0	0	0	0	0	0	0.0413399	0.505996
GCACTGCCTACCTTTA-1_1	BCST-1	12980	3984	16603	3990	1	GCACTGCCTACCTTTA-1_1	0.507821	0	0	0	0	0	0	0.319723	0	0.0178516	0	0	0	0	0	0	0.154605	0.507821
GCACTGTGCAAATGTA-1_1	BCST-1	33641	6787	18683	5859	4	GCACTGTGCAAATGTA-1_1	0.18387	0	0	0	0.00991152	0	0	0	0	0	0	0.486898	0	0	0	0	0.31932	0.486898
GCAGAAGGTAATCTCC-1_1	BCST-1	31004	6026	18548	5436	0	GCAGAAGGTAATCTCC-1_1	0.718627	0	0	0	0	0	0	0.101326	0	0.103973	0	0.0108212	0	0	0	0	0.0652523	0.718627
GCAGACCCAGCACGTA-1_1	BCST-1	37634	6952	18651	5594	0	GCAGACCCAGCACGTA-1_1	0.472401	0	0	0	0	0	0	0.414268	0	0.113331	0	0	0	0	0	0	0	0.472401
GCAGATCCATAAGACT-1_1	BCST-1	21021	4693	18513	4691	0	GCAGATCCATAAGACT-1_1	0.717941	0	0	0	0	0	0	0.125104	0.0424376	0.0180459	0	0	0	0	0	0	0.0964724	0.717941
GCAGATCCTCGCAAAT-1_1	BCST-1	29554	5785	18524	5345	1	GCAGATCCTCGCAAAT-1_1	0.238281	0	0	0	0	0	0	0.51879	0	0	0	0	0	0.0439787	0	0	0.19895	0.51879
GCAGATTAGGGATATC-1_1	BCST-1	27719	5840	18584	5612	1	GCAGATTAGGGATATC-1_1	0.682986	0	0	0	0	0	0	0.133743	0	0.067099	0	0	0	0	0	0	0.116172	0.682986
GCAGCACACAGCCCAG-1_1	BCST-1	23794	5488	18734	5450	1	GCAGCACACAGCCCAG-1_1	0.773486	0	0	0	0	0	0	0.0871941	0	0.0683262	0	0	0	0	0	0	0.0709937	0.773486
GCAGCCTATATCACAT-1_1	BCST-1	9292	3187	16902	3382	0	GCAGCCTATATCACAT-1_1	0.695197	0	0	0	0	0	0	0.272262	0	0	0	0	0	0	0	0	0.0325414	0.695197
GCAGCGGTGGGCATTA-1_1	BCST-1	33533	6364	18570	5428	0	GCAGCGGTGGGCATTA-1_1	0.435618	0	0	0	0	0	0	0.0905642	0	0.390149	0	0	0	0	0	0	0.0836679	0.435618
GCAGCTGTCAACGCAT-1_1	BCST-1	16988	4410	17341	4410	1	GCAGCTGTCAACGCAT-1_1	0.280211	0	0	0	0	0	0	0.543203	0	0	0	0	0	0	0	0	0.176586	0.543203
GCAGGAACTTAGATCT-1_1	BCST-1	23521	5220	18669	5180	1	GCAGGAACTTAGATCT-1_1	0.57902	0	0	0	0	0	0	0.330166	0.0847847	0	0	0	0	0	0	0	0.0060289	0.57902
GCAGGACTATAGAATA-1_1	BCST-1	19198	4877	18299	4876	0	GCAGGACTATAGAATA-1_1	0.82202	0	0	0	0	0	0	0.110052	0	0.0679275	0	0	0	0	0	0	0	0.82202
GCAGTGCGGGCGGATG-1_1	BCST-1	20761	5089	18577	5087	0	GCAGTGCGGGCGGATG-1_1	0.749044	0	0	0	0	0	0	0.162063	0	0	0	0	0	0	0	0	0.0888924	0.749044
GCAGTGTGGCTATAGG-1_1	BCST-1	9512	3235	16872	3421	0	GCAGTGTGGCTATAGG-1_1	0.862419	0	0	0	0	0	0	0.0664367	0	0.0594856	0	0	0	0	0	0	0.0116585	0.862419
GCAGTTCGATCCGAGC-1_1	BCST-1	22664	5300	18733	5279	2	GCAGTTCGATCCGAGC-1_1	0.387179	0	0	0	0	0	0	0.0814659	0	0.0276085	0	0.315908	0	0	0	0	0.187838	0.387179
GCATACGAGGTCTTTA-1_1	BCST-1	7948	2827	16881	3206	2	GCATACGAGGTCTTTA-1_1	0.235912	0	0	0	0	0	0	0.098119	0	0.0978925	0	0.288864	0	0	0	0	0.279212	0.288864
GCATAGAGCACTCAGG-1_1	BCST-1	26941	5608	18571	5400	1	GCATAGAGCACTCAGG-1_1	0.45237	0	0	0	0	0	0	0.303531	0	0.0774539	0	0	0	0.0200261	0	0	0.146618	0.45237
GCATCCCTAACTTTGA-1_1	BCST-1	31505	6411	18647	5792	0	GCATCCCTAACTTTGA-1_1	0.851608	0	0	0	0	0	0	0.0938204	0	0	0	0	0	0	0	0	0.054572	0.851608
GCATCGGCCGTGTAGG-1_1	BCST-1	2836	1210	16297	3341	0	GCATCGGCCGTGTAGG-1_1	0.757192	0	0	0	0	0	0	0.208772	0	0	0	0	0	0	0	0	0.0340357	0.757192
GCATGACACAAAGGAA-1_1	BCST-1	27141	6090	18688	5917	0	GCATGACACAAAGGAA-1_1	0.305842	0	0	0	0	0	0	0.573348	0.0401269	0	0	0	0	0	0	0	0.0806831	0.573348
GCATGAGGGACGCGGC-1_1	BCST-1	23807	5458	18719	5418	0	GCATGAGGGACGCGGC-1_1	0.552788	0	0	0	0	0	0	0.113782	0	0.015426	0	0.302471	0	0	0	0	0.0155333	0.552788
GCATGCTAATAACGAT-1_1	BCST-1	29670	6027	18559	5629	1	GCATGCTAATAACGAT-1_1	0.257781	0	0	0	0	0	0	0.546271	0	0	0	0	0	0	0	0	0.195949	0.546271
GCATGGGTACTGACGC-1_1	BCST-1	9892	3280	16755	3427	4	GCATGGGTACTGACGC-1_1	0.734053	0	0	0	0	0	0	0.0679218	0	0.106934	0	0.0679667	0	0	0	0	0.0231246	0.734053
GCATTCAAGGCAACGC-1_1	BCST-1	37971	7116	18678	5702	1	GCATTCAAGGCAACGC-1_1	0.210615	0	0	0	0	0	0	0.59275	0	0.106386	0	0	0	0	0	0	0.0902487	0.59275
[truncated: 23,478 more rows]
