# Supplementary material for: Integrated single‐cell and spatial transcriptomic profiling reveals higher intratumour heterogeneity and epithelial–fibroblast interactions in recurrent bladder cancer
Source: Clin Transl Med. 2023 Jul 24;13(7):e1338. doi: 10.1002/ctm2.1338 (PMC10366350; doi:10.1002/ctm2.1338)
Supplement: Supplementary file 2 — Supporting Information [file CTM2-13-e1338-s004.xlsx]

## Sheet: Table S1
Table S1: Cell type composition among 6 scRNA-seq samples
Cell type	BCSC-1	BCSC-2	BCSC-3	BCSC-4	BCSC-5	BCSC-6		Cell type relative	Batch 1	Batch 2	Batch 3
B cells	0.03	0.03	0.02	0.064	0.02	0.029		B cells	2.13333	0.666667	1.45
Basal cells	0.037	0.048	0.038	0.056	0.076	0.129		Basal cells	1.51351	1.58333	3.39474
CD4+ T cells	0.089	0.211	0.121	0.052	0.126	0.079		CD4+ T cells	0.58427	0.597156	0.652893
CD8+ T cells	0.049	0.101	0.087	0.08	0.502	0.436		CD8+ T cells	1.63265	4.9703	5.01149
Dendritic cells 1	0.014	0.007	0.005	0.022	0.002	0.051		Dendritic cells 1	1.57143	0.285714	10.2
Dendritic cells 2	0.018	0.023	0.032	0.013	0.005	0.003		Dendritic cells 2	0.722222	0.217391	0.09375
Endothelial cells	0.01	0.03	0.081	0.035	0.005	0.007		Endothelial cells	3.5	0.166667	0.0864198
Epithelial cells	0.576	0.103	0.288	0.457	0.023	0.037		Epithelial cells	0.793403	0.223301	0.128472
Fibroblasts	0.018	0.108	0.028	0.097	0.013	0.007		Fibroblasts	5.38889	0.12037	0.25
Keratinocytes	0.045	0.076	0.018	0.02	0.014	0.007		Keratinocytes	0.444444	0.184211	0.388889
Macrophages	0.077	0.075	0.026	0.009	0.05	0.063		Macrophages	0.116883	0.666667	2.42308
Mast cells	0.001	0.026	0.037	0.008	0.004	0.002		Mast cells	8	0.153846	0.0540541
Monocytes	0.003	0.038	0.077	0.024	0.007	0.015		Monocytes	8	0.184211	0.194805
Neutrophils	0.001	0.009	0.006	0.008	0.013	0.004		Neutrophils	8	1.44444	0.666667
NK cells	0.027	0.082	0.109	0.031	0.121	0.091		NK cells	1.14815	1.47561	0.834862
Plasmocytes	0.002	0.006	0.011	0.006	0.014	0.039		Plasmocytes	3	2.33333	3.54545
Smooth muscle cells	0.002	0.028	0.017	0.019	0.006	0.003		Smooth muscle cells	9.5	0.214286	0.176471
									BCSC-4/1	BCSC-5/2	BCSC-6/3
Table S1: Cell type composition among 6 spatial transcriptome samples
Cluster	BCST-1	BCST-2	BCST-3	BCST-4	BCST-5	BCST-6		Cell type relative	Batch 1	Batch 2	Batch 3
0	0.412	0.471	0.199	0.266	0.217	0.253		NK and T cells	0.645631	0.460722	1.27136
1	0.3	0.186	0.335	0.133	0.219	0.127		Epithelial and basal cells	0.443333	1.17742	0.379104
2	0.088	0.129	0.131	0.317	0.272	0.224		Fibroblasts and smooth muscel cells	3.60227	2.10853	1.70992
3	0.054	0.096	0.23	0.07	0.213	0.19		B cells and plasmocytes	1.2963	2.21875	0.826087
4	0.107	0.083	0.053	0.164	0.051	0.118		Endothelial cells and fibroblasts	1.53271	0.614458	2.22642
5	0.017	0.013	0.024	0.026	0.007	0.066		Epithelial and lymphoid cells	1.52941	0.538462	2.75
6	0.021	0.023	0.028	0.024	0.02	0.021		Monocytes and macrophages	1.14286	0.869565	0.75
									BCST-4/1	BCST-5/2	BCST-6/3

## Sheet: Table S2
Table S2: Disregulated ligand-receptor pairs in recurrent bladder tumor.
Primary	name	contribution	contribution.scaled	group	contribution.relative.1	pvalues	Recurrence	name	contribution	contribution.scaled	group	contribution.relative.1	pvalues
IL1	IL1	0	0	Primary	Inf	0	IL11	IL1	0.443696	1.23059	Recurrence	Inf	0
EGF	EGF	0	0	Primary	Inf	0	EGF1	EGF	0.169662	0.563715	Recurrence	Inf	0
CD70	CD70	0	0	Primary	Inf	0	CD701	CD70	0.105384	0.444416	Recurrence	Inf	0
VTN	VTN	0	0	Primary	Inf	0	VTN1	VTN	0.0244346	0.269414	Recurrence	Inf	0
TENASCIN	TENASCIN	0	0	Primary	Inf	0	TENASCIN1	TENASCIN	0.0243835	0.269262	Recurrence	Inf	0
ALCAM	ALCAM	0	0	Primary	Inf	0	ALCAM1	ALCAM	0.0153568	0.239452	Recurrence	Inf	0
CD6	CD6	0	0	Primary	Inf	0	CD61	CD6	0.0153568	0.239452	Recurrence	Inf	0
CHEMERIN	CHEMERIN	0	0	Primary	Inf	0	CHEMERIN1	CHEMERIN	0.0128425	0.229622	Recurrence	Inf	0
OX40	OX40	0	0	Primary	Inf	0	OX401	OX40	0.0103153	0.218621	Recurrence	Inf	0
CD96	CD96	0	0	Primary	Inf	0	CD961	CD96	0.00918133	0.213193	Recurrence	Inf	0
EPHA	EPHA	0	0	Primary	Inf	0	EPHA1	EPHA	0.00846513	0.209565	Recurrence	Inf	0
IL16	IL16	0	0	Primary	Inf	0	IL161	IL16	0.00786928	0.206407	Recurrence	Inf	0
HSPG	HSPG	0	0	Primary	Inf	0	HSPG1	HSPG	0.00668536	0.199687	Recurrence	Inf	0
SELPLG	SELPLG	0	0	Primary	Inf	0	SELPLG1	SELPLG	0.00549066	0.192134	Recurrence	Inf	0
PD-L1	PD-L1	0	0	Primary	Inf	0	PD-L11	PD-L1	0.0053655	0.191286	Recurrence	Inf	0
PDL2	PDL2	0	0	Primary	Inf	0	PDL21	PDL2	0.00440557	0.184336	Recurrence	Inf	0
PROS	PROS	0	0	Primary	Inf	0	PROS1	PROS	0.0025068	0.16698	Recurrence	Inf	0
FASLG	FASLG	0	0	Primary	Inf	0	FASLG1	FASLG	0.00150579	0.153883	Recurrence	Inf	0
DESMOSOME	DESMOSOME	0	0	Primary	Inf	0	DESMOSOME1	DESMOSOME	0.0014397	0.152828	Recurrence	Inf	0
EPHB	EPHB	0	0	Primary	Inf	0	EPHB1	EPHB	0.00135089	0.151355	Recurrence	Inf	0
AGRN	AGRN	0	0	Primary	Inf	0	AGRN1	AGRN	0.00130894	0.150636	Recurrence	Inf	0
OCLN	OCLN	0	0	Primary	Inf	0	OCLN1	OCLN	0.000709698	0.137918	Recurrence	Inf	0
CXCL	CXCL	0.0117218	0.224906	Primary	81.6	1.86718e-10	CXCL1	CXCL	0.956993	22.7481	Recurrence	81.6	1.86718e-10
JAM	JAM	0.00222505	0.16372	Primary	36.9	5.63948e-07	JAM1	JAM	0.0820164	0.399866	Recurrence	36.9	5.63948e-07
LCK	LCK	0.038699	0.307509	Primary	28.7	7.45058e-09	LCK1	LCK	1.11091	69.8509	Recurrence	28.7	7.45058e-09
ADGRE5	ADGRE5	0.0631614	0.362048	Primary	14.6	7.2297e-15	ADGRE51	ADGRE5	0.921486	12.2298	Recurrence	14.6	7.2297e-15
GDF	GDF	0.0175109	0.247223	Primary	11.1	7.97445e-09	GDF1	GDF	0.194492	0.610737	Recurrence	11.1	7.97445e-09
CCL	CCL	0.0603776	0.356235	Primary	11.1	1.71014e-06	CCL1	CCL	0.667349	2.47254	Recurrence	11.1	1.71014e-06
MHC-I	MHC-I	7.44027	84.3799	Primary	9.2	3.95591e-18	MHC-I1	MHC-I	68.2497	92.2032	Recurrence	9.2	3.95591e-18
SEMA4	SEMA4	0.0137617	0.233325	Primary	8.2	1.27574e-10	SEMA41	SEMA4	0.112487	0.457684	Recurrence	8.2	1.27574e-10
ICAM	ICAM	0.0665942	0.369121	Primary	7.3	1.56797e-08	ICAM1	ICAM	0.486803	1.38909	Recurrence	7.3	1.56797e-08
IFN-II	IFN-II	0.0715433	0.379154	Primary	6.6	1.41934e-06	IFN-II1	IFN-II	0.472626	1.33431	Recurrence	6.6	1.41934e-06
BAFF	BAFF	0.00677776	0.200236	Primary	6.4	0.03125	BAFF1	BAFF	0.0431949	0.318265	Recurrence	6.4	0.03125
VCAM	VCAM	0.0669796	0.369909	Primary	6.4	4.89075e-05	VCAM1	VCAM	0.431381	1.1894	Recurrence	6.4	4.89075e-05
PTN	PTN	0.176842	0.577201	Primary	6.3	1.58806e-12	PTN1	PTN	1.10878	68.7333	Recurrence	6.3	1.58806e-12
ANNEXIN	ANNEXIN	0.178607	0.580529	Primary	5.5	7.75515e-11	ANNEXIN1	ANNEXIN	0.983863	61.4688	Recurrence	5.5	7.75515e-11
SN	SN	0.000905997	0.142725	Primary	5	0.125	SN1	SN	0.00455262	0.185458	Recurrence	5	0.125
NECTIN	NECTIN	0.0575034	0.350151	Primary	2.9	5.16401e-06	NECTIN1	NECTIN	0.165674	0.556257	Recurrence	2.9	5.16401e-06
TIGIT	TIGIT	0.0575034	0.350151	Primary	2.5	8.39466e-05	TIGIT1	TIGIT	0.142018	0.512346	Recurrence	2.5	8.39466e-05
SELL	SELL	0.0298077	0.284658	Primary	2.3	0.375	SELL1	SELL	0.0684448	0.372894	Recurrence	2.3	0.375
ITGB2	ITGB2	0.285908	0.798668	Primary	2.3	5.91868e-06	ITGB21	ITGB2	0.658518	2.3937	Recurrence	2.3	5.91868e-06
ANGPTL	ANGPTL	0.0208633	0.258414	Primary	2.1	0.6698	ANGPTL1	ANGPTL	0.0437995	0.319679	Recurrence	2.1	0.6698
GRN	GRN	0.0448113	0.322031	Primary	2	0.0494385	GRN1	GRN	0.0909852	0.417178	Recurrence	2	0.0494385
GALECTIN	GALECTIN	2.18783	72.0862	Primary	1.6	2.13906e-05	GALECTIN1	GALECTIN	3.4407	75.439	Recurrence	1.6	2.13906e-05
CD86	CD86	0.0219046	0.261708	Primary	1.4	0.625	CD861	CD86	0.0297124	0.284399	Recurrence	1.4	0.625
PECAM1	PECAM1	0.211741	0.644167	Primary	1.4	0.00345033	PECAM11	PECAM1	0.290895	0.809853	Recurrence	1.4	0.00345033
MHC-II	MHC-II	7.44756	85.4975	Primary	1.4	6.26842e-05	MHC-II1	MHC-II	10.1363	87.7328	Recurrence	1.4	6.26842e-05
FGF	FGF	0.00541521	0.191624	Primary	1.3	0	FGF1	FGF	0.00705881	0.201878	Recurrence	1.3	0
CDH	CDH	0.00673229	0.199966	Primary	1.3	0.812218	CDH2	CDH	0.00859176	0.210219	Recurrence	1.3	0.812218
TWEAK	TWEAK	0.0326965	0.292356	Primary	1.2	0.66168	TWEAK1	TWEAK	0.0388236	0.307813	Recurrence	1.2	0.66168
THBS	THBS	0.639254	2.23487	Primary	1.2	0.850878	THBS1	THBS	0.751352	3.49796	Recurrence	1.2	0.850878
APP	APP	4.36642	77.6742	Primary	1.2	0.000146865	APP1	APP	5.20441	81.0271	Recurrence	1.2	0.000146865
CDH1	CDH1	0.0143208	0.235514	Primary	1.1	0.890381	CDH11	CDH1	0.0160411	0.241978	Recurrence	1.1	0.890381
CD45	CD45	0.475332	1.34455	Primary	1.1	0.623094	CD451	CD45	0.52374	1.54617	Recurrence	1.1	0.623094
VISFATIN	VISFATIN	0.856674	6.46421	Primary	1	0.0048235	VISFATIN1	VISFATIN	0.845107	5.94207	Recurrence	1	0.0048235
CALCR	CALCR	0.0400832	0.310868	Primary	0.9	0.875	CALCR1	CALCR	0.0343777	0.296705	Recurrence	0.9	0.875
MK	MK	4.97799	78.7919	Primary	0.9	0.5176	MK1	MK	4.31865	76.5566	Recurrence	0.9	0.5176
CDH5	CDH5	0.0446027	0.321547	Primary	0.8	0	CDH51	CDH5	0.0352278	0.298871	Recurrence	0.8	0
CLEC	CLEC	0.775057	3.92435	Primary	0.8	0.839256	CLEC1	CLEC	0.60261	1.97439	Recurrence	0.8	0.839256
CD99	CD99	6.36632	83.2623	Primary	0.8	0.000743588	CD991	CD99	5.04343	79.9095	Recurrence	0.8	0.000743588
MIF	MIF	11.1064	88.8504	Primary	0.8	3.51465e-05	MIF1	MIF	8.50355	86.6152	Recurrence	0.8	3.51465e-05
COMPLEMENT	COMPLEMENT	0.0670336	0.370019	Primary	0.7	0.640625	COMPLEMENT1	COMPLEMENT	0.0476345	0.328494	Recurrence	0.7	0.640625
ESAM	ESAM	0.0964854	0.427649	Primary	0.7	0.72158	ESAM1	ESAM	0.0658427	0.367581	Recurrence	0.7	0.72158
CD46	CD46	0.281087	0.787966	Primary	0.7	0.000430483	CD461	CD46	0.190176	0.60248	Recurrence	0.7	0.000430483
PTPRM	PTPRM	0.0042556	0.183166	Primary	0.6	0.197466	PTPRM1	PTPRM	0.00256502	0.167622	Recurrence	0.6	0.197466
GAS	GAS	0.0612795	0.358126	Primary	0.6	0.019442	GAS1	GAS	0.0397689	0.310109	Recurrence	0.6	0.019442
FN1	FN1	2.69803	74.3214	Primary	0.6	0.00410039	FN11	FN1	1.55601	70.9685	Recurrence	0.6	0.00410039
COLLAGEN	COLLAGEN	22.0321	91.0856	Primary	0.6	5.587e-06	COLLAGEN1	COLLAGEN	13.1722	89.968	Recurrence	0.6	5.587e-06
THY1	THY1	0.403083	1.10058	Primary	0.5	0.000976563	THY11	THY1	0.182266	0.587445	Recurrence	0.5	0.000976563
CSPG4	CSPG4	0.0093692	0.214118	Primary	0.4	0	CSPG41	CSPG4	0.00377532	0.179235	Recurrence	0.4	0
MPZ	MPZ	0.0458615	0.324451	Primary	0.4	0.00039287	MPZ1	MPZ	0.0169209	0.245146	Recurrence	0.4	0.00039287
PDGF	PDGF	0.0578928	0.35098	Primary	0.4	0.0625	PDGF1	PDGF	0.0216513	0.260913	Recurrence	0.4	0.0625
TNF	TNF	0.202607	0.626374	Primary	0.4	1.03264e-05	TNF1	TNF	0.076239	0.388518	Recurrence	0.4	1.03264e-05
LAMININ	LAMININ	5.79717	82.1447	Primary	0.4	4.38834e-06	LAMININ1	LAMININ	2.22968	73.2038	Recurrence	0.4	4.38834e-06
ncWNT	ncWNT	0.0748557	0.385774	Primary	0.3	0.125	ncWNT1	ncWNT	0.0221794	0.262564	Recurrence	0.3	0.125
VEGF	VEGF	0.778149	3.98665	Primary	0.3	0.00292969	VEGF1	VEGF	0.220832	0.662097	Recurrence	0.3	0.00292969
TGFb	TGFb	0.0660357	0.367977	Primary	0.2	1.13249e-06	TGFb1	TGFb	0.0162469	0.242727	Recurrence	0.2	1.13249e-06
ANGPT	ANGPT	0.132511	0.494783	Primary	0.2	0.125	ANGPT1	ANGPT	0.027337	0.277815	Recurrence	0.2	0.125
NOTCH	NOTCH	0.215597	0.651743	Primary	0.2	0.0839844	NOTCH1	NOTCH	0.0535431	0.341615	Recurrence	0.2	0.0839844
SEMA3	SEMA3	0.016594	0.243979	Primary	0.1	0	SEMA31	SEMA3	0.00247651	0.166642	Recurrence	0.1	0
PARs	PARs	0.233324	0.687131	Primary	0.1	0.0506592	PARs1	PARs	0.0319175	0.290309	Recurrence	0.1	0.0506592
BMP	BMP	0.000374979	0.126765	Primary	0	0	BMP1	BMP	0	0	Recurrence	0	0
NRG	NRG	0.00230613	0.164685	Primary	0	0	NRG1	NRG	0	0	Recurrence	0	0
CD80	CD80	0.00244499	0.166287	Primary	0	0	CD801	CD80	0	0	Recurrence	0	0
OSM	OSM	0.00362619	0.177949	Primary	0	0	OSM1	OSM	0	0	Recurrence	0	0
SEMA6	SEMA6	0.00543174	0.191736	Primary	0	0	SEMA61	SEMA6	0	0	Recurrence	0	0
CD39	CD39	0.00988134	0.216586	Primary	0	0	CD391	CD39	0	0	Recurrence	0	0
KIT	KIT	0.0115314	0.224081	Primary	0	0	KIT1	KIT	0	0	Recurrence	0	0
CSF	CSF	0.0154583	0.239831	Primary	0	0	CSF1	CSF	0	0	Recurrence	0	0
PERIOSTIN	PERIOSTIN	0.0592809	0.353924	Primary	0	0	PERIOSTIN1	PERIOSTIN	0	0	Recurrence	0	0
RESISTIN	RESISTIN	0.0973572	0.429301	Primary	0	0	RESISTIN1	RESISTIN	0	0	Recurrence	0	0
SPP1	SPP1	1.02133	67.6157	Primary	0	0	SPP11	SPP1	0	0	Recurrence	0	0

## Sheet: Table S3
Table S3: PAGE enrichment of 7 spot clusters vs cell type signature genes from scRNA-seq
Cluster	BCST-1	BCST-2	BCST-3	BCST-4	BCST-5	BCST-6	All
0	CD8+ T cells	NK cells	NK cells	NK cells	NK cells	NK cells	NK and T cells
1	Epithelial cells	Epithelial cells	Epithelial cells	Basal cells	Epithelial cells	Basal cells	Epithelial and basal cells
2	CD8+ T cells	NK cells	Smooth muscle cells	Smooth muscle cells	Smooth muscle cells	Smooth muscle cells	Fibroblasts and smooth muscle cells
3	B cells	B cells	B cells	B cells	B cells	B cells	B cells and plasmocytes
4	Endothelial cells	Endothelial cells	Endothelial cells	Endothelial cells	Endothelial cells	Endothelial cells	Endothelial cells and fibroblasts
5	NK cells	CD4+ T cells	NK cells	Plasmocytes	Neutrophils	Plasmocytes	Epithelial and lymphoid cells
6	Monocytes	Monocytes	Monocytes	Monocytes	Monocytes	Monocytes	Monocytes and macrophages

## Sheet: Table S4
Table S4: Overview of number of cell-type contributed to each spot in spatial transcriptome.
Spot percentage	BCST-1	BCST-2	BCST-3	BCST-4	BCST-5	BCST-6		Spot count	BCST-1	BCST-2	BCST-3	BCST-4	BCST-5	BCST-6
1	0.000282167	0.000725689	0.00163896	0	0.000217912	0.000221337		1	1	3	7	0	1	1
2	0.0301919	0.0394291	0.064856	0.0185478	0.0751798	0.0305445		2	107	163	277	82	345	138
3	0.208521	0.157475	0.18848	0.129382	0.172587	0.127047		3	739	651	805	572	792	574
4	0.45965	0.346154	0.273706	0.272789	0.220963	0.250775		4	1629	1431	1169	1206	1014	1133
5	0.231095	0.335027	0.258956	0.469803	0.352146	0.39066		5	819	1385	1106	2077	1616	1765
6	0.0507901	0.0716014	0.113322	0.0764533	0.109392	0.123727		6	180	296	484	338	502	559
7	0.0183409	0.0457184	0.0859284	0.0300837	0.0605796	0.0694998		7	65	189	367	133	278	314
8	0.000846501	0.00387034	0.0114727	0.00271432	0.00893441	0.00752545		8	3	16	49	12	41	34
9	0.000282167	0	0.00163896	0.000226193	0	0		9	1	0	7	1	0	0
	0.301354	0.456217	0.471318	0.579281	0.531053	0.591412
		0.40963			0.567248
	P-value	0.0257379

## Sheet: Table S5
Table S5: Overview of cell proximitiy differential analysis among six samples.
ID	unified_int	type_int	first_type	second_type	cell_1	cell_2	BCSC-1_PI_value	BCSC-1_PI_value	BCSC-1_PI_value	BCSC-1_PI_value	BCSC-1_PI_value	BCSC-1_PI_value	T_test	log_p-value
1	B cells and plasmocytes--B cells and plasmocytes	homo	B cells and plasmocytes	B cells and plasmocytes	B cells and plasmocytes	B cells and plasmocytes	7.11913	6.28622	4.94604	6.55236	5.05397	5.10391	0.534451	0.272092
2	B cells and plasmocytes--Endothelial cells and fibroblasts	hetero	B cells and plasmocytes	Endothelial cells and fibroblasts	B cells and plasmocytes	Endothelial cells and fibroblasts	-0.126513	-2.07183	0.045609	-0.987573	-0.0196567	-0.407143	0.762278	0.117886
3	B cells and plasmocytes--Epithelial and basal cells	hetero	B cells and plasmocytes	Epithelial and basal cells	B cells and plasmocytes	Epithelial and basal cells	-2.5606	-1.55407	-6.8394	2.93025	-4.98919	-2.49145	0.499471	0.30149
4	B cells and plasmocytes--Epithelial and lymphoid cells	hetero	B cells and plasmocytes	Epithelial and lymphoid cells	B cells and plasmocytes	Epithelial and lymphoid cells	0.562819	-3.05291	-2.90181	-1.21527	-1.21522	-4.6891	0.745241	0.127703
5	B cells and plasmocytes--Fibroblasts and smooth muscel cells	hetero	B cells and plasmocytes	Fibroblasts and smooth muscel cells	B cells and plasmocytes	Fibroblasts and smooth muscel cells	0.012255	-3.42479	-4.20838	-4.80982	-4.45848	-7.55503	0.137301	0.862325
6	B cells and plasmocytes--Monocytes and macrophages	hetero	B cells and plasmocytes	Monocytes and macrophages	B cells and plasmocytes	Monocytes and macrophages	-0.000112015	-2.65282	-4.78426	-2.72256	-5.95552	-4.10134	0.354231	0.450713
7	B cells and plasmocytes--NK and T cells	hetero	B cells and plasmocytes	NK and T cells	B cells and plasmocytes	NK and T cells	-1.13578	-1.51889	-3.56507	-0.81637	-4.08098	-2.13728	0.834097	0.0787834
8	Endothelial cells and fibroblasts--Endothelial cells and fibroblasts	homo	Endothelial cells and fibroblasts	Endothelial cells and fibroblasts	Endothelial cells and fibroblasts	Endothelial cells and fibroblasts	3.20331	5.31492	7.47559	2.17872	6.7454	3.78243	0.579679	0.236812
9	Endothelial cells and fibroblasts--Epithelial and basal cells	hetero	Endothelial cells and fibroblasts	Epithelial and basal cells	Endothelial cells and fibroblasts	Epithelial and basal cells	-1.0798	-0.0112003	-2.83708	-1.53195	-12.1093	-1.13105	0.421823	0.374869
10	Endothelial cells and fibroblasts--Epithelial and lymphoid cells	hetero	Endothelial cells and fibroblasts	Epithelial and lymphoid cells	Endothelial cells and fibroblasts	Epithelial and lymphoid cells	0.0120129	-0.00318902	-0.256181	0.515725	1.07552	1.05949	0.0198749	1.70169
11	Endothelial cells and fibroblasts--Fibroblasts and smooth muscel cells	hetero	Endothelial cells and fibroblasts	Fibroblasts and smooth muscel cells	Endothelial cells and fibroblasts	Fibroblasts and smooth muscel cells	0.338756	0.939283	-0.0833638	-1.22076	2.0923	-2.58273	0.560254	0.251615
12	Endothelial cells and fibroblasts--Monocytes and macrophages	hetero	Endothelial cells and fibroblasts	Monocytes and macrophages	Endothelial cells and fibroblasts	Monocytes and macrophages	2.27301	0.951338	-0.0786878	0.060124	-6.06094	2.50913	0.480248	0.318535
13	Endothelial cells and fibroblasts--NK and T cells	hetero	Endothelial cells and fibroblasts	NK and T cells	Endothelial cells and fibroblasts	NK and T cells	-0.869139	-2.41446	-2.06514	0.0220537	-5.20749	-1.23655	0.845191	0.0730453
14	Epithelial and basal cells--Epithelial and basal cells	homo	Epithelial and basal cells	Epithelial and basal cells	Epithelial and basal cells	Epithelial and basal cells	2.26542	4.06992	3.40586	5.33368	4.924	4.48575	0.0688081	1.16236
15	Epithelial and basal cells--Epithelial and lymphoid cells	hetero	Epithelial and basal cells	Epithelial and lymphoid cells	Epithelial and basal cells	Epithelial and lymphoid cells	-2.29298	-0.0476249	-3.13768	-1.39151	-6.74902	-1.30273	0.560455	0.251459
16	Epithelial and basal cells--Fibroblasts and smooth muscel cells	hetero	Epithelial and basal cells	Fibroblasts and smooth muscel cells	Epithelial and basal cells	Fibroblasts and smooth muscel cells	-3.36644	-2.9569	-10.3693	-4.7617	-12.0884	-3.32411	0.765191	0.11623
17	Epithelial and basal cells--Monocytes and macrophages	hetero	Epithelial and basal cells	Monocytes and macrophages	Epithelial and basal cells	Monocytes and macrophages	0.00614384	2.79832	2.21786	-1.49946	3.81887	-2.36507	0.487173	0.312316
18	Epithelial and basal cells--NK and T cells	hetero	Epithelial and basal cells	NK and T cells	Epithelial and basal cells	NK and T cells	-1.43001	-2.61194	-2.32025	-0.0074842	-0.723748	0.896404	0.0236027	1.62704
19	Epithelial and lymphoid cells--Epithelial and lymphoid cells	homo	Epithelial and lymphoid cells	Epithelial and lymphoid cells	Epithelial and lymphoid cells	Epithelial and lymphoid cells	6.71599	0.409946	7.38055	9.18631	7.00655	8.04652	0.278907	0.554541
20	Epithelial and lymphoid cells--Fibroblasts and smooth muscel cells	hetero	Epithelial and lymphoid cells	Fibroblasts and smooth muscel cells	Epithelial and lymphoid cells	Fibroblasts and smooth muscel cells	2.59552	2.01795	0.000853509	-3.20775	0.250681	-4.53467	0.0863885	1.06354
21	Epithelial and lymphoid cells--Monocytes and macrophages	hetero	Epithelial and lymphoid cells	Monocytes and macrophages	Epithelial and lymphoid cells	Monocytes and macrophages	0.00016854	-0.0276824	-1.82268	0.0209241	-0.727616	-0.0844705	0.628686	0.201566
22	Epithelial and lymphoid cells--NK and T cells	hetero	Epithelial and lymphoid cells	NK and T cells	Epithelial and lymphoid cells	NK and T cells	-0.290837	-0.0146317	2.79561	0.000652347	0.997089	-1.6875	0.449617	0.347157
23	Fibroblasts and smooth muscel cells--Fibroblasts and smooth muscel cells	homo	Fibroblasts and smooth muscel cells	Fibroblasts and smooth muscel cells	Fibroblasts and smooth muscel cells	Fibroblasts and smooth muscel cells	4.08972	3.15037	6.75046	1.97103	4.33694	4.29551	0.448599	0.348142
24	Fibroblasts and smooth muscel cells--Monocytes and macrophages	hetero	Fibroblasts and smooth muscel cells	Monocytes and macrophages	Fibroblasts and smooth muscel cells	Monocytes and macrophages	-0.00526197	-0.781341	-11.2225	0.0920068	-8.60132	1.60737	0.741859	0.129679
25	Fibroblasts and smooth muscel cells--NK and T cells	hetero	Fibroblasts and smooth muscel cells	NK and T cells	Fibroblasts and smooth muscel cells	NK and T cells	0.000615206	-0.065462	-0.179517	-0.789352	-5.12159	-3.07784	0.144954	0.838768
26	Monocytes and macrophages--Monocytes and macrophages	homo	Monocytes and macrophages	Monocytes and macrophages	Monocytes and macrophages	Monocytes and macrophages	5.74261	7.5516	8.09892	1.02039	10.2553	6.05467	0.667127	0.175792
27	Monocytes and macrophages--NK and T cells	hetero	Monocytes and macrophages	NK and T cells	Monocytes and macrophages	NK and T cells	-2.00737	-3.21363	-3.10672	-0.00517933	-2.66027	-3.23215	0.510603	0.291916
28	NK and T cells--NK and T cells	homo	NK and T cells	NK and T cells	NK and T cells	NK and T cells	1.20012	1.30202	3.8665	1.06585	4.5662	3.06648	0.59327	0.226748
	PI_value: significanc score: log2fc * -log10(p.adj)

## Sheet: Table S6
Table S6: Overview of significant ligand-receptor communication pairs among six samples.
Sample	LR_comb	lig_cell_type	lig_expr	ligand	rec_cell_type	rec_expr	receptor	LR_expr	lig_nr	rec_nr	rand_expr	av_diff	log2fc	pvalue	LR_cell_comb	p.adj	PI
BCST-1	CCL2-ACKR2	B cells and plasmocytes	0.492291	CCL2	Monocytes and macrophages	0	ACKR2	0.492291	15	16	0.101905	0.390386	1.55263	0	B cells and plasmocytes--Monocytes and macrophages	0	1.91469
BCST-1	CCL2-ACKR1	B cells and plasmocytes	0.492291	CCL2	Monocytes and macrophages	0.0320695	ACKR1	0.52436	15	16	0.11439	0.40997	1.54214	0	B cells and plasmocytes--Monocytes and macrophages	0	1.90175
BCST-1	HLA-DRA-CD4	B cells and plasmocytes	1.27983	HLA-DRA	Monocytes and macrophages	0.131271	CD4	1.4111	15	16	0.454829	0.956269	1.44548	0	B cells and plasmocytes--Monocytes and macrophages	0	1.78256
BCST-1	HLA-DRB1-CD4	B cells and plasmocytes	0.7245	HLA-DRB1	Monocytes and macrophages	0.131271	CD4	0.855771	15	16	0.271512	0.584259	1.36325	0	B cells and plasmocytes--Monocytes and macrophages	0	1.68115
BCST-1	HLA-DQB1-CD4	B cells and plasmocytes	0.452416	HLA-DQB1	Monocytes and macrophages	0.131271	CD4	0.583687	15	16	0.170205	0.413481	1.33928	0	B cells and plasmocytes--Monocytes and macrophages	0	1.65159
BCST-1	HLA-DPB1-CD4	B cells and plasmocytes	0.493914	HLA-DPB1	Monocytes and macrophages	0.131271	CD4	0.625185	15	16	0.195018	0.430167	1.29755	0	B cells and plasmocytes--Monocytes and macrophages	0	1.60012
BCST-1	THY1-ITGAM	B cells and plasmocytes	0.748441	THY1	Monocytes and macrophages	0	ITGAM	0.748441	15	16	0.246659	0.501782	1.2913	0	B cells and plasmocytes--Monocytes and macrophages	0	1.59242
BCST-1	VWF-ITGA2B	B cells and plasmocytes	0.711592	VWF	Monocytes and macrophages	0.0320695	ITGA2B	0.743662	15	16	0.248165	0.495496	1.27689	0	B cells and plasmocytes--Monocytes and macrophages	0	1.57465
BCST-1	THY1-ITGAX	B cells and plasmocytes	0.748441	THY1	Monocytes and macrophages	0.0694213	ITGAX	0.817863	15	16	0.30069	0.517173	1.19579	0	B cells and plasmocytes--Monocytes and macrophages	0	1.47464
BCST-1	ICAM1-ITGAL	B cells and plasmocytes	0.193845	ICAM1	Monocytes and macrophages	0.119409	ITGAL	0.313254	15	16	0.0836112	0.229643	1.17038	0	B cells and plasmocytes--Monocytes and macrophages	0	1.4433
BCST-1	THY1-ITGB2	B cells and plasmocytes	0.748441	THY1	Monocytes and macrophages	0.207026	ITGB2	0.955467	15	16	0.375794	0.579673	1.14947	0	B cells and plasmocytes--Monocytes and macrophages	0	1.41752
BCST-1	HLA-DOA-CD4	B cells and plasmocytes	0.159369	HLA-DOA	Monocytes and macrophages	0.131271	CD4	0.290639	15	16	0.0881588	0.202481	1.05389	0	B cells and plasmocytes--Monocytes and macrophages	0	1.29964
BCST-1	C3-C3AR1	Endothelial cells and fibroblasts	0.417249	C3	B cells and plasmocytes	0.0326364	C3AR1	0.449885	67	69	0.228651	0.221234	0.742575	0	Endothelial cells and fibroblasts--B cells and plasmocytes	0	1.21889
BCST-1	C3-ITGAM	Endothelial cells and fibroblasts	0.417249	C3	B cells and plasmocytes	0	ITGAM	0.417249	67	69	0.211186	0.206063	0.733082	0	Endothelial cells and fibroblasts--B cells and plasmocytes	0	1.2033
BCST-1	C3-C3AR1	Monocytes and macrophages	0.35732	C3	B cells and plasmocytes	0.108189	C3AR1	0.465508	16	15	0.187944	0.277565	0.973761	0	Monocytes and macrophages--B cells and plasmocytes	0	1.20083
BCST-1	CCL22-ACKR2	B cells and plasmocytes	0.111313	CCL22	Monocytes and macrophages	0	ACKR2	0.111313	15	16	0.00855051	0.102762	0.961014	0	B cells and plasmocytes--Monocytes and macrophages	0	1.18511
BCST-1	C3-ITGAX	Endothelial cells and fibroblasts	0.417249	C3	B cells and plasmocytes	0.0168378	ITGAX	0.434086	67	69	0.224361	0.209725	0.719472	0	Endothelial cells and fibroblasts--B cells and plasmocytes	0	1.18096
BCST-1	PTN-SDC3	Monocytes and macrophages	0.0744279	PTN	B cells and plasmocytes	0.333074	SDC3	0.407501	16	15	0.163005	0.244497	0.948323	0	Monocytes and macrophages--B cells and plasmocytes	0	1.16946
BCST-1	RARRES2-CMKLR1	B cells and plasmocytes	0.720441	RARRES2	Monocytes and macrophages	0.0384289	CMKLR1	0.75887	15	16	0.34984	0.40903	0.933027	0	B cells and plasmocytes--Monocytes and macrophages	0	1.1506
BCST-1	PDGFD-PDGFRB	B cells and plasmocytes	0.0762581	PDGFD	Monocytes and macrophages	0.345742	PDGFRB	0.422	15	16	0.175116	0.246884	0.924008	0	B cells and plasmocytes--Monocytes and macrophages	0	1.13948
BCST-1	CCL3-CCR1	B cells and plasmocytes	0.085387	CCL3	Monocytes and macrophages	0.0616887	CCR1	0.147076	15	16	0.030986	0.11609	0.915541	0	B cells and plasmocytes--Monocytes and macrophages	0	1.12904
BCST-1	C3-ITGB2	Endothelial cells and fibroblasts	0.417249	C3	B cells and plasmocytes	0.0690614	ITGB2	0.48631	67	69	0.265279	0.221032	0.682667	0	Endothelial cells and fibroblasts--B cells and plasmocytes	0	1.12055
BCST-1	COL4A1-ITGA1	B cells and plasmocytes	1.10792	COL4A1	Monocytes and macrophages	0.372643	ITGA1	1.48057	15	16	0.744352	0.736215	0.904525	0	B cells and plasmocytes--Monocytes and macrophages	0	1.11545
BCST-1	IL18-IL18R1	Monocytes and macrophages	0.264888	IL18	B cells and plasmocytes	0.0509142	IL18R1	0.315802	16	15	0.123994	0.191808	0.892437	0	Monocytes and macrophages--B cells and plasmocytes	0	1.10054
BCST-1	BMP8A-ACVR1	B cells and plasmocytes	0.0310351	BMP8A	Monocytes and macrophages	0.240505	ACVR1	0.27154	15	16	0.101933	0.169607	0.879639	0	B cells and plasmocytes--Monocytes and macrophages	0	1.08476
BCST-1	C3-ITGB2	B cells and plasmocytes	0.574974	C3	Monocytes and macrophages	0.207026	ITGB2	0.782	15	16	0.381972	0.400028	0.87183	0	B cells and plasmocytes--Monocytes and macrophages	0	1.07513
BCST-1	COL6A1-ITGA1	B cells and plasmocytes	0.491205	COL6A1	Monocytes and macrophages	0.372643	ITGA1	0.863848	15	16	0.427322	0.436526	0.870122	0	B cells and plasmocytes--Monocytes and macrophages	0	1.07303
BCST-1	HBEGF-EGFR	Epithelial and lymphoid cells	0.108665	HBEGF	B cells and plasmocytes	0.28656	EGFR	0.395225	20	17	0.148155	0.24707	0.996843	0	Epithelial and lymphoid cells--B cells and plasmocytes	0	1.07074
BCST-1	C3-C3AR1	B cells and plasmocytes	0.574974	C3	Monocytes and macrophages	0.0384289	C3AR1	0.613403	15	16	0.292233	0.32117	0.863007	0	B cells and plasmocytes--Monocytes and macrophages	0	1.06425
BCST-1	C3-ITGAX	B cells and plasmocytes	0.445683	C3	Endothelial cells and fibroblasts	0.0171843	ITGAX	0.462868	69	67	0.259411	0.203456	0.64716	0	B cells and plasmocytes--Endothelial cells and fibroblasts	0	1.06227
BCST-1	CXCL9-ACKR1	Monocytes and macrophages	0.147321	CXCL9	B cells and plasmocytes	0.0519323	ACKR1	0.199253	16	15	0.0652115	0.134041	0.857051	0	Monocytes and macrophages--B cells and plasmocytes	0	1.05691
BCST-1	PDGFB-PDGFRB	B cells and plasmocytes	0.0736888	PDGFB	Monocytes and macrophages	0.345742	PDGFRB	0.419431	15	16	0.18748	0.231952	0.853473	0	B cells and plasmocytes--Monocytes and macrophages	0	1.05249
BCST-1	HLA-DRA-CD4	B cells and plasmocytes	0.653328	HLA-DRA	Endothelial cells and fibroblasts	0.0413101	CD4	0.694638	69	67	0.409933	0.284705	0.639991	0	B cells and plasmocytes--Endothelial cells and fibroblasts	0	1.0505
BCST-1	COL6A3-ITGA11	B cells and plasmocytes	0.445315	COL6A3	Endothelial cells and fibroblasts	0.18971	ITGA11	0.635025	69	67	0.372051	0.262975	0.638852	0	B cells and plasmocytes--Endothelial cells and fibroblasts	0	1.04863
BCST-1	EDN1-EDNRB	B cells and plasmocytes	0.0352774	EDN1	Monocytes and macrophages	0.113303	EDNRB	0.148581	15	16	0.0401907	0.10839	0.826323	0	B cells and plasmocytes--Monocytes and macrophages	0	1.01901
BCST-1	TGFA-EGFR	Epithelial and lymphoid cells	0.0947758	TGFA	B cells and plasmocytes	0.28656	EGFR	0.381335	20	17	0.149454	0.231881	0.948266	0	Epithelial and lymphoid cells--B cells and plasmocytes	0	1.01856
BCST-1	COL6A1-ITGB8	B cells and plasmocytes	0.491205	COL6A1	Monocytes and macrophages	0.169759	ITGB8	0.660964	15	16	0.329536	0.331428	0.825049	0	B cells and plasmocytes--Monocytes and macrophages	0	1.01744
BCST-1	C3-ITGAM	B cells and plasmocytes	0.445683	C3	Endothelial cells and fibroblasts	0.0104677	ITGAM	0.456151	69	67	0.262463	0.193688	0.617643	0	B cells and plasmocytes--Endothelial cells and fibroblasts	0	1.01382
BCST-1	COL1A1-ITGA11	B cells and plasmocytes	1.3574	COL1A1	Endothelial cells and fibroblasts	0.18971	ITGA11	1.54711	69	67	0.97695	0.57016	0.612985	0	B cells and plasmocytes--Endothelial cells and fibroblasts	0	1.00617
BCST-1	BTC-EGFR	Epithelial and lymphoid cells	0.0620139	BTC	B cells and plasmocytes	0.28656	EGFR	0.348573	20	17	0.134734	0.21384	0.934319	0	Epithelial and lymphoid cells--B cells and plasmocytes	0	1.00358
BCST-1	GAS6-AXL	B cells and plasmocytes	0.219384	GAS6	Epithelial and lymphoid cells	0.124067	AXL	0.343451	17	20	0.134285	0.209165	0.920506	0	B cells and plasmocytes--Epithelial and lymphoid cells	0	0.988746
BCST-1	C3-C3AR1	B cells and plasmocytes	0.445683	C3	Endothelial cells and fibroblasts	0.0169087	C3AR1	0.462592	69	67	0.271703	0.190889	0.597938	0	B cells and plasmocytes--Endothelial cells and fibroblasts	0	0.981474
BCST-1	BMP7-ACVR1	Endothelial cells and fibroblasts	0.0997203	BMP7	B cells and plasmocytes	0.120615	ACVR1	0.220335	67	69	0.111764	0.108571	0.597125	0	Endothelial cells and fibroblasts--B cells and plasmocytes	0	0.980139
BCST-1	HLA-DRB1-CD4	Monocytes and macrophages	0.945133	HLA-DRB1	B cells and plasmocytes	0.0526769	CD4	0.99781	16	15	0.533411	0.464399	0.793415	0	Monocytes and macrophages--B cells and plasmocytes	0	0.978432
BCST-1	RARRES2-CMKLR1	B cells and plasmocytes	0.550765	RARRES2	Endothelial cells and fibroblasts	0.0309562	CMKLR1	0.581721	69	67	0.351713	0.230007	0.593773	0	B cells and plasmocytes--Endothelial cells and fibroblasts	0	0.974638
BCST-1	COL9A1-ITGA11	B cells and plasmocytes	0.0183095	COL9A1	Endothelial cells and fibroblasts	0.18971	ITGA11	0.20802	69	67	0.104334	0.103686	0.592094	0	B cells and plasmocytes--Endothelial cells and fibroblasts	0	0.971882
BCST-1	LAMC2-ITGA7	Endothelial cells and fibroblasts	0.203728	LAMC2	B cells and plasmocytes	0.0300076	ITGA7	0.233736	67	69	0.121704	0.112032	0.590074	0	Endothelial cells and fibroblasts--B cells and plasmocytes	0	0.968565
BCST-1	ANGPTL4-SDC3	Endothelial cells and fibroblasts	0.0784955	ANGPTL4	B cells and plasmocytes	0.21455	SDC3	0.293046	67	69	0.161286	0.13176	0.589069	0	Endothelial cells and fibroblasts--B cells and plasmocytes	0	0.966915
BCST-1	EPGN-EGFR	Epithelial and lymphoid cells	0	EPGN	B cells and plasmocytes	0.28656	EGFR	0.28656	20	17	0.107415	0.179144	0.89817	0	Epithelial and lymphoid cells--B cells and plasmocytes	0	0.964754
BCST-1	LAMC1-ITGA1	B cells and plasmocytes	0.579661	LAMC1	Monocytes and macrophages	0.372643	ITGA1	0.952304	15	16	0.512343	0.439961	0.78114	0	B cells and plasmocytes--Monocytes and macrophages	0	0.963294
BCST-1	HLA-DRB1-CD4	B cells and plasmocytes	0.344856	HLA-DRB1	Endothelial cells and fibroblasts	0.0413101	CD4	0.386166	69	67	0.223888	0.162278	0.585954	0	B cells and plasmocytes--Endothelial cells and fibroblasts	0	0.961803
BCST-1	CTF1-IL6ST	B cells and plasmocytes	0.08213	CTF1	Monocytes and macrophages	0.346295	IL6ST	0.428425	15	16	0.208128	0.220296	0.778166	0	B cells and plasmocytes--Monocytes and macrophages	0	0.959627
BCST-1	COL4A4-ITGA11	B cells and plasmocytes	0.0126274	COL4A4	Endothelial cells and fibroblasts	0.18971	ITGA11	0.202338	69	67	0.102161	0.100177	0.580659	0	B cells and plasmocytes--Endothelial cells and fibroblasts	0	0.953112
BCST-1	PTN-SDC3	Endothelial cells and fibroblasts	0.0811776	PTN	B cells and plasmocytes	0.21455	SDC3	0.295728	67	69	0.16681	0.128918	0.568697	0	Endothelial cells and fibroblasts--B cells and plasmocytes	0	0.933476
BCST-1	COL1A1-ITGA9	B cells and plasmocytes	1.3574	COL1A1	Endothelial cells and fibroblasts	0.039851	ITGA9	1.39725	69	67	0.909519	0.487732	0.568647	0	B cells and plasmocytes--Endothelial cells and fibroblasts	0	0.933395
BCST-1	COL4A1-CD44	B cells and plasmocytes	1.10792	COL4A1	Monocytes and macrophages	0.551179	CD44	1.6591	15	16	0.944671	0.714432	0.751792	0	B cells and plasmocytes--Monocytes and macrophages	0	0.927102
BCST-1	COL1A1-ITGA10	B cells and plasmocytes	1.3574	COL1A1	Endothelial cells and fibroblasts	0.00463394	ITGA10	1.36203	69	67	0.888836	0.473198	0.564174	0	B cells and plasmocytes--Endothelial cells and fibroblasts	0	0.926052
BCST-1	SEMA7A-ITGA1	B cells and plasmocytes	0.0704045	SEMA7A	Monocytes and macrophages	0.372643	ITGA1	0.443048	15	16	0.223736	0.219312	0.746263	0	B cells and plasmocytes--Monocytes and macrophages	0	0.920284
BCST-1	C3-ITGB2	B cells and plasmocytes	0.445683	C3	Endothelial cells and fibroblasts	0.0667141	ITGB2	0.512397	69	67	0.316825	0.195573	0.555028	0	B cells and plasmocytes--Endothelial cells and fibroblasts	0	0.91104
BCST-1	COL4A2-ITGA11	B cells and plasmocytes	0.786624	COL4A2	Endothelial cells and fibroblasts	0.18971	ITGA11	0.976334	69	67	0.639091	0.337243	0.542303	0	B cells and plasmocytes--Endothelial cells and fibroblasts	0	0.890152
BCST-1	LAMC2-ITGA2	Endothelial cells and fibroblasts	0.203728	LAMC2	B cells and plasmocytes	0.220779	ITGA2	0.424507	67	69	0.260666	0.163841	0.540297	0	Endothelial cells and fibroblasts--B cells and plasmocytes	0	0.88686
BCST-1	VWF-ITGAV	B cells and plasmocytes	0.711592	VWF	Monocytes and macrophages	0.38244	ITGAV	1.09403	15	16	0.62612	0.467913	0.717563	0	B cells and plasmocytes--Monocytes and macrophages	0	0.884892
BCST-1	APP-CD74	Monocytes and macrophages	1.05816	APP	B cells and plasmocytes	1.69066	CD74	2.74882	16	15	1.63546	1.11337	0.71505	0	Monocytes and macrophages--B cells and plasmocytes	0	0.881793
BCST-1	LAMC2-ITGA9	Endothelial cells and fibroblasts	0.203728	LAMC2	B cells and plasmocytes	0.0107174	ITGA9	0.214446	67	69	0.117067	0.0973782	0.534667	0	Endothelial cells and fibroblasts--B cells and plasmocytes	0	0.877619
BCST-1	HLA-DQB1-CD4	B cells and plasmocytes	0.181943	HLA-DQB1	Endothelial cells and fibroblasts	0.0413101	CD4	0.223253	69	67	0.123224	0.100029	0.534174	0	B cells and plasmocytes--Endothelial cells and fibroblasts	0	0.876809
BCST-1	SEMA3C-PLXNA2	B cells and plasmocytes	0.793856	SEMA3C	Epithelial and lymphoid cells	0.110927	PLXNA2	0.904783	17	20	0.470703	0.43408	0.816072	0	B cells and plasmocytes--Epithelial and lymphoid cells	0	0.87657
BCST-1	COL9A2-ITGA11	B cells and plasmocytes	0.00577745	COL9A2	Endothelial cells and fibroblasts	0.18971	ITGA11	0.195488	69	67	0.104109	0.0913787	0.533758	0	B cells and plasmocytes--Endothelial cells and fibroblasts	0	0.876127
BCST-1	COL6A3-ITGA9	B cells and plasmocytes	0.445315	COL6A3	Endothelial cells and fibroblasts	0.039851	ITGA9	0.485166	69	67	0.30462	0.180546	0.53228	0	B cells and plasmocytes--Endothelial cells and fibroblasts	0	0.8737
BCST-1	COL1A1-ITGA2	B cells and plasmocytes	1.3574	COL1A1	Endothelial cells and fibroblasts	0.192002	ITGA2	1.5494	69	67	1.04099	0.50841	0.531654	0	B cells and plasmocytes--Endothelial cells and fibroblasts	0	0.872673
BCST-1	LAMC2-SV2C	Endothelial cells and fibroblasts	0.203728	LAMC2	B cells and plasmocytes	0.00524978	SV2C	0.208978	67	69	0.113958	0.0950199	0.530176	0	Endothelial cells and fibroblasts--B cells and plasmocytes	0	0.870247
BCST-1	COL1A2-ITGA11	B cells and plasmocytes	1.55927	COL1A2	Endothelial cells and fibroblasts	0.18971	ITGA11	1.74898	69	67	1.18287	0.566117	0.527361	0	B cells and plasmocytes--Endothelial cells and fibroblasts	0	0.865627
BCST-1	COL1A1-CD44	B cells and plasmocytes	1.3574	COL1A1	Endothelial cells and fibroblasts	0.45574	CD44	1.81314	69	67	1.22752	0.585617	0.527205	0	B cells and plasmocytes--Endothelial cells and fibroblasts	0	0.865371
BCST-1	COL1A1-ITGB8	B cells and plasmocytes	1.3574	COL1A1	Endothelial cells and fibroblasts	0.0527235	ITGB8	1.41012	69	67	0.949562	0.460561	0.524879	0	B cells and plasmocytes--Endothelial cells and fibroblasts	0	0.861552
BCST-1	HLA-DQB1-CD4	Monocytes and macrophages	0.536037	HLA-DQB1	B cells and plasmocytes	0.0526769	CD4	0.588714	16	15	0.325927	0.262787	0.693299	0	Monocytes and macrophages--B cells and plasmocytes	0	0.854969
BCST-1	COL6A3-ITGA10	B cells and plasmocytes	0.445315	COL6A3	Endothelial cells and fibroblasts	0.00463394	ITGA10	0.449949	69	67	0.283936	0.166013	0.518431	0	B cells and plasmocytes--Endothelial cells and fibroblasts	0	0.850968
BCST-1	SEMA3C-NRP2	B cells and plasmocytes	0.793856	SEMA3C	Epithelial and lymphoid cells	0	NRP2	0.793856	17	20	0.416621	0.377236	0.790937	0	B cells and plasmocytes--Epithelial and lymphoid cells	0	0.849572
BCST-1	POSTN-ITGB5	Endothelial cells and fibroblasts	0.0563382	POSTN	B cells and plasmocytes	0.25539	ITGB5	0.311728	67	69	0.187699	0.124029	0.517131	0	Endothelial cells and fibroblasts--B cells and plasmocytes	0	0.848835
BCST-1	LAMA3-ITGA1	B cells and plasmocytes	0.0800706	LAMA3	Monocytes and macrophages	0.372643	ITGA1	0.452714	15	16	0.243041	0.209673	0.688152	0	B cells and plasmocytes--Monocytes and macrophages	0	0.848623
BCST-1	LAMC2-ITGA1	Endothelial cells and fibroblasts	0.203728	LAMC2	B cells and plasmocytes	0.261651	ITGA1	0.465379	67	69	0.297035	0.168344	0.509952	0	Endothelial cells and fibroblasts--B cells and plasmocytes	0	0.837051
BCST-1	HLA-DPB1-CD4	B cells and plasmocytes	0.210477	HLA-DPB1	Endothelial cells and fibroblasts	0.0413101	CD4	0.251788	69	67	0.147486	0.104301	0.507356	0	B cells and plasmocytes--Endothelial cells and fibroblasts	0	0.83279
BCST-1	SEMA3C-PLXND1	Monocytes and macrophages	0.666867	SEMA3C	B cells and plasmocytes	0.274696	PLXND1	0.941563	16	15	0.553929	0.387635	0.671546	0	Monocytes and macrophages--B cells and plasmocytes	0	0.828144
BCST-1	FN1-ITGB6	B cells and plasmocytes	0.756095	FN1	Endothelial cells and fibroblasts	0.418682	ITGB6	1.17478	69	67	0.799775	0.375002	0.502608	0	B cells and plasmocytes--Endothelial cells and fibroblasts	0	0.824997
BCST-1	ANXA1-FPR1	Endothelial cells and fibroblasts	0.608886	ANXA1	B cells and plasmocytes	0.017689	FPR1	0.626575	67	69	0.41351	0.213065	0.500719	0	Endothelial cells and fibroblasts--B cells and plasmocytes	0	0.821896
BCST-1	FN1-ITGA4	B cells and plasmocytes	0.756095	FN1	Endothelial cells and fibroblasts	0.0640354	ITGA4	0.82013	69	67	0.550393	0.269737	0.500527	0	B cells and plasmocytes--Endothelial cells and fibroblasts	0	0.82158
BCST-1	SEMA3C-PLXND1	B cells and plasmocytes	0.793856	SEMA3C	Epithelial and lymphoid cells	0.112855	PLXND1	0.906711	17	20	0.49295	0.413761	0.763668	0	B cells and plasmocytes--Epithelial and lymphoid cells	0	0.82028
BCST-1	ULBP1-HCST	B cells and plasmocytes	0	ULBP1	Endothelial cells and fibroblasts	0.0837327	HCST	0.0837327	69	67	0.0299669	0.0537658	0.499464	0	B cells and plasmocytes--Endothelial cells and fibroblasts	0	0.819836
BCST-1	COL1A1-ITGA1	B cells and plasmocytes	1.39042	COL1A1	Monocytes and macrophages	0.372643	ITGA1	1.76306	15	16	1.07598	0.687082	0.663812	0	B cells and plasmocytes--Monocytes and macrophages	0	0.818607
BCST-1	COL6A5-ITGA11	B cells and plasmocytes	0	COL6A5	Endothelial cells and fibroblasts	0.18971	ITGA11	0.18971	69	67	0.105262	0.0844483	0.497145	0	B cells and plasmocytes--Endothelial cells and fibroblasts	0	0.816028
BCST-1	FN1-ITGA2B	B cells and plasmocytes	0.756095	FN1	Endothelial cells and fibroblasts	0.0053089	ITGA2B	0.761404	69	67	0.510995	0.250409	0.495529	0	B cells and plasmocytes--Endothelial cells and fibroblasts	0	0.813376
BCST-1	COL4A1-ITGA11	B cells and plasmocytes	0.755809	COL4A1	Endothelial cells and fibroblasts	0.18971	ITGA11	0.945519	69	67	0.643024	0.302495	0.492739	0	B cells and plasmocytes--Endothelial cells and fibroblasts	0	0.808797
BCST-1	COL9A2-ITGA2	Endothelial cells and fibroblasts	0.0696667	COL9A2	B cells and plasmocytes	0.220779	ITGA2	0.290445	67	69	0.177582	0.112863	0.492205	0	Endothelial cells and fibroblasts--B cells and plasmocytes	0	0.80792
BCST-1	COL4A4-ITGA2	Epithelial and lymphoid cells	0	COL4A4	NK and T cells	0.180459	ITGA2	0.180459	99	47	0.0831518	0.0973072	0.61475	0	Epithelial and lymphoid cells--NK and T cells	0	0.806781
BCST-1	COL9A2-ITGA2	Epithelial and lymphoid cells	0	COL9A2	NK and T cells	0.180459	ITGA2	0.180459	99	47	0.0831518	0.0973072	0.61475	0	Epithelial and lymphoid cells--NK and T cells	0	0.806781
BCST-1	IL16-CD4	B cells and plasmocytes	0.0690643	IL16	Endothelial cells and fibroblasts	0.0413101	CD4	0.110374	69	67	0.0498068	0.0605676	0.489856	0	B cells and plasmocytes--Endothelial cells and fibroblasts	0	0.804064
BCST-1	COL6A1-CD44	B cells and plasmocytes	0.491205	COL6A1	Monocytes and macrophages	0.551179	CD44	1.04238	15	16	0.62764	0.414744	0.65075	0	B cells and plasmocytes--Monocytes and macrophages	0	0.802499
BCST-1	LAMC2-CD44	Endothelial cells and fibroblasts	0.203728	LAMC2	B cells and plasmocytes	0.396587	CD44	0.600315	67	69	0.399472	0.200844	0.487602	0	Endothelial cells and fibroblasts--B cells and plasmocytes	0	0.800364
BCST-1	HLA-DRA-CD4	Monocytes and macrophages	1.86149	HLA-DRA	B cells and plasmocytes	0.0526769	CD4	1.91416	16	15	1.18659	0.727577	0.646632	0	Monocytes and macrophages--B cells and plasmocytes	0	0.797421
BCST-1	FN1-ITGA8	B cells and plasmocytes	0.756095	FN1	Endothelial cells and fibroblasts	0.07291	ITGA8	0.829005	69	67	0.563682	0.265323	0.485194	0	B cells and plasmocytes--Endothelial cells and fibroblasts	0	0.796412
BCST-1	THY1-ITGAX	B cells and plasmocytes	0.38052	THY1	Endothelial cells and fibroblasts	0.0171843	ITGAX	0.397704	69	67	0.255645	0.142059	0.484851	0	B cells and plasmocytes--Endothelial cells and fibroblasts	0	0.795849
BCST-1	COL1A2-ITGA9	B cells and plasmocytes	1.55927	COL1A2	Endothelial cells and fibroblasts	0.039851	ITGA9	1.59912	69	67	1.11543	0.483688	0.483318	0	B cells and plasmocytes--Endothelial cells and fibroblasts	0	0.793333
BCST-1	PDGFD-PDGFRB	Endothelial cells and fibroblasts	0.0731004	PDGFD	B cells and plasmocytes	0.185453	PDGFRB	0.258553	67	69	0.156765	0.101788	0.481737	0	Endothelial cells and fibroblasts--B cells and plasmocytes	0	0.790738
BCST-1	FN1-ITGB7	B cells and plasmocytes	0.756095	FN1	Endothelial cells and fibroblasts	0.0226321	ITGB7	0.778727	69	67	0.53013	0.248597	0.479766	0	B cells and plasmocytes--Endothelial cells and fibroblasts	0	0.787503
BCST-1	COL4A2-CD44	B cells and plasmocytes	0.956502	COL4A2	Monocytes and macrophages	0.551179	CD44	1.50768	15	16	0.933163	0.574518	0.637913	0	B cells and plasmocytes--Monocytes and macrophages	0	0.786668
BCST-1	COL9A3-ITGA2	Epithelial and lymphoid cells	0.0164267	COL9A3	NK and T cells	0.180459	ITGA2	0.196886	99	47	0.0960027	0.100883	0.599034	0	Epithelial and lymphoid cells--NK and T cells	0	0.786156
BCST-1	COL1A2-ITGA10	B cells and plasmocytes	1.55927	COL1A2	Endothelial cells and fibroblasts	0.00463394	ITGA10	1.56391	69	67	1.09475	0.469155	0.477864	0	B cells and plasmocytes--Endothelial cells and fibroblasts	0	0.78438
BCST-1	COL9A2-ITGA9	Monocytes and macrophages	0.060166	COL9A2	B cells and plasmocytes	0.0235792	ITGA9	0.0837453	16	15	0.0183115	0.0654337	0.635117	0	Monocytes and macrophages--B cells and plasmocytes	0	0.78322
BCST-1	ANXA1-FPR1	NK and T cells	0.371017	ANXA1	Epithelial and lymphoid cells	0	FPR1	0.371017	47	99	0.211463	0.159554	0.596719	0	NK and T cells--Epithelial and lymphoid cells	0	0.783117
BCST-1	LAMC3-ITGA2	Epithelial and lymphoid cells	0.0260473	LAMC3	NK and T cells	0.180459	ITGA2	0.206506	99	47	0.10287	0.103636	0.595361	0	Epithelial and lymphoid cells--NK and T cells	0	0.781335
BCST-1	EREG-EGFR	Endothelial cells and fibroblasts	0.0804824	EREG	B cells and plasmocytes	0.161129	EGFR	0.241611	67	69	0.145694	0.0959177	0.475495	0	Endothelial cells and fibroblasts--B cells and plasmocytes	0	0.780493
BCST-1	HLA-DQA1-CD4	B cells and plasmocytes	0.108534	HLA-DQA1	Endothelial cells and fibroblasts	0.0413101	CD4	0.149845	69	67	0.0798401	0.0700045	0.474316	0	B cells and plasmocytes--Endothelial cells and fibroblasts	0	0.778557
BCST-1	HLA-DPA1-CD4	B cells and plasmocytes	0.297098	HLA-DPA1	Endothelial cells and fibroblasts	0.0413101	CD4	0.338408	69	67	0.200143	0.138265	0.546624	0.004	B cells and plasmocytes--Endothelial cells and fibroblasts	0.0381217	0.775565
BCST-1	COL6A3-CD44	B cells and plasmocytes	0.445315	COL6A3	Endothelial cells and fibroblasts	0.45574	CD44	0.901055	69	67	0.622623	0.278432	0.470205	0	B cells and plasmocytes--Endothelial cells and fibroblasts	0	0.77181
BCST-1	COL1A1-ITGB8	B cells and plasmocytes	1.39042	COL1A1	Monocytes and macrophages	0.169759	ITGB8	1.56018	15	16	0.978193	0.581983	0.622721	0	B cells and plasmocytes--Monocytes and macrophages	0	0.767934
BCST-1	FN1-CD44	B cells and plasmocytes	0.756095	FN1	Endothelial cells and fibroblasts	0.45574	CD44	1.21184	69	67	0.849949	0.361886	0.465664	0	B cells and plasmocytes--Endothelial cells and fibroblasts	0	0.764355
BCST-1	COL6A5-ITGA2	Epithelial and lymphoid cells	0.0394073	COL6A5	NK and T cells	0.180459	ITGA2	0.219866	99	47	0.113874	0.105993	0.58071	0	Epithelial and lymphoid cells--NK and T cells	0	0.762108
BCST-1	COL4A2-ITGA9	B cells and plasmocytes	0.786624	COL4A2	Endothelial cells and fibroblasts	0.039851	ITGA9	0.826475	69	67	0.57166	0.254815	0.464021	0	B cells and plasmocytes--Endothelial cells and fibroblasts	0	0.761659
BCST-1	COL1A2-CD44	B cells and plasmocytes	1.55927	COL1A2	Endothelial cells and fibroblasts	0.45574	CD44	2.01501	69	67	1.43344	0.581574	0.463896	0	B cells and plasmocytes--Endothelial cells and fibroblasts	0	0.761453
BCST-1	COL6A3-ITGA2	B cells and plasmocytes	0.445315	COL6A3	Endothelial cells and fibroblasts	0.192002	ITGA2	0.637317	69	67	0.436093	0.201224	0.459803	0	B cells and plasmocytes--Endothelial cells and fibroblasts	0	0.754735
BCST-1	COL1A2-ITGA2	B cells and plasmocytes	1.55927	COL1A2	Endothelial cells and fibroblasts	0.192002	ITGA2	1.75127	69	67	1.24691	0.504367	0.458868	0	B cells and plasmocytes--Endothelial cells and fibroblasts	0	0.7532
BCST-1	LAMC2-ITGA2	Epithelial and lymphoid cells	0.0528229	LAMC2	NK and T cells	0.180459	ITGA2	0.233282	99	47	0.124272	0.10901	0.571496	0	Epithelial and lymphoid cells--NK and T cells	0	0.750015
BCST-1	COL6A2-ITGA11	B cells and plasmocytes	0.414176	COL6A2	Endothelial cells and fibroblasts	0.18971	ITGA11	0.603886	69	67	0.413903	0.189984	0.453847	0	B cells and plasmocytes--Endothelial cells and fibroblasts	0	0.744959
BCST-1	COL4A2-ITGA10	B cells and plasmocytes	0.786624	COL4A2	Endothelial cells and fibroblasts	0.00463394	ITGA10	0.791258	69	67	0.550977	0.240282	0.453238	0	B cells and plasmocytes--Endothelial cells and fibroblasts	0	0.743958
BCST-1	THY1-ITGAM	B cells and plasmocytes	0.38052	THY1	Endothelial cells and fibroblasts	0.0104677	ITGAM	0.390988	69	67	0.258697	0.132291	0.452922	0	B cells and plasmocytes--Endothelial cells and fibroblasts	0	0.74344
BCST-1	COL1A1-ITGA9	B cells and plasmocytes	1.39042	COL1A1	Monocytes and macrophages	0.0746669	ITGA9	1.46508	15	16	0.933814	0.53127	0.598263	0	B cells and plasmocytes--Monocytes and macrophages	0	0.737772
BCST-1	COL1A2-ITGB8	B cells and plasmocytes	1.55927	COL1A2	Endothelial cells and fibroblasts	0.0527235	ITGB8	1.612	69	67	1.15548	0.456518	0.447443	0	B cells and plasmocytes--Endothelial cells and fibroblasts	0	0.734446
BCST-1	COL6A1-ITGA11	B cells and plasmocytes	0.298369	COL6A1	Endothelial cells and fibroblasts	0.18971	ITGA11	0.488079	69	67	0.332402	0.155677	0.443636	0	B cells and plasmocytes--Endothelial cells and fibroblasts	0	0.728198
BCST-1	CCL2-ACKR1	Endothelial cells and fibroblasts	0.402744	CCL2	Epithelial and lymphoid cells	0.0526493	ACKR1	0.455393	30	24	0.236472	0.218921	0.723022	0	Endothelial cells and fibroblasts--Epithelial and lymphoid cells	0	0.724166
BCST-1	COL4A2-CD44	B cells and plasmocytes	0.786624	COL4A2	Endothelial cells and fibroblasts	0.45574	CD44	1.24236	69	67	0.889664	0.352701	0.439766	0	B cells and plasmocytes--Endothelial cells and fibroblasts	0	0.721845
BCST-1	COL9A2-ITGA10	Endothelial cells and fibroblasts	0.0696667	COL9A2	B cells and plasmocytes	0.0169943	ITGA10	0.086661	67	69	0.0377391	0.0489219	0.438482	0	Endothelial cells and fibroblasts--B cells and plasmocytes	0	0.719738
BCST-1	COL1A1-ITGAV	B cells and plasmocytes	1.3574	COL1A1	Endothelial cells and fibroblasts	0.394795	ITGAV	1.75219	69	67	1.26826	0.48393	0.436889	0	B cells and plasmocytes--Endothelial cells and fibroblasts	0	0.717122
BCST-1	FN1-ITGA5	B cells and plasmocytes	0.756095	FN1	Endothelial cells and fibroblasts	0.2047	ITGA5	0.960795	69	67	0.684127	0.276668	0.435987	0	B cells and plasmocytes--Endothelial cells and fibroblasts	0	0.715642
BCST-1	FN1-ITGB8	B cells and plasmocytes	0.756095	FN1	Endothelial cells and fibroblasts	0.0527235	ITGB8	0.808818	69	67	0.571988	0.23683	0.435556	0	B cells and plasmocytes--Endothelial cells and fibroblasts	0	0.714934
BCST-1	ITGA9-VCAM1	B cells and plasmocytes	0.0107174	ITGA9	Endothelial cells and fibroblasts	0.159869	VCAM1	0.170587	69	67	0.100298	0.0702884	0.433941	0	B cells and plasmocytes--Endothelial cells and fibroblasts	0	0.712284
BCST-1	POSTN-ITGAV	Endothelial cells and fibroblasts	0.120572	POSTN	Epithelial and lymphoid cells	0.362447	ITGAV	0.483019	30	24	0.256347	0.226672	0.71026	0	Endothelial cells and fibroblasts--Epithelial and lymphoid cells	0	0.711384
BCST-1	THBS2-CD47	Endothelial cells and fibroblasts	0.4732	THBS2	B cells and plasmocytes	0.306011	CD47	0.779211	67	69	0.553041	0.22617	0.429036	0	Endothelial cells and fibroblasts--B cells and plasmocytes	0	0.704233
BCST-1	COL9A2-ITGA9	Endothelial cells and fibroblasts	0.0696667	COL9A2	B cells and plasmocytes	0.0107174	ITGA9	0.0803841	67	69	0.0339835	0.0464006	0.429017	0	Endothelial cells and fibroblasts--B cells and plasmocytes	0	0.704201
BCST-1	TNC-ITGB6	B cells and plasmocytes	0.0764039	TNC	Endothelial cells and fibroblasts	0.418682	ITGB6	0.495086	69	67	0.342347	0.152739	0.427919	0	B cells and plasmocytes--Endothelial cells and fibroblasts	0	0.702399
BCST-1	COL6A3-ITGB8	B cells and plasmocytes	0.445315	COL6A3	Endothelial cells and fibroblasts	0.0527235	ITGB8	0.498039	69	67	0.344663	0.153376	0.427527	0	B cells and plasmocytes--Endothelial cells and fibroblasts	0	0.701756
BCST-1	COL1A1-CD44	B cells and plasmocytes	1.39042	COL1A1	Monocytes and macrophages	0.551179	CD44	1.9416	15	16	1.2763	0.665299	0.568906	0	B cells and plasmocytes--Monocytes and macrophages	0	0.701569
BCST-1	COL6A1-ITGB8	Epithelial and lymphoid cells	0.413945	COL6A1	Endothelial cells and fibroblasts	0.0850104	ITGB8	0.498955	24	30	0.269031	0.229924	0.698707	0	Epithelial and lymphoid cells--Endothelial cells and fibroblasts	0	0.699812
BCST-1	CTSG-F2RL1	Endothelial cells and fibroblasts	0.0491037	CTSG	B cells and plasmocytes	0.195813	F2RL1	0.244916	67	69	0.156757	0.0881595	0.425844	0	Endothelial cells and fibroblasts--B cells and plasmocytes	0	0.698993
BCST-1	COL4A2-ITGA2	B cells and plasmocytes	0.786624	COL4A2	Endothelial cells and fibroblasts	0.192002	ITGA2	0.978626	69	67	0.703133	0.275493	0.425485	0	B cells and plasmocytes--Endothelial cells and fibroblasts	0	0.698403
BCST-1	IL7-IL7R	B cells and plasmocytes	0.00754921	IL7	Endothelial cells and fibroblasts	0.054424	IL7R	0.0619732	69	67	0.0208855	0.0410878	0.422115	0	B cells and plasmocytes--Endothelial cells and fibroblasts	0	0.692872
BCST-1	IL15-IL2RB	B cells and plasmocytes	0.0260313	IL15	Endothelial cells and fibroblasts	0.0361239	IL2RB	0.0621553	69	67	0.0210515	0.0411038	0.421755	0	B cells and plasmocytes--Endothelial cells and fibroblasts	0	0.692281
BCST-1	COL9A3-ITGA11	B cells and plasmocytes	0.0241915	COL9A3	Endothelial cells and fibroblasts	0.18971	ITGA11	0.213902	69	67	0.123911	0.0899908	0.487388	0.004	B cells and plasmocytes--Endothelial cells and fibroblasts	0.0381217	0.691519
BCST-1	WNT2-FZD2	Endothelial cells and fibroblasts	0.100182	WNT2	B cells and plasmocytes	0.0887282	FZD2	0.188911	67	69	0.116032	0.0728786	0.419379	0	Endothelial cells and fibroblasts--B cells and plasmocytes	0	0.688381
BCST-1	LAMA2-ITGA7	Epithelial and lymphoid cells	0.0918274	LAMA2	Fibroblasts and smooth muscel cells	0.071548	ITGA7	0.163375	44	26	0.0569998	0.106376	0.746358	0	Epithelial and lymphoid cells--Fibroblasts and smooth muscel cells	0	0.682493
BCST-1	LAMA2-ITGA2	Epithelial and lymphoid cells	0.0369887	LAMA2	NK and T cells	0.180459	ITGA2	0.217448	99	47	0.121597	0.0958508	0.518581	0	Epithelial and lymphoid cells--NK and T cells	0	0.680572
BCST-1	COL9A1-ITGA2	Epithelial and lymphoid cells	0.00824195	COL9A1	NK and T cells	0.180459	ITGA2	0.188701	99	47	0.101588	0.0871133	0.518169	0	Epithelial and lymphoid cells--NK and T cells	0	0.68003
BCST-1	CCL2-ACKR2	Endothelial cells and fibroblasts	0.402744	CCL2	Epithelial and lymphoid cells	0	ACKR2	0.402744	30	24	0.214201	0.188542	0.678134	0	Endothelial cells and fibroblasts--Epithelial and lymphoid cells	0	0.679207
BCST-1	FGF7-FGFR1	Endothelial cells and fibroblasts	0.0325137	FGF7	Epithelial and lymphoid cells	0.143384	FGFR1	0.175898	30	24	0.072926	0.102972	0.673979	0	Endothelial cells and fibroblasts--Epithelial and lymphoid cells	0	0.675045
BCST-1	BTC-ERBB4	Endothelial cells and fibroblasts	0.0599202	BTC	Epithelial and lymphoid cells	0.0491368	ERBB4	0.109057	30	24	0.0311734	0.0778836	0.672421	0	Endothelial cells and fibroblasts--Epithelial and lymphoid cells	0	0.673485
BCST-1	THBS1-CD36	B cells and plasmocytes	0.367946	THBS1	Endothelial cells and fibroblasts	0.0217419	CD36	0.389688	69	67	0.269107	0.12058	0.407821	0	B cells and plasmocytes--Endothelial cells and fibroblasts	0	0.669411
BCST-1	COL1A1-ITGA1	B cells and plasmocytes	1.3574	COL1A1	Endothelial cells and fibroblasts	0.220004	ITGA1	1.5774	69	67	1.16525	0.412155	0.406809	0	B cells and plasmocytes--Endothelial cells and fibroblasts	0	0.667749
BCST-1	COL4A1-ITGA9	B cells and plasmocytes	0.755809	COL4A1	Endothelial cells and fibroblasts	0.039851	ITGA9	0.79566	69	67	0.575593	0.220067	0.406797	0	B cells and plasmocytes--Endothelial cells and fibroblasts	0	0.667729
BCST-1	THY1-ITGB2	B cells and plasmocytes	0.38052	THY1	Endothelial cells and fibroblasts	0.0667141	ITGB2	0.447234	69	67	0.313058	0.134176	0.405812	0	B cells and plasmocytes--Endothelial cells and fibroblasts	0	0.666113
BCST-1	COL4A1-CD44	B cells and plasmocytes	0.755809	COL4A1	Endothelial cells and fibroblasts	0.45574	CD44	1.21155	69	67	0.893597	0.317953	0.40054	0	B cells and plasmocytes--Endothelial cells and fibroblasts	0	0.657458
BCST-1	COL4A2-ITGB8	B cells and plasmocytes	0.786624	COL4A2	Endothelial cells and fibroblasts	0.0527235	ITGB8	0.839348	69	67	0.611703	0.227645	0.400384	0	B cells and plasmocytes--Endothelial cells and fibroblasts	0	0.657203
BCST-1	SEMA5A-PLXNA1	Endothelial cells and fibroblasts	0.303891	SEMA5A	B cells and plasmocytes	0.32842	PLXNA1	0.632311	67	69	0.4571	0.175211	0.394519	0	Endothelial cells and fibroblasts--B cells and plasmocytes	0	0.647576
BCST-1	COL4A1-ITGA10	B cells and plasmocytes	0.755809	COL4A1	Endothelial cells and fibroblasts	0.00463394	ITGA10	0.760443	69	67	0.55491	0.205534	0.393784	0	B cells and plasmocytes--Endothelial cells and fibroblasts	0	0.646369
BCST-1	COL1A2-ITGAV	B cells and plasmocytes	1.55927	COL1A2	Endothelial cells and fibroblasts	0.394795	ITGAV	1.95407	69	67	1.47418	0.479887	0.383883	0	B cells and plasmocytes--Endothelial cells and fibroblasts	0	0.630117
BCST-1	HLA-DQA2-CD4	B cells and plasmocytes	0.037259	HLA-DQA2	Endothelial cells and fibroblasts	0.0413101	CD4	0.0785691	69	67	0.0371036	0.0414655	0.381216	0	B cells and plasmocytes--Endothelial cells and fibroblasts	0	0.62574
BCST-1	COL4A1-ITGA2	B cells and plasmocytes	0.755809	COL4A1	Endothelial cells and fibroblasts	0.192002	ITGA2	0.947811	69	67	0.707066	0.240745	0.376621	0	B cells and plasmocytes--Endothelial cells and fibroblasts	0	0.618197
BCST-1	LAMA4-ITGA2	Epithelial and lymphoid cells	0.0855407	LAMA4	NK and T cells	0.180459	ITGA2	0.266	99	47	0.165035	0.100965	0.465662	0	Epithelial and lymphoid cells--NK and T cells	0	0.611122
BCST-1	CSPG4-ITGA2	Epithelial and lymphoid cells	0.0956516	CSPG4	NK and T cells	0.180459	ITGA2	0.276111	99	47	0.173505	0.102606	0.459592	0	Epithelial and lymphoid cells--NK and T cells	0	0.603155
BCST-1	NRG1-ITGAV	Endothelial cells and fibroblasts	0.0129684	NRG1	Epithelial and lymphoid cells	0.362447	ITGAV	0.375415	30	24	0.214119	0.161296	0.597876	0	Endothelial cells and fibroblasts--Epithelial and lymphoid cells	0	0.598822
BCST-1	LAMB2-CD44	B cells and plasmocytes	0.238116	LAMB2	Endothelial cells and fibroblasts	0.45574	CD44	0.693856	69	67	0.517461	0.176395	0.362529	0	B cells and plasmocytes--Endothelial cells and fibroblasts	0	0.595067
BCST-1	LGALS9-HAVCR2	Epithelial and lymphoid cells	0.40778	LGALS9	Endothelial cells and fibroblasts	0.0217526	HAVCR2	0.429532	24	30	0.250867	0.178666	0.593796	0	Epithelial and lymphoid cells--Endothelial cells and fibroblasts	0	0.594735
BCST-1	COL6A1-ITGA11	Epithelial and lymphoid cells	0.413945	COL6A1	Endothelial cells and fibroblasts	0.0793265	ITGA11	0.493271	24	30	0.29347	0.199801	0.592436	0	Epithelial and lymphoid cells--Endothelial cells and fibroblasts	0	0.593373
BCST-1	COL4A6-ITGA11	Epithelial and lymphoid cells	0.867528	COL4A6	Monocytes and macrophages	0.141652	ITGA11	1.00918	5	7	0.335652	0.673529	1.34825	0	Epithelial and lymphoid cells--Monocytes and macrophages	0	0.589603
BCST-1	COL9A2-ITGAV	Endothelial cells and fibroblasts	0.0444726	COL9A2	Epithelial and lymphoid cells	0.362447	ITGAV	0.406919	30	24	0.237267	0.169653	0.587866	0	Endothelial cells and fibroblasts--Epithelial and lymphoid cells	0	0.588796
BCST-1	EFNA1-EPHA7	Fibroblasts and smooth muscel cells	0.180792	EFNA1	B cells and plasmocytes	0.00798509	EPHA7	0.188777	63	72	0.0860699	0.102707	0.63411	0	Fibroblasts and smooth muscel cells--B cells and plasmocytes	0	0.587396
BCST-1	HLA-C-CD8A	B cells and plasmocytes	2.28104	HLA-C	Monocytes and macrophages	0.055867	CD8A	2.3369	15	16	1.6522	0.684703	0.475881	0	B cells and plasmocytes--Monocytes and macrophages	0	0.586852
BCST-1	LAMB3-ITGA2	Endothelial cells and fibroblasts	0.586725	LAMB3	B cells and plasmocytes	0.220779	ITGA2	0.807504	67	69	0.608444	0.199059	0.357249	0	Endothelial cells and fibroblasts--B cells and plasmocytes	0	0.586399
BCST-1	EFNA1-EPHA3	Fibroblasts and smooth muscel cells	0.180792	EFNA1	B cells and plasmocytes	0.0201068	EPHA3	0.200899	63	72	0.0941795	0.106719	0.631886	0	Fibroblasts and smooth muscel cells--B cells and plasmocytes	0	0.585336
BCST-1	LAMA3-ITGAV	Endothelial cells and fibroblasts	0.113526	LAMA3	Epithelial and lymphoid cells	0.362447	ITGAV	0.475973	30	24	0.284858	0.191115	0.581676	0	Endothelial cells and fibroblasts--Epithelial and lymphoid cells	0	0.582596
BCST-1	LAMB3-CD44	Endothelial cells and fibroblasts	0.586725	LAMB3	B cells and plasmocytes	0.396587	CD44	0.983312	67	69	0.74725	0.236062	0.354589	0	Endothelial cells and fibroblasts--B cells and plasmocytes	0	0.582034
BCST-1	COL4A2-ITGA10	Epithelial and basal cells	0.293398	COL4A2	Endothelial cells and fibroblasts	0.0119757	ITGA10	0.305374	410	238	0.21326	0.0921136	0.371892	0	Epithelial and basal cells--Endothelial cells and fibroblasts	0	0.579975
BCST-1	COL1A2-ITGA1	B cells and plasmocytes	1.55927	COL1A2	Endothelial cells and fibroblasts	0.220004	ITGA1	1.77928	69	67	1.37116	0.408112	0.353219	0	B cells and plasmocytes--Endothelial cells and fibroblasts	0	0.579784
BCST-1	LAMB3-ITGA1	Endothelial cells and fibroblasts	0.586725	LAMB3	B cells and plasmocytes	0.261651	ITGA1	0.848376	67	69	0.644813	0.203563	0.34858	0	Endothelial cells and fibroblasts--B cells and plasmocytes	0	0.57217
BCST-1	COL1A1-ITGB1	B cells and plasmocytes	1.3574	COL1A1	Endothelial cells and fibroblasts	1.1441	ITGB1	2.5015	69	67	1.94417	0.557321	0.347823	0	B cells and plasmocytes--Endothelial cells and fibroblasts	0	0.570928
BCST-1	GAL-GALR3	B cells and plasmocytes	0.0960573	GAL	Endothelial cells and fibroblasts	0	GALR3	0.0960573	69	67	0.0483701	0.0476872	0.402075	0.004	B cells and plasmocytes--Endothelial cells and fibroblasts	0.0381217	0.570474
BCST-1	POSTN-ITGB5	Monocytes and macrophages	0.0399653	POSTN	Fibroblasts and smooth muscel cells	0.183162	ITGB5	0.223127	30	24	0.080894	0.142233	0.836958	0	Monocytes and macrophages--Fibroblasts and smooth muscel cells	0	0.569424
BCST-1	FN1-ITGA2B	Epithelial and basal cells	0.387443	FN1	B cells and plasmocytes	0.00332954	ITGA2B	0.390773	141	96	0.238601	0.152172	0.535469	0	Epithelial and basal cells--B cells and plasmocytes	0	0.566044
BCST-1	FN1-ITGA8	Epithelial and basal cells	0.387443	FN1	B cells and plasmocytes	0.0258766	ITGA8	0.41332	141	96	0.254169	0.159151	0.535421	0	Epithelial and basal cells--B cells and plasmocytes	0	0.565993
BCST-1	CD99-CD99L2	Epithelial and lymphoid cells	0.378139	CD99	Endothelial cells and fibroblasts	0.0870309	CD99L2	0.46517	24	30	0.282386	0.182784	0.563656	0	Epithelial and lymphoid cells--Endothelial cells and fibroblasts	0	0.564548
BCST-1	COL6A2-CD44	B cells and plasmocytes	0.414176	COL6A2	Endothelial cells and fibroblasts	0.45574	CD44	0.869916	69	67	0.664475	0.205441	0.34339	0	B cells and plasmocytes--Endothelial cells and fibroblasts	0	0.563651
BCST-1	INHBA-ACVR2A	Epithelial and lymphoid cells	0.235059	INHBA	Monocytes and macrophages	0.381998	ACVR2A	0.617057	5	7	0.19384	0.423216	1.28705	0	Epithelial and lymphoid cells--Monocytes and macrophages	0	0.562843
BCST-1	COL6A1-ITGAV	Endothelial cells and fibroblasts	0.864255	COL6A1	Epithelial and lymphoid cells	0.362447	ITGAV	1.2267	30	24	0.799045	0.427657	0.561379	0	Endothelial cells and fibroblasts--Epithelial and lymphoid cells	0	0.562268
BCST-1	COL4A2-ITGB8	Epithelial and lymphoid cells	0.726897	COL4A2	Endothelial cells and fibroblasts	0.0850104	ITGB8	0.811908	24	30	0.518592	0.293316	0.5599	0	Epithelial and lymphoid cells--Endothelial cells and fibroblasts	0	0.560785
BCST-1	FGF18-FGFR1	Endothelial cells and fibroblasts	0	FGF18	Epithelial and lymphoid cells	0.143384	FGFR1	0.143384	30	24	0.0654218	0.0779622	0.557085	0	Endothelial cells and fibroblasts--Epithelial and lymphoid cells	0	0.557966
BCST-1	LAMC3-ITGA7	Epithelial and lymphoid cells	0.03774	LAMC3	Fibroblasts and smooth muscel cells	0.071548	ITGA7	0.109288	44	26	0.0371921	0.0720959	0.609292	0	Epithelial and lymphoid cells--Fibroblasts and smooth muscel cells	0	0.557156
BCST-1	COL4A2-ITGA9	Epithelial and basal cells	0.293398	COL4A2	Endothelial cells and fibroblasts	0.0346825	ITGA9	0.32808	410	238	0.234669	0.0934116	0.355148	0	Epithelial and basal cells--Endothelial cells and fibroblasts	0	0.553862
BCST-1	LAMB3-CD44	B cells and plasmocytes	0.610118	LAMB3	Endothelial cells and fibroblasts	0.45574	CD44	1.06586	69	67	0.824095	0.241763	0.33528	0	B cells and plasmocytes--Endothelial cells and fibroblasts	0	0.550338
BCST-1	ANXA1-FPR1	NK and T cells	0.321729	ANXA1	B cells and plasmocytes	0	FPR1	0.321729	141	268	0.221183	0.100547	0.392923	0	NK and T cells--B cells and plasmocytes	0	0.546773
BCST-1	FN1-ITGB8	Epithelial and basal cells	0.387443	FN1	B cells and plasmocytes	0.0593883	ITGB8	0.446831	141	96	0.283438	0.163393	0.512101	0	Epithelial and basal cells--B cells and plasmocytes	0	0.541342
BCST-1	THBS2-ITGAV	Endothelial cells and fibroblasts	0.4732	THBS2	B cells and plasmocytes	0.393723	ITGAV	0.866923	67	69	0.669978	0.196945	0.328583	0	Endothelial cells and fibroblasts--B cells and plasmocytes	0	0.539346
BCST-1	COL6A1-ITGA1	Endothelial cells and fibroblasts	0.864255	COL6A1	Epithelial and lymphoid cells	0.20177	ITGA1	1.06603	30	24	0.703856	0.362169	0.53659	0	Endothelial cells and fibroblasts--Epithelial and lymphoid cells	0	0.537439
BCST-1	CSPG4-ITGA2	B cells and plasmocytes	0.142277	CSPG4	Endothelial cells and fibroblasts	0.192002	ITGA2	0.33428	69	67	0.234636	0.099644	0.376033	0.004	B cells and plasmocytes--Endothelial cells and fibroblasts	0.0381217	0.533526
BCST-1	FN1-ITGA4	Epithelial and basal cells	0.387443	FN1	B cells and plasmocytes	0.0048435	ITGA4	0.392286	141	96	0.248311	0.143975	0.49912	0	Epithelial and basal cells--B cells and plasmocytes	0	0.52762
BCST-1	COL6A1-ITGA11	Endothelial cells and fibroblasts	0.864255	COL6A1	Epithelial and lymphoid cells	0.0968197	ITGA11	0.961075	30	24	0.637547	0.323528	0.524719	0	Endothelial cells and fibroblasts--Epithelial and lymphoid cells	0	0.525549
BCST-1	INHBA-ACVR1B	B cells and plasmocytes	0.0661095	INHBA	Endothelial cells and fibroblasts	0.198619	ACVR1B	0.264728	69	67	0.1825	0.0822278	0.368569	0.004	B cells and plasmocytes--Endothelial cells and fibroblasts	0.0381217	0.522936
BCST-1	CCL3-CCR1	Endothelial cells and fibroblasts	0.0408221	CCL3	Epithelial and lymphoid cells	0.0193031	CCR1	0.0601253	30	24	0.0115749	0.0485503	0.521188	0	Endothelial cells and fibroblasts--Epithelial and lymphoid cells	0	0.522013
BCST-1	COL4A6-ITGA2	Epithelial and lymphoid cells	0.867528	COL4A6	Monocytes and macrophages	0.282063	ITGA2	1.14959	5	7	0.446654	0.702937	1.19276	0	Epithelial and lymphoid cells--Monocytes and macrophages	0	0.521605
BCST-1	COL1A2-ITGB1	B cells and plasmocytes	1.55927	COL1A2	Endothelial cells and fibroblasts	1.1441	ITGB1	2.70337	69	67	2.15009	0.553278	0.317179	0	B cells and plasmocytes--Endothelial cells and fibroblasts	0	0.520627
BCST-1	LAMC2-CD44	B cells and plasmocytes	0.195275	LAMC2	Endothelial cells and fibroblasts	0.45574	CD44	0.651015	69	67	0.483195	0.167821	0.364865	0.004	B cells and plasmocytes--Endothelial cells and fibroblasts	0.0381217	0.51768
BCST-1	COL4A2-ITGAV	B cells and plasmocytes	0.786624	COL4A2	Endothelial cells and fibroblasts	0.394795	ITGAV	1.18142	69	67	0.930405	0.251014	0.314531	0	B cells and plasmocytes--Endothelial cells and fibroblasts	0	0.51628
BCST-1	TNXB-ITGB6	B cells and plasmocytes	0.0179644	TNXB	Endothelial cells and fibroblasts	0.418682	ITGB6	0.436647	69	67	0.317069	0.119577	0.363686	0.004	B cells and plasmocytes--Endothelial cells and fibroblasts	0.0381217	0.516008
BCST-1	COL4A1-ITGA11	B cells and plasmocytes	0.706416	COL4A1	B cells and plasmocytes	0.0968899	ITGA11	0.803305	132	132	0.62487	0.178435	0.317492	0	B cells and plasmocytes--B cells and plasmocytes	0	0.512241
BCST-1	COL4A1-ITGA9	B cells and plasmocytes	0.706416	COL4A1	B cells and plasmocytes	0.00785416	ITGA9	0.71427	132	132	0.553516	0.160754	0.317284	0	B cells and plasmocytes--B cells and plasmocytes	0	0.511907
BCST-1	COL4A6-ITGAV	Epithelial and lymphoid cells	0.867528	COL4A6	Monocytes and macrophages	0.704625	ITGAV	1.57215	5	7	0.644793	0.927361	1.1668	0	Epithelial and lymphoid cells--Monocytes and macrophages	0	0.510253
BCST-1	RARRES2-CMKLR1	Fibroblasts and smooth muscel cells	0.318741	RARRES2	Endothelial cells and fibroblasts	0.0119212	CMKLR1	0.330662	138	136	0.222872	0.10779	0.415595	0	Fibroblasts and smooth muscel cells--Endothelial cells and fibroblasts	0	0.510085
BCST-1	FN1-ITGB7	Epithelial and basal cells	0.387443	FN1	B cells and plasmocytes	0.0256649	ITGB7	0.413108	141	96	0.267998	0.145109	0.479563	0	Epithelial and basal cells--B cells and plasmocytes	0	0.506945
BCST-1	COL4A2-ITGB8	Epithelial and basal cells	0.293398	COL4A2	Endothelial cells and fibroblasts	0.0765545	ITGB8	0.369952	410	238	0.275644	0.0943084	0.323149	0	Epithelial and basal cells--Endothelial cells and fibroblasts	0	0.503959
BCST-1	TNFSF12-TNFRSF12A	B cells and plasmocytes	0.0221758	TNFSF12	Epithelial and basal cells	0.211943	TNFRSF12A	0.234118	96	141	0.140215	0.0939036	0.476034	0	B cells and plasmocytes--Epithelial and basal cells	0	0.503215
BCST-1	COL4A2-ITGA10	NK and T cells	0.343917	COL4A2	Endothelial cells and fibroblasts	0.00934493	ITGA10	0.353262	305	515	0.262504	0.0907576	0.322347	0	NK and T cells--Endothelial cells and fibroblasts	0	0.498235
BCST-1	PTHLH-PTH1R	Epithelial and basal cells	0.0836489	PTHLH	B cells and plasmocytes	0.00666747	PTH1R	0.0903163	141	96	0.0373889	0.0529275	0.470134	0	Epithelial and basal cells--B cells and plasmocytes	0	0.496979
BCST-1	COL1A2-ITGA10	NK and T cells	0.574713	COL1A2	B cells and plasmocytes	0.0159518	ITGA10	0.590665	141	268	0.439811	0.150854	0.355531	0	NK and T cells--B cells and plasmocytes	0	0.49474
BCST-1	COL6A3-ITGAV	Endothelial cells and fibroblasts	0.788091	COL6A3	Epithelial and lymphoid cells	0.362447	ITGAV	1.15054	30	24	0.788023	0.362515	0.493879	0	Endothelial cells and fibroblasts--Epithelial and lymphoid cells	0	0.494661
BCST-1	SHH-PTCH2	B cells and plasmocytes	0.618259	SHH	Endothelial cells and fibroblasts	0.0257936	PTCH2	0.644052	69	67	0.504034	0.140019	0.300775	0	B cells and plasmocytes--Endothelial cells and fibroblasts	0	0.493702
BCST-1	COL6A3-ITGA10	NK and T cells	0.178699	COL6A3	Endothelial cells and fibroblasts	0.00934493	ITGA10	0.188043	305	515	0.130882	0.0571614	0.31913	0	NK and T cells--Endothelial cells and fibroblasts	0	0.493264
BCST-1	COL1A2-ITGA9	NK and T cells	0.574713	COL1A2	B cells and plasmocytes	0.00996395	ITGA9	0.584677	141	268	0.43576	0.148917	0.353836	0	NK and T cells--B cells and plasmocytes	0	0.492382
BCST-1	COL6A1-ITGA10	Endothelial cells and fibroblasts	0.864255	COL6A1	Epithelial and lymphoid cells	0.0150437	ITGA10	0.879299	30	24	0.598764	0.280535	0.486945	0	Endothelial cells and fibroblasts--Epithelial and lymphoid cells	0	0.487715
BCST-1	SHH-PTCH2	Epithelial and lymphoid cells	1.47877	SHH	Monocytes and macrophages	0.138114	PTCH2	1.61688	5	7	0.695193	0.92169	1.11042	0	Epithelial and lymphoid cells--Monocytes and macrophages	0	0.485597
BCST-1	COL6A1-ITGA9	Endothelial cells and fibroblasts	0.864255	COL6A1	Epithelial and lymphoid cells	0	ITGA9	0.864255	30	24	0.589141	0.275115	0.484616	0	Endothelial cells and fibroblasts--Epithelial and lymphoid cells	0	0.485383
BCST-1	COL4A1-ITGA2	B cells and plasmocytes	0.706416	COL4A1	B cells and plasmocytes	0.175148	ITGA2	0.881564	132	132	0.698622	0.182941	0.297569	0	B cells and plasmocytes--B cells and plasmocytes	0	0.480098
BCST-1	CCL3-CCR5	Endothelial cells and fibroblasts	0.0408221	CCL3	Epithelial and lymphoid cells	0.0112014	CCR5	0.0520236	30	24	0.00921459	0.042809	0.477129	0	Endothelial cells and fibroblasts--Epithelial and lymphoid cells	0	0.477884
BCST-1	FN1-ITGAV	B cells and plasmocytes	0.756095	FN1	Endothelial cells and fibroblasts	0.394795	ITGAV	1.15089	69	67	0.890691	0.260199	0.336448	0.004	B cells and plasmocytes--Endothelial cells and fibroblasts	0.0381217	0.477362
BCST-1	LAMB3-ITGA2	B cells and plasmocytes	0.610118	LAMB3	Endothelial cells and fibroblasts	0.192002	ITGA2	0.80212	69	67	0.637564	0.164556	0.290551	0	B cells and plasmocytes--Endothelial cells and fibroblasts	0	0.47692
BCST-1	LAMB1-CD44	B cells and plasmocytes	0.729121	LAMB1	Endothelial cells and fibroblasts	0.45574	CD44	1.18486	69	67	0.950985	0.233876	0.28987	0	B cells and plasmocytes--Endothelial cells and fibroblasts	0	0.475802
BCST-1	COL4A1-ITGA10	B cells and plasmocytes	0.706416	COL4A1	B cells and plasmocytes	0	ITGA10	0.706416	132	132	0.557624	0.148792	0.294261	0	B cells and plasmocytes--B cells and plasmocytes	0	0.474761
BCST-1	SIGLEC1-SPN	B cells and plasmocytes	0.0314861	SIGLEC1	Endothelial cells and fibroblasts	0.0237942	SPN	0.0552802	69	67	0.0232417	0.0320385	0.333383	0.004	B cells and plasmocytes--Endothelial cells and fibroblasts	0.0381217	0.473014
BCST-1	CCL11-ACKR2	B cells and plasmocytes	0.040163	CCL11	Endothelial cells and fibroblasts	0	ACKR2	0.040163	69	67	0.0149367	0.0252263	0.286266	0.002	B cells and plasmocytes--Endothelial cells and fibroblasts	0.0228333	0.469885
BCST-1	RARRES2-CMKLR1	B cells and plasmocytes	0.435305	RARRES2	B cells and plasmocytes	0	CMKLR1	0.435305	132	132	0.337891	0.0974139	0.289789	0	B cells and plasmocytes--B cells and plasmocytes	0	0.467546
BCST-1	COL4A1-ITGB8	B cells and plasmocytes	0.706416	COL4A1	B cells and plasmocytes	0.0406178	ITGB8	0.747033	132	132	0.592969	0.154064	0.289627	0	B cells and plasmocytes--B cells and plasmocytes	0	0.467285
BCST-1	COL1A1-ITGB8	Fibroblasts and smooth muscel cells	0.802118	COL1A1	Endothelial cells and fibroblasts	0.0795315	ITGB8	0.881649	138	136	0.655036	0.226613	0.378663	0	Fibroblasts and smooth muscel cells--Endothelial cells and fibroblasts	0	0.464756
BCST-1	COL1A1-ITGA10	Fibroblasts and smooth muscel cells	0.802118	COL1A1	Endothelial cells and fibroblasts	0	ITGA10	0.802118	138	136	0.593872	0.208246	0.378647	0	Fibroblasts and smooth muscel cells--Endothelial cells and fibroblasts	0	0.464736
BCST-1	ANXA1-FPR1	Epithelial and basal cells	0.465532	ANXA1	B cells and plasmocytes	0.00683436	FPR1	0.472366	141	96	0.322118	0.150248	0.439291	0	Epithelial and basal cells--B cells and plasmocytes	0	0.464374
BCST-1	COL1A2-ITGB8	NK and T cells	0.574713	COL1A2	B cells and plasmocytes	0.0489259	ITGB8	0.623639	141	268	0.475244	0.148394	0.331095	0	NK and T cells--B cells and plasmocytes	0	0.460736
BCST-1	COL6A3-ITGA1	Endothelial cells and fibroblasts	0.788091	COL6A3	Epithelial and lymphoid cells	0.20177	ITGA1	0.989861	30	24	0.692835	0.297027	0.459053	0	Endothelial cells and fibroblasts--Epithelial and lymphoid cells	0	0.459779
BCST-1	COL4A1-ITGA1	B cells and plasmocytes	0.706416	COL4A1	B cells and plasmocytes	0.208976	ITGA1	0.915392	132	132	0.733897	0.181495	0.284096	0	B cells and plasmocytes--B cells and plasmocytes	0	0.458361
BCST-1	DLL3-NOTCH1	Fibroblasts and smooth muscel cells	0.0391978	DLL3	B cells and plasmocytes	0.54529	NOTCH1	0.584488	63	72	0.385988	0.1985	0.494103	0	Fibroblasts and smooth muscel cells--B cells and plasmocytes	0	0.457703
BCST-1	COL6A1-CD44	B cells and plasmocytes	0.298369	COL6A1	Endothelial cells and fibroblasts	0.45574	CD44	0.754109	69	67	0.582975	0.171134	0.322587	0.004	B cells and plasmocytes--Endothelial cells and fibroblasts	0.0381217	0.457696
BCST-1	COL4A2-ITGA9	NK and T cells	0.343917	COL4A2	Endothelial cells and fibroblasts	0.0268824	ITGA9	0.370799	305	515	0.283704	0.0870954	0.295119	0	NK and T cells--Endothelial cells and fibroblasts	0	0.45615
BCST-1	HLA-DPA1-CD4	Fibroblasts and smooth muscel cells	0.117477	HLA-DPA1	Endothelial cells and fibroblasts	0.026476	CD4	0.143953	138	136	0.0888659	0.0550873	0.369242	0	Fibroblasts and smooth muscel cells--Endothelial cells and fibroblasts	0	0.453193
BCST-1	TGFB2-TGFBR2	Endothelial cells and fibroblasts	0.0127796	TGFB2	Fibroblasts and smooth muscel cells	0.327571	TGFBR2	0.34035	136	138	0.241669	0.0986816	0.366054	0	Endothelial cells and fibroblasts--Fibroblasts and smooth muscel cells	0	0.44928
BCST-1	THY1-ITGAX	B cells and plasmocytes	0.322706	THY1	B cells and plasmocytes	0.0186967	ITGAX	0.341403	132	132	0.264023	0.0773795	0.278065	0	B cells and plasmocytes--B cells and plasmocytes	0	0.448631
BCST-1	COL1A1-ITGA11	Fibroblasts and smooth muscel cells	0.802118	COL1A1	Endothelial cells and fibroblasts	0.107472	ITGA11	0.909589	138	136	0.683634	0.225956	0.365517	0	Fibroblasts and smooth muscel cells--Endothelial cells and fibroblasts	0	0.448622
BCST-1	HLA-A-CD8A	B cells and plasmocytes	3.1501	HLA-A	Monocytes and macrophages	0.055867	CD8A	3.20597	15	16	2.47601	0.729958	0.359934	0	B cells and plasmocytes--Monocytes and macrophages	0	0.443867
BCST-1	COL1A1-ITGA9	Fibroblasts and smooth muscel cells	0.802118	COL1A1	Endothelial cells and fibroblasts	0.0166622	ITGA9	0.81878	138	136	0.615337	0.203443	0.361097	0	Fibroblasts and smooth muscel cells--Endothelial cells and fibroblasts	0	0.443196
BCST-1	COL6A3-ITGB8	Fibroblasts and smooth muscel cells	0.236737	COL6A3	Endothelial cells and fibroblasts	0.0795315	ITGB8	0.316268	138	136	0.22423	0.0920385	0.360497	0	Fibroblasts and smooth muscel cells--Endothelial cells and fibroblasts	0	0.44246
BCST-1	HLA-DQB1-CD4	B cells and plasmocytes	0.142951	HLA-DQB1	B cells and plasmocytes	0.0220414	CD4	0.164993	132	132	0.119477	0.045516	0.271885	0	B cells and plasmocytes--B cells and plasmocytes	0	0.43866
BCST-1	COL1A1-ITGA10	Epithelial and basal cells	0.445261	COL1A1	Endothelial cells and fibroblasts	0.0119757	ITGA10	0.457236	410	238	0.358795	0.0984417	0.280441	0	Epithelial and basal cells--Endothelial cells and fibroblasts	0	0.437355
BCST-1	LAMB3-ITGA9	B cells and plasmocytes	0.610118	LAMB3	Endothelial cells and fibroblasts	0.039851	ITGA9	0.649969	69	67	0.506091	0.143878	0.307297	0.004	B cells and plasmocytes--Endothelial cells and fibroblasts	0.0381217	0.436001
BCST-1	COL4A2-ITGB8	NK and T cells	0.343917	COL4A2	Endothelial cells and fibroblasts	0.0712995	ITGB8	0.415216	305	515	0.32432	0.0908963	0.280025	0	NK and T cells--Endothelial cells and fibroblasts	0	0.432821
BCST-1	FN1-ITGB1	B cells and plasmocytes	0.756095	FN1	Endothelial cells and fibroblasts	1.1441	ITGB1	1.90019	69	67	1.5666	0.33359	0.26323	0	B cells and plasmocytes--Endothelial cells and fibroblasts	0	0.432073
BCST-1	THY1-ITGAM	B cells and plasmocytes	0.322706	THY1	B cells and plasmocytes	0	ITGAM	0.322706	132	132	0.251248	0.0714575	0.267163	0	B cells and plasmocytes--B cells and plasmocytes	0	0.431041
BCST-1	CCL3-ACKR2	Endothelial cells and fibroblasts	0.0408221	CCL3	Epithelial and lymphoid cells	0	ACKR2	0.0408221	30	24	0.00450999	0.0363121	0.430233	0	Endothelial cells and fibroblasts--Epithelial and lymphoid cells	0	0.430914
BCST-1	COL6A3-ITGA9	NK and T cells	0.178699	COL6A3	Endothelial cells and fibroblasts	0.0268824	ITGA9	0.205581	305	515	0.152082	0.0534992	0.277663	0	NK and T cells--Endothelial cells and fibroblasts	0	0.42917
BCST-1	COL1A1-ITGA3	B cells and plasmocytes	1.3574	COL1A1	Endothelial cells and fibroblasts	1.01912	ITGA3	2.37652	69	67	1.96729	0.409232	0.260574	0	B cells and plasmocytes--Endothelial cells and fibroblasts	0	0.427715
BCST-1	COL1A1-SDC1	B cells and plasmocytes	1.3574	COL1A1	Endothelial cells and fibroblasts	1.76839	SDC1	3.12579	69	67	2.59442	0.531369	0.259677	0	B cells and plasmocytes--Endothelial cells and fibroblasts	0	0.426242
BCST-1	CD99-CD99	B cells and plasmocytes	0.206164	CD99	B cells and plasmocytes	0.206164	CD99	0.412329	132	132	0.318893	0.0934356	0.290488	0.004	B cells and plasmocytes--B cells and plasmocytes	0.03425	0.425663
BCST-1	COL1A1-ITGA9	Epithelial and basal cells	0.445261	COL1A1	Endothelial cells and fibroblasts	0.0346825	ITGA9	0.479943	410	238	0.380204	0.0997396	0.272265	0	Epithelial and basal cells--Endothelial cells and fibroblasts	0	0.424605
BCST-1	LAMC2-ITGA7	Epithelial and lymphoid cells	0.0528229	LAMC2	NK and T cells	0.0354377	ITGA7	0.0882605	99	47	0.050525	0.0377356	0.322728	0	Epithelial and lymphoid cells--NK and T cells	0	0.423539
BCST-1	LAMC3-ITGA7	Epithelial and lymphoid cells	0.0260473	LAMC3	NK and T cells	0.0354377	ITGA7	0.0614849	99	47	0.0291234	0.0323615	0.322649	0	Epithelial and lymphoid cells--NK and T cells	0	0.423436
BCST-1	FN1-ITGA4	B cells and plasmocytes	0.616541	FN1	B cells and plasmocytes	0.0173356	ITGA4	0.633877	132	132	0.5119	0.121977	0.262243	0	B cells and plasmocytes--B cells and plasmocytes	0	0.423103
BCST-1	C3-ITGAX	B cells and plasmocytes	0.322359	C3	B cells and plasmocytes	0.0186967	ITGAX	0.341056	132	132	0.267868	0.0731877	0.261773	0	B cells and plasmocytes--B cells and plasmocytes	0	0.422345
BCST-1	ARTN-GFRA3	B cells and plasmocytes	0.109284	ARTN	Epithelial and basal cells	0.0132082	GFRA3	0.122493	96	141	0.0687353	0.0537573	0.398996	0	B cells and plasmocytes--Epithelial and basal cells	0	0.421778
BCST-1	CD99-PILRA	Fibroblasts and smooth muscel cells	0.206415	CD99	Endothelial cells and fibroblasts	0.00605869	PILRA	0.212474	138	136	0.146423	0.0660507	0.342598	0	Fibroblasts and smooth muscel cells--Endothelial cells and fibroblasts	0	0.420491
BCST-1	ITGA4-VCAM1	B cells and plasmocytes	0.0328324	ITGA4	Fibroblasts and smooth muscel cells	0.0583198	VCAM1	0.0911522	72	63	0.0398568	0.0512954	0.450772	0	B cells and plasmocytes--Fibroblasts and smooth muscel cells	0	0.417564
BCST-1	FN1-ITGA2B	NK and T cells	0.278565	FN1	B cells and plasmocytes	0.00226692	ITGA2B	0.280832	141	268	0.209412	0.0714196	0.299624	0	NK and T cells--B cells and plasmocytes	0	0.416942
BCST-1	COL4A1-ITGAV	B cells and plasmocytes	0.706416	COL4A1	B cells and plasmocytes	0.377922	ITGAV	1.08434	132	132	0.890596	0.193742	0.257713	0	B cells and plasmocytes--B cells and plasmocytes	0	0.415794
BCST-1	COL4A2-ITGB8	Fibroblasts and smooth muscel cells	0.663824	COL4A2	Endothelial cells and fibroblasts	0.0795315	ITGB8	0.743355	138	136	0.567028	0.176327	0.338393	0	Fibroblasts and smooth muscel cells--Endothelial cells and fibroblasts	0	0.415331
BCST-1	HLA-DPA1-CD4	B cells and plasmocytes	0.232421	HLA-DPA1	B cells and plasmocytes	0.0220414	CD4	0.254462	132	132	0.196567	0.0578954	0.257274	0	B cells and plasmocytes--B cells and plasmocytes	0	0.415087
BCST-1	LGALS9-HAVCR2	Endothelial cells and fibroblasts	0.419343	LGALS9	Monocytes and macrophages	0.0133197	HAVCR2	0.432662	54	69	0.296515	0.136148	0.425848	0	Endothelial cells and fibroblasts--Monocytes and macrophages	0	0.413461
BCST-1	COL4A1-ITGB8	Fibroblasts and smooth muscel cells	0.644826	COL4A1	Endothelial cells and fibroblasts	0.0795315	ITGB8	0.724358	138	136	0.552716	0.171642	0.336815	0	Fibroblasts and smooth muscel cells--Endothelial cells and fibroblasts	0	0.413394
BCST-1	COL4A2-ITGB1	B cells and plasmocytes	0.786624	COL4A2	Endothelial cells and fibroblasts	1.1441	ITGB1	1.93072	69	67	1.60631	0.324405	0.251108	0	B cells and plasmocytes--Endothelial cells and fibroblasts	0	0.412176
BCST-1	HLA-DRA-CD4	Epithelial and basal cells	0.218078	HLA-DRA	Monocytes and macrophages	0.067702	CD4	0.28578	120	60	0.186624	0.0991564	0.428621	0	Epithelial and basal cells--Monocytes and macrophages	0	0.411557
BCST-1	VWF-ITGA2B	Fibroblasts and smooth muscel cells	0.277379	VWF	Endothelial cells and fibroblasts	0.010137	ITGA2B	0.287516	138	136	0.207261	0.0802545	0.334789	0	Fibroblasts and smooth muscel cells--Endothelial cells and fibroblasts	0	0.410907
BCST-1	COL4A2-ITGA10	Fibroblasts and smooth muscel cells	0.663824	COL4A2	Endothelial cells and fibroblasts	0	ITGA10	0.663824	138	136	0.505864	0.15796	0.334246	0	Fibroblasts and smooth muscel cells--Endothelial cells and fibroblasts	0	0.410241
BCST-1	COL6A3-ITGA11	B cells and plasmocytes	0.343186	COL6A3	B cells and plasmocytes	0.0968899	ITGA11	0.440076	132	132	0.353051	0.0870246	0.253488	0	B cells and plasmocytes--B cells and plasmocytes	0	0.408978
BCST-1	HLA-DQA1-CD4	B cells and plasmocytes	0.0863863	HLA-DQA1	B cells and plasmocytes	0.0220414	CD4	0.108428	132	132	0.0748908	0.033537	0.253093	0	B cells and plasmocytes--B cells and plasmocytes	0	0.408341
BCST-1	COL4A1-ITGA10	Fibroblasts and smooth muscel cells	0.644826	COL4A1	Endothelial cells and fibroblasts	0	ITGA10	0.644826	138	136	0.491552	0.153274	0.332399	0	Fibroblasts and smooth muscel cells--Endothelial cells and fibroblasts	0	0.407973
BCST-1	COL6A3-ITGA11	Fibroblasts and smooth muscel cells	0.236737	COL6A3	Endothelial cells and fibroblasts	0.107472	ITGA11	0.344208	138	136	0.252828	0.0913807	0.332273	0	Fibroblasts and smooth muscel cells--Endothelial cells and fibroblasts	0	0.407819
BCST-1	LAMC3-SV2C	Epithelial and basal cells	0.0585145	LAMC3	B cells and plasmocytes	0.00849409	SV2C	0.0670086	141	96	0.0279452	0.0390634	0.384396	0	Epithelial and basal cells--B cells and plasmocytes	0	0.406345
BCST-1	FN1-ITGA2B	B cells and plasmocytes	0.616541	FN1	B cells and plasmocytes	0	ITGA2B	0.616541	132	132	0.501824	0.114717	0.251708	0	B cells and plasmocytes--B cells and plasmocytes	0	0.406106
BCST-1	FN1-ITGA8	B cells and plasmocytes	0.616541	FN1	B cells and plasmocytes	0.0187776	ITGA8	0.635319	132	132	0.51761	0.117709	0.251674	0	B cells and plasmocytes--B cells and plasmocytes	0	0.406051
BCST-1	COL1A2-ITGA11	B cells and plasmocytes	1.31105	COL1A2	B cells and plasmocytes	0.0968899	ITGA11	1.40794	132	132	1.16662	0.241312	0.251587	0	B cells and plasmocytes--B cells and plasmocytes	0	0.405911
BCST-1	FN1-ITGB7	B cells and plasmocytes	0.616541	FN1	B cells and plasmocytes	0.0333032	ITGB7	0.649845	132	132	0.530624	0.119221	0.249812	0	B cells and plasmocytes--B cells and plasmocytes	0	0.403047
BCST-1	TGFB3-TGFBR2	Endothelial cells and fibroblasts	0.0270351	TGFB3	Fibroblasts and smooth muscel cells	0.327571	TGFBR2	0.354606	136	138	0.262201	0.0924049	0.327826	0	Endothelial cells and fibroblasts--Fibroblasts and smooth muscel cells	0	0.402361
BCST-1	COL1A1-ITGA11	B cells and plasmocytes	1.06357	COL1A1	B cells and plasmocytes	0.0968899	ITGA11	1.16046	132	132	0.960692	0.199763	0.248939	0	B cells and plasmocytes--B cells and plasmocytes	0	0.401638
BCST-1	COL1A2-ITGB1	Monocytes and macrophages	1.82497	COL1A2	B cells and plasmocytes	1.1452	ITGB1	2.97017	16	15	2.35145	0.618719	0.324683	0	Monocytes and macrophages--B cells and plasmocytes	0	0.400396
BCST-1	ANGPTL2-TLR4	Epithelial and basal cells	0.0342376	ANGPTL2	B cells and plasmocytes	0.0968851	TLR4	0.131123	141	96	0.0778646	0.0532582	0.37788	0	Epithelial and basal cells--B cells and plasmocytes	0	0.399457
BCST-1	NAMPT-INSR	Monocytes and macrophages	0.35773	NAMPT	Fibroblasts and smooth muscel cells	0.449034	INSR	0.806764	30	24	0.503651	0.303113	0.587012	0	Monocytes and macrophages--Fibroblasts and smooth muscel cells	0	0.399373
BCST-1	COL1A2-ITGA9	B cells and plasmocytes	1.31105	COL1A2	B cells and plasmocytes	0.00785416	ITGA9	1.3189	132	132	1.09527	0.22363	0.247437	0	B cells and plasmocytes--B cells and plasmocytes	0	0.399215
BCST-1	ARTN-GFRA1	B cells and plasmocytes	0.109284	ARTN	Epithelial and basal cells	0.029977	GFRA1	0.139261	96	141	0.0841939	0.0550676	0.377363	0	B cells and plasmocytes--Epithelial and basal cells	0	0.39891
BCST-1	COL4A2-ITGA11	Fibroblasts and smooth muscel cells	0.663824	COL4A2	Endothelial cells and fibroblasts	0.107472	ITGA11	0.771295	138	136	0.595626	0.17567	0.324851	0	Fibroblasts and smooth muscel cells--Endothelial cells and fibroblasts	0	0.398709
BCST-1	COL6A3-ITGB8	NK and T cells	0.178699	COL6A3	Endothelial cells and fibroblasts	0.0712995	ITGB8	0.249998	305	515	0.192698	0.0573001	0.257934	0	NK and T cells--Endothelial cells and fibroblasts	0	0.398676
BCST-1	HLA-DPB1-CD4	B cells and plasmocytes	0.168157	HLA-DPB1	B cells and plasmocytes	0.0220414	CD4	0.190199	132	132	0.1446	0.045599	0.246618	0	B cells and plasmocytes--B cells and plasmocytes	0	0.397894
BCST-1	COL1A1-ITGB8	Epithelial and basal cells	0.445261	COL1A1	Endothelial cells and fibroblasts	0.0765545	ITGB8	0.521815	410	238	0.421179	0.100636	0.254708	0	Epithelial and basal cells--Endothelial cells and fibroblasts	0	0.397223
BCST-1	COL1A2-ITGB8	Epithelial and basal cells	0.522047	COL1A2	B cells and plasmocytes	0.0593883	ITGB8	0.581435	141	96	0.4252	0.156235	0.375709	0	Epithelial and basal cells--B cells and plasmocytes	0	0.397162
BCST-1	COL4A1-ITGA11	Fibroblasts and smooth muscel cells	0.644826	COL4A1	Endothelial cells and fibroblasts	0.107472	ITGA11	0.752298	138	136	0.581314	0.170984	0.323038	0	Fibroblasts and smooth muscel cells--Endothelial cells and fibroblasts	0	0.396484
BCST-1	COL1A2-ITGA10	Epithelial and basal cells	0.466983	COL1A2	Endothelial cells and fibroblasts	0.0119757	ITGA10	0.478959	410	238	0.385437	0.0935218	0.254177	0	Epithelial and basal cells--Endothelial cells and fibroblasts	0	0.396395
BCST-1	COL1A2-SDC1	B cells and plasmocytes	1.55927	COL1A2	Endothelial cells and fibroblasts	1.76839	SDC1	3.32766	69	67	2.80034	0.527326	0.241005	0	B cells and plasmocytes--Endothelial cells and fibroblasts	0	0.395593
BCST-1	COL6A2-ITGA11	B cells and plasmocytes	0.388995	COL6A2	B cells and plasmocytes	0.0968899	ITGA11	0.485885	132	132	0.394429	0.0914559	0.244854	0	B cells and plasmocytes--B cells and plasmocytes	0	0.395048
BCST-1	COL4A2-ITGA2	Epithelial and basal cells	0.293398	COL4A2	Endothelial cells and fibroblasts	0.162783	ITGA2	0.456181	410	238	0.36664	0.0895408	0.253244	0	Epithelial and basal cells--Endothelial cells and fibroblasts	0	0.39494
BCST-1	COL1A2-ITGA9	Epithelial and basal cells	0.522047	COL1A2	B cells and plasmocytes	0.00760835	ITGA9	0.529655	141	96	0.386033	0.143622	0.373507	0	Epithelial and basal cells--B cells and plasmocytes	0	0.394834
BCST-1	COL1A1-ITGA1	Fibroblasts and smooth muscel cells	0.802118	COL1A1	Endothelial cells and fibroblasts	0.308636	ITGA1	1.11075	138	136	0.869241	0.241512	0.320977	0	Fibroblasts and smooth muscel cells--Endothelial cells and fibroblasts	0	0.393955
BCST-1	COL1A2-ITGA10	Epithelial and basal cells	0.522047	COL1A2	B cells and plasmocytes	0.0122146	ITGA10	0.534261	141	96	0.390014	0.144247	0.372254	0	Epithelial and basal cells--B cells and plasmocytes	0	0.393509
BCST-1	ANGPT2-TEK	Fibroblasts and smooth muscel cells	0.0657884	ANGPT2	Endothelial cells and fibroblasts	0.0570829	TEK	0.122871	138	136	0.0784837	0.0443876	0.320419	0	Fibroblasts and smooth muscel cells--Endothelial cells and fibroblasts	0	0.393269
BCST-1	COL1A1-ITGA9	B cells and plasmocytes	1.06357	COL1A1	B cells and plasmocytes	0.00785416	ITGA9	1.07142	132	132	0.889338	0.182081	0.243722	0	B cells and plasmocytes--B cells and plasmocytes	0	0.393222
BCST-1	TNFSF12-TNFRSF12A	B cells and plasmocytes	0.0325036	TNFSF12	B cells and plasmocytes	0.167454	TNFRSF12A	0.199958	132	132	0.153345	0.0466126	0.243655	0	B cells and plasmocytes--B cells and plasmocytes	0	0.393113
BCST-1	COL1A2-ITGA2	B cells and plasmocytes	1.31105	COL1A2	B cells and plasmocytes	0.175148	ITGA2	1.48619	132	132	1.24038	0.245818	0.242932	0	B cells and plasmocytes--B cells and plasmocytes	0	0.391946
BCST-1	COL1A2-ITGA11	NK and T cells	0.574713	COL1A2	B cells and plasmocytes	0.0628513	ITGA11	0.637564	141	268	0.506817	0.130748	0.281508	0	NK and T cells--B cells and plasmocytes	0	0.391733
BCST-1	F11R-JAM2	Epithelial and lymphoid cells	1.64482	F11R	Monocytes and macrophages	0.0554086	JAM2	1.70022	5	7	0.869324	0.8309	0.893125	0	Epithelial and lymphoid cells--Monocytes and macrophages	0	0.390573
BCST-1	JAM2-F11R	Monocytes and macrophages	0.0554086	JAM2	Epithelial and lymphoid cells	1.64482	F11R	1.70022	7	5	0.869324	0.8309	0.893125	0	Monocytes and macrophages--Epithelial and lymphoid cells	0	0.390573
BCST-1	COL4A1-ITGA10	NK and T cells	0.368683	COL4A1	Endothelial cells and fibroblasts	0.00934493	ITGA10	0.378028	305	515	0.301386	0.0766428	0.252107	0	NK and T cells--Endothelial cells and fibroblasts	0	0.38967
BCST-1	COL4A2-ITGA11	Epithelial and basal cells	0.293398	COL4A2	Endothelial cells and fibroblasts	0.0862914	ITGA11	0.379689	410	238	0.303583	0.0761062	0.249235	0	Epithelial and basal cells--Endothelial cells and fibroblasts	0	0.388688
BCST-1	COL6A3-ITGA9	B cells and plasmocytes	0.343186	COL6A3	B cells and plasmocytes	0.00785416	ITGA9	0.35104	132	132	0.281697	0.0693428	0.240827	0	B cells and plasmocytes--B cells and plasmocytes	0	0.388551
BCST-1	COL1A2-ITGA3	B cells and plasmocytes	1.55927	COL1A2	Endothelial cells and fibroblasts	1.01912	ITGA3	2.57839	69	67	2.17321	0.405188	0.23664	0	B cells and plasmocytes--Endothelial cells and fibroblasts	0	0.388428
BCST-1	AREG-EGFR	B cells and plasmocytes	0.268775	AREG	Epithelial and basal cells	0.0852959	EGFR	0.354071	96	141	0.252013	0.102059	0.367291	0	B cells and plasmocytes--Epithelial and basal cells	0	0.388263
BCST-1	C3-C3AR1	B cells and plasmocytes	0.322359	C3	B cells and plasmocytes	0.0254275	C3AR1	0.347786	132	132	0.272767	0.0750192	0.264536	0.004	B cells and plasmocytes--B cells and plasmocytes	0.03425	0.387635
BCST-1	COL4A2-ITGA9	Fibroblasts and smooth muscel cells	0.663824	COL4A2	Endothelial cells and fibroblasts	0.0166622	ITGA9	0.680486	138	136	0.527329	0.153157	0.315151	0	Fibroblasts and smooth muscel cells--Endothelial cells and fibroblasts	0	0.386804
BCST-1	FN1-ITGA8	NK and T cells	0.278565	FN1	B cells and plasmocytes	0.0156799	ITGA8	0.294245	141	268	0.225174	0.0690708	0.27788	0	NK and T cells--B cells and plasmocytes	0	0.386684
BCST-1	HLA-DRA-CD4	B cells and plasmocytes	0.477376	HLA-DRA	B cells and plasmocytes	0.0220414	CD4	0.499417	132	132	0.407829	0.0915878	0.239217	0	B cells and plasmocytes--B cells and plasmocytes	0	0.385953
BCST-1	COL1A1-ITGB8	Epithelial and basal cells	0.481462	COL1A1	B cells and plasmocytes	0.0593883	ITGB8	0.54085	141	96	0.397597	0.143253	0.365009	0	Epithelial and basal cells--B cells and plasmocytes	0	0.385851
BCST-1	COL1A2-ITGA9	Epithelial and basal cells	0.466983	COL1A2	Endothelial cells and fibroblasts	0.0346825	ITGA9	0.501666	410	238	0.406846	0.0948198	0.247415	0	Epithelial and basal cells--Endothelial cells and fibroblasts	0	0.38585
BCST-1	THY1-ITGB2	B cells and plasmocytes	0.322706	THY1	B cells and plasmocytes	0.0550151	ITGB2	0.377721	132	132	0.304756	0.0729654	0.239117	0	B cells and plasmocytes--B cells and plasmocytes	0	0.385792
BCST-1	COL6A2-ITGA9	Epithelial and basal cells	0.183727	COL6A2	B cells and plasmocytes	0.00760835	ITGA9	0.191335	141	96	0.126272	0.0650633	0.364622	0	Epithelial and basal cells--B cells and plasmocytes	0	0.385442
BCST-1	COL1A1-ITGA2	B cells and plasmocytes	1.06357	COL1A1	B cells and plasmocytes	0.175148	ITGA2	1.23871	132	132	1.03444	0.204269	0.238861	0	B cells and plasmocytes--B cells and plasmocytes	0	0.385379
BCST-1	LAMC1-CD44	B cells and plasmocytes	0.371508	LAMC1	Endothelial cells and fibroblasts	0.45574	CD44	0.827248	69	67	0.668398	0.15885	0.271102	0.004	B cells and plasmocytes--Endothelial cells and fibroblasts	0.0381217	0.384646
BCST-1	COL1A2-ITGA10	NK and T cells	0.527932	COL1A2	Endothelial cells and fibroblasts	0.00934493	ITGA10	0.537277	305	515	0.43641	0.100867	0.248583	0	NK and T cells--Endothelial cells and fibroblasts	0	0.384223
BCST-1	COL4A1-ITGA9	Fibroblasts and smooth muscel cells	0.644826	COL4A1	Endothelial cells and fibroblasts	0.0166622	ITGA9	0.661489	138	136	0.513017	0.148471	0.312895	0	Fibroblasts and smooth muscel cells--Endothelial cells and fibroblasts	0	0.384035
BCST-1	PTN-SDC3	B cells and plasmocytes	0.100091	PTN	B cells and plasmocytes	0.122902	SDC3	0.222993	132	132	0.173872	0.0491208	0.238	0	B cells and plasmocytes--B cells and plasmocytes	0	0.38399
BCST-1	FN1-ITGA4	NK and T cells	0.278565	FN1	B cells and plasmocytes	0.00780805	ITGA4	0.286373	141	268	0.219361	0.0670124	0.274808	0	NK and T cells--B cells and plasmocytes	0	0.38241
BCST-1	COL1A1-ITGA9	Epithelial and basal cells	0.481462	COL1A1	B cells and plasmocytes	0.00760835	ITGA9	0.48907	141	96	0.35843	0.13064	0.361738	0	Epithelial and basal cells--B cells and plasmocytes	0	0.382393
BCST-1	EREG-ERBB4	Epithelial and basal cells	0.0713541	EREG	B cells and plasmocytes	0.0204875	ERBB4	0.0918416	141	96	0.0493504	0.0424912	0.361215	0	Epithelial and basal cells--B cells and plasmocytes	0	0.38184
BCST-1	WNT10A-FZD8	Epithelial and basal cells	0.198579	WNT10A	Endothelial cells and fibroblasts	0.0187471	FZD8	0.217326	410	238	0.167813	0.0495126	0.244738	0	Epithelial and basal cells--Endothelial cells and fibroblasts	0	0.381675
BCST-1	COL1A1-ITGA10	Epithelial and basal cells	0.481462	COL1A1	B cells and plasmocytes	0.0122146	ITGA10	0.493677	141	96	0.362411	0.131265	0.3605	0	Epithelial and basal cells--B cells and plasmocytes	0	0.381085
BCST-1	COL1A2-ITGA1	B cells and plasmocytes	1.31105	COL1A2	B cells and plasmocytes	0.208976	ITGA1	1.52002	132	132	1.27565	0.244372	0.2359	0	B cells and plasmocytes--B cells and plasmocytes	0	0.380601
BCST-1	COL6A3-ITGB1	B cells and plasmocytes	0.445315	COL6A3	Endothelial cells and fibroblasts	1.1441	ITGB1	1.58941	69	67	1.33927	0.250136	0.231178	0	B cells and plasmocytes--Endothelial cells and fibroblasts	0	0.379463
BCST-1	COL1A2-ITGA10	B cells and plasmocytes	1.31105	COL1A2	B cells and plasmocytes	0	ITGA10	1.31105	132	132	1.09938	0.211669	0.234479	0	B cells and plasmocytes--B cells and plasmocytes	0	0.378309
BCST-1	COL1A1-SDC4	B cells and plasmocytes	1.3574	COL1A1	Endothelial cells and fibroblasts	1.75104	SDC4	3.10844	69	67	2.63477	0.473669	0.230452	0	B cells and plasmocytes--Endothelial cells and fibroblasts	0	0.378271
BCST-1	LAMA4-SV2A	B cells and plasmocytes	0.0788101	LAMA4	B cells and plasmocytes	0.0325253	SV2A	0.111335	132	132	0.0796941	0.0316413	0.233992	0	B cells and plasmocytes--B cells and plasmocytes	0	0.377523
BCST-1	LAMC3-ITGB8	Epithelial and basal cells	0.0585145	LAMC3	B cells and plasmocytes	0.0593883	ITGB8	0.117903	141	96	0.0701864	0.0477164	0.356569	0	Epithelial and basal cells--B cells and plasmocytes	0	0.376929
BCST-1	COL1A2-ITGB8	B cells and plasmocytes	1.31105	COL1A2	B cells and plasmocytes	0.0406178	ITGB8	1.35166	132	132	1.13472	0.216941	0.23352	0	B cells and plasmocytes--B cells and plasmocytes	0	0.376762
BCST-1	HLA-DRB5-CD4	B cells and plasmocytes	0.16825	HLA-DRB5	B cells and plasmocytes	0.0220414	CD4	0.190291	132	132	0.147043	0.0432483	0.232739	0	B cells and plasmocytes--B cells and plasmocytes	0	0.375501
BCST-1	FN1-ITGB8	NK and T cells	0.278565	FN1	B cells and plasmocytes	0.0489259	ITGB8	0.327491	141	268	0.254566	0.0729248	0.269839	0	NK and T cells--B cells and plasmocytes	0	0.375496
BCST-1	COL6A2-ITGA9	B cells and plasmocytes	0.388995	COL6A2	B cells and plasmocytes	0.00785416	ITGA9	0.396849	132	132	0.323075	0.0737741	0.231894	0	B cells and plasmocytes--B cells and plasmocytes	0	0.374139
BCST-1	COL6A3-ITGA2	B cells and plasmocytes	0.343186	COL6A3	B cells and plasmocytes	0.175148	ITGA2	0.518334	132	132	0.426803	0.0915307	0.231122	0	B cells and plasmocytes--B cells and plasmocytes	0	0.372892
BCST-1	COL1A1-ITGA1	B cells and plasmocytes	1.06357	COL1A1	B cells and plasmocytes	0.208976	ITGA1	1.27254	132	132	1.06972	0.202823	0.230688	0	B cells and plasmocytes--B cells and plasmocytes	0	0.372193
BCST-1	FN1-ITGA5	B cells and plasmocytes	0.616541	FN1	B cells and plasmocytes	0.127525	ITGA5	0.744067	132	132	0.619447	0.124619	0.230468	0	B cells and plasmocytes--B cells and plasmocytes	0	0.371837
BCST-1	MIF-CD74	Monocytes and macrophages	3.48949	MIF	B cells and plasmocytes	1.69066	CD74	5.18016	16	15	4.18434	0.995823	0.30151	0	Monocytes and macrophages--B cells and plasmocytes	0	0.371819
BCST-1	COL6A1-ITGA10	NK and T cells	0.160334	COL6A1	Endothelial cells and fibroblasts	0.00934493	ITGA10	0.169679	305	515	0.128295	0.0413843	0.240346	0	NK and T cells--Endothelial cells and fibroblasts	0	0.37149
BCST-1	COL4A1-ITGB1	B cells and plasmocytes	0.755809	COL4A1	Endothelial cells and fibroblasts	1.1441	ITGB1	1.8999	69	67	1.61025	0.289657	0.225726	0	B cells and plasmocytes--Endothelial cells and fibroblasts	0	0.370514
BCST-1	COL1A1-ITGA2	Fibroblasts and smooth muscel cells	0.802118	COL1A1	Endothelial cells and fibroblasts	0.142613	ITGA2	0.94473	138	136	0.747501	0.19723	0.301844	0	Fibroblasts and smooth muscel cells--Endothelial cells and fibroblasts	0	0.370472
BCST-1	COL4A1-CD44	B cells and plasmocytes	0.706416	COL4A1	B cells and plasmocytes	0.291515	CD44	0.99793	132	132	0.836417	0.161513	0.229564	0	B cells and plasmocytes--B cells and plasmocytes	0	0.370378
BCST-1	COL1A1-ITGA10	B cells and plasmocytes	1.06357	COL1A1	B cells and plasmocytes	0	ITGA10	1.06357	132	132	0.893446	0.17012	0.228039	0	B cells and plasmocytes--B cells and plasmocytes	0	0.367919
BCST-1	C3-ITGAM	B cells and plasmocytes	0.322359	C3	B cells and plasmocytes	0	ITGAM	0.322359	132	132	0.255093	0.0672657	0.250272	0.004	B cells and plasmocytes--B cells and plasmocytes	0.03425	0.366733
BCST-1	COL1A1-ITGB8	B cells and plasmocytes	1.06357	COL1A1	B cells and plasmocytes	0.0406178	ITGB8	1.10418	132	132	0.928792	0.175392	0.227104	0	B cells and plasmocytes--B cells and plasmocytes	0	0.366411
BCST-1	FN1-ITGB8	B cells and plasmocytes	0.616541	FN1	B cells and plasmocytes	0.0406178	ITGB8	0.657159	132	132	0.546889	0.110271	0.227079	0	B cells and plasmocytes--B cells and plasmocytes	0	0.36637
BCST-1	CD99-PILRA	B cells and plasmocytes	0.206164	CD99	B cells and plasmocytes	0.012327	PILRA	0.218491	132	132	0.167982	0.0505095	0.249119	0.004	B cells and plasmocytes--B cells and plasmocytes	0.03425	0.365043
BCST-1	BMP4-ACVR2A	Endothelial cells and fibroblasts	0.18906	BMP4	Monocytes and macrophages	0.185355	ACVR2A	0.374415	54	69	0.265896	0.108519	0.374717	0	Endothelial cells and fibroblasts--Monocytes and macrophages	0	0.363818
BCST-1	COL6A2-ITGA2	B cells and plasmocytes	0.388995	COL6A2	B cells and plasmocytes	0.175148	ITGA2	0.564143	132	132	0.468182	0.0959619	0.225143	0	B cells and plasmocytes--B cells and plasmocytes	0	0.363246
BCST-1	LAMC3-ITGA7	Epithelial and basal cells	0.0585145	LAMC3	B cells and plasmocytes	0.0138218	ITGA7	0.0723363	141	96	0.0358126	0.0365237	0.343609	0	Epithelial and basal cells--B cells and plasmocytes	0	0.363229
BCST-1	LAMC2-SV2C	Epithelial and basal cells	0.11478	LAMC2	Endothelial cells and fibroblasts	0.00417074	SV2C	0.118951	410	238	0.0863534	0.0325976	0.232567	0	Epithelial and basal cells--Endothelial cells and fibroblasts	0	0.362694
BCST-1	HLA-B-CD8A	B cells and plasmocytes	3.41866	HLA-B	Monocytes and macrophages	0.055867	CD8A	3.47452	15	16	2.81535	0.659178	0.294084	0	B cells and plasmocytes--Monocytes and macrophages	0	0.362661
BCST-1	LAMA2-ITGB4	Monocytes and macrophages	0.201353	LAMA2	Epithelial and lymphoid cells	2.41047	ITGB4	2.61182	7	5	1.42663	1.18518	0.828907	0	Monocytes and macrophages--Epithelial and lymphoid cells	0	0.36249
BCST-1	COL1A2-ITGB8	Epithelial and basal cells	0.466983	COL1A2	Endothelial cells and fibroblasts	0.0765545	ITGB8	0.543538	410	238	0.447821	0.0957166	0.23232	0	Epithelial and basal cells--Endothelial cells and fibroblasts	0	0.362309
BCST-1	LAMC2-ITGA9	Epithelial and basal cells	0.11478	LAMC2	Endothelial cells and fibroblasts	0.0346825	ITGA9	0.149463	410	238	0.112364	0.0370983	0.232282	0	Epithelial and basal cells--Endothelial cells and fibroblasts	0	0.36225
BCST-1	LAMC3-ITGA9	Epithelial and basal cells	0.0585145	LAMC3	B cells and plasmocytes	0.00760835	ITGA9	0.0661228	141	96	0.0310195	0.0351033	0.342469	0	Epithelial and basal cells--B cells and plasmocytes	0	0.362024
BCST-1	COL1A2-ITGAV	B cells and plasmocytes	1.31105	COL1A2	B cells and plasmocytes	0.377922	ITGAV	1.68897	132	132	1.43235	0.256619	0.223383	0	B cells and plasmocytes--B cells and plasmocytes	0	0.360406
BCST-1	LAMB2-ITGB8	Monocytes and macrophages	0.374739	LAMB2	Monocytes and macrophages	0.13942	ITGB8	0.514159	33	33	0.353063	0.161096	0.4389	0	Monocytes and macrophages--Monocytes and macrophages	0	0.36013
BCST-1	ANGPTL4-SDC3	Endothelial cells and fibroblasts	0.108767	ANGPTL4	Monocytes and macrophages	0.157016	SDC3	0.265783	54	69	0.183086	0.0826964	0.369745	0	Endothelial cells and fibroblasts--Monocytes and macrophages	0	0.35899
BCST-1	LAMC2-ITGB4	Endothelial cells and fibroblasts	0.203728	LAMC2	B cells and plasmocytes	1.60616	ITGB4	1.80989	67	69	1.54129	0.268595	0.218655	0	Endothelial cells and fibroblasts--B cells and plasmocytes	0	0.358907
BCST-1	LAMA4-ITGAV	Endothelial cells and fibroblasts	0.265572	LAMA4	Fibroblasts and smooth muscel cells	0.280977	ITGAV	0.546549	136	138	0.427983	0.118566	0.292268	0	Endothelial cells and fibroblasts--Fibroblasts and smooth muscel cells	0	0.358719
BCST-1	COL1A2-ITGA9	NK and T cells	0.527932	COL1A2	Endothelial cells and fibroblasts	0.0268824	ITGA9	0.554815	305	515	0.45761	0.0972044	0.23183	0	NK and T cells--Endothelial cells and fibroblasts	0	0.358328
BCST-1	COL6A1-ITGB1	Epithelial and lymphoid cells	0.413945	COL6A1	Endothelial cells and fibroblasts	1.224	ITGB1	1.63795	24	30	1.25626	0.381681	0.357744	0	Epithelial and lymphoid cells--Endothelial cells and fibroblasts	0	0.35831
BCST-1	LAMA3-ITGB4	Monocytes and macrophages	0.232704	LAMA3	Epithelial and lymphoid cells	2.41047	ITGB4	2.64317	7	5	1.45481	1.18836	0.819105	0	Monocytes and macrophages--Epithelial and lymphoid cells	0	0.358203
BCST-1	COL4A6-ITGB8	Fibroblasts and smooth muscel cells	0.285438	COL4A6	Endothelial cells and fibroblasts	0.0795315	ITGB8	0.364969	138	136	0.279958	0.085011	0.291294	0	Fibroblasts and smooth muscel cells--Endothelial cells and fibroblasts	0	0.357523
BCST-1	FN1-ITGB6	B cells and plasmocytes	0.616541	FN1	B cells and plasmocytes	0.304551	ITGB6	0.921093	132	132	0.776112	0.14498	0.220926	0	B cells and plasmocytes--B cells and plasmocytes	0	0.356443
BCST-1	COL4A1-ITGA9	NK and T cells	0.368683	COL4A1	Endothelial cells and fibroblasts	0.0268824	ITGA9	0.395566	305	515	0.322585	0.0729806	0.229834	0	NK and T cells--Endothelial cells and fibroblasts	0	0.355244
BCST-1	PTHLH-PTH1R	B cells and plasmocytes	0.0941649	PTHLH	B cells and plasmocytes	0.00527556	PTH1R	0.0994405	132	132	0.0713245	0.028116	0.219227	0	B cells and plasmocytes--B cells and plasmocytes	0	0.353701
BCST-1	SEMA3B-NRP2	B cells and plasmocytes	0.064597	SEMA3B	Epithelial and basal cells	0.017568	NRP2	0.0821651	96	141	0.0445661	0.037599	0.333517	0	B cells and plasmocytes--Epithelial and basal cells	0	0.352561
BCST-1	LAMC2-ITGA7	Epithelial and basal cells	0.11478	LAMC2	Endothelial cells and fibroblasts	0.0268042	ITGA7	0.141584	410	238	0.106569	0.0350154	0.225903	0	Epithelial and basal cells--Endothelial cells and fibroblasts	0	0.352302
BCST-1	LAMC3-SV2A	B cells and plasmocytes	0.109899	LAMC3	B cells and plasmocytes	0.0325253	SV2A	0.142425	132	132	0.105214	0.0372109	0.240409	0.004	B cells and plasmocytes--B cells and plasmocytes	0.03425	0.352281
BCST-1	LAMA4-SV2C	NK and T cells	0.0553157	LAMA4	Endothelial cells and fibroblasts	0.00230531	SV2C	0.057621	305	515	0.0346171	0.0230039	0.227598	0	NK and T cells--Endothelial cells and fibroblasts	0	0.351788
BCST-1	COL1A2-ITGA2	NK and T cells	0.574713	COL1A2	B cells and plasmocytes	0.13609	ITGA2	0.710803	141	268	0.580572	0.130231	0.252604	0	NK and T cells--B cells and plasmocytes	0	0.351511
BCST-1	SEMA3C-NRP2	Monocytes and macrophages	0.61264	SEMA3C	Monocytes and macrophages	0.130212	NRP2	0.742852	33	33	0.526328	0.216523	0.42836	0	Monocytes and macrophages--Monocytes and macrophages	0	0.351481
BCST-1	COL1A2-SDC4	B cells and plasmocytes	1.55927	COL1A2	Endothelial cells and fibroblasts	1.75104	SDC4	3.31031	69	67	2.84069	0.469626	0.213751	0	B cells and plasmocytes--Endothelial cells and fibroblasts	0	0.350857
BCST-1	LAMB3-ITGB1	Endothelial cells and fibroblasts	0.586725	LAMB3	B cells and plasmocytes	1.0183	ITGB1	1.60503	67	69	1.37024	0.234785	0.213741	0	Endothelial cells and fibroblasts--B cells and plasmocytes	0	0.350841
BCST-1	LAMC2-SV2C	Epithelial and basal cells	0.129093	LAMC2	B cells and plasmocytes	0.00849409	SV2C	0.137587	141	96	0.0888577	0.0487291	0.331155	0	Epithelial and basal cells--B cells and plasmocytes	0	0.350064
BCST-1	COL1A1-ITGAV	B cells and plasmocytes	1.06357	COL1A1	B cells and plasmocytes	0.377922	ITGAV	1.44149	132	132	1.22642	0.21507	0.216788	0	B cells and plasmocytes--B cells and plasmocytes	0	0.349766
BCST-1	IGF2-ITGB4	Monocytes and macrophages	0.0834632	IGF2	Epithelial and lymphoid cells	2.41047	ITGB4	2.49393	7	5	1.3928	1.10113	0.797122	0	Monocytes and macrophages--Epithelial and lymphoid cells	0	0.34859
BCST-1	COL1A2-ITGB8	NK and T cells	0.527932	COL1A2	Endothelial cells and fibroblasts	0.0712995	ITGB8	0.599232	305	515	0.498226	0.101005	0.225079	0	NK and T cells--Endothelial cells and fibroblasts	0	0.347893
BCST-1	COL4A2-ITGA1	Fibroblasts and smooth muscel cells	0.663824	COL4A2	Endothelial cells and fibroblasts	0.308636	ITGA1	0.97246	138	136	0.781233	0.191226	0.283327	0	Fibroblasts and smooth muscel cells--Endothelial cells and fibroblasts	0	0.347745
BCST-1	COL1A2-ITGA2	Epithelial and basal cells	0.522047	COL1A2	B cells and plasmocytes	0.169605	ITGA2	0.691651	141	96	0.530601	0.16105	0.328137	0	Epithelial and basal cells--B cells and plasmocytes	0	0.346873
BCST-1	CCL2-ACKR1	NK and T cells	0.0657642	CCL2	B cells and plasmocytes	0.00589303	ACKR1	0.0716572	141	268	0.0444483	0.0272089	0.248978	0	NK and T cells--B cells and plasmocytes	0	0.346466
BCST-1	COL6A5-CD44	Monocytes and macrophages	0.0380845	COL6A5	NK and T cells	0.311502	CD44	0.349587	108	45	0.23172	0.117867	0.438634	0	Monocytes and macrophages--NK and T cells	0	0.346298
BCST-1	FN1-ITGB7	NK and T cells	0.278565	FN1	B cells and plasmocytes	0.0231102	ITGB7	0.301675	141	268	0.238073	0.063602	0.248694	0	NK and T cells--B cells and plasmocytes	0	0.346071
BCST-1	COL6A3-ITGA1	B cells and plasmocytes	0.343186	COL6A3	B cells and plasmocytes	0.208976	ITGA1	0.552162	132	132	0.462077	0.0900843	0.214461	0	B cells and plasmocytes--B cells and plasmocytes	0	0.346011
BCST-1	COL1A2-ITGA1	NK and T cells	0.574713	COL1A2	B cells and plasmocytes	0.175876	ITGA1	0.750589	141	268	0.61602	0.134569	0.248463	0	NK and T cells--B cells and plasmocytes	0	0.345749
BCST-1	LAMC2-ITGB4	Monocytes and macrophages	0.31479	LAMC2	Epithelial and lymphoid cells	2.41047	ITGB4	2.72525	7	5	1.53416	1.19109	0.789832	0	Monocytes and macrophages--Epithelial and lymphoid cells	0	0.345402
BCST-1	COL4A1-ITGA1	Fibroblasts and smooth muscel cells	0.644826	COL4A1	Endothelial cells and fibroblasts	0.308636	ITGA1	0.953462	138	136	0.766922	0.186541	0.281165	0	Fibroblasts and smooth muscel cells--Endothelial cells and fibroblasts	0	0.345091
BCST-1	COL1A1-ITGAV	Fibroblasts and smooth muscel cells	0.802118	COL1A1	Endothelial cells and fibroblasts	0.400041	ITGAV	1.20216	138	136	0.971991	0.230168	0.280612	0	Fibroblasts and smooth muscel cells--Endothelial cells and fibroblasts	0	0.344413
BCST-1	CCL2-ACKR2	NK and T cells	0.0657642	CCL2	B cells and plasmocytes	0.00247564	ACKR2	0.0682398	141	268	0.0418171	0.0264227	0.246488	0	NK and T cells--B cells and plasmocytes	0	0.343001
BCST-1	FN1-ITGAV	B cells and plasmocytes	0.616541	FN1	B cells and plasmocytes	0.377922	ITGAV	0.994464	132	132	0.844515	0.149949	0.212578	0	B cells and plasmocytes--B cells and plasmocytes	0	0.342974
BCST-1	COL4A1-ITGB8	NK and T cells	0.368683	COL4A1	Endothelial cells and fibroblasts	0.0712995	ITGB8	0.439983	305	515	0.363201	0.0767815	0.221274	0	NK and T cells--Endothelial cells and fibroblasts	0	0.342012
BCST-1	COL4A6-ITGA10	Epithelial and basal cells	0.348441	COL4A6	Endothelial cells and fibroblasts	0.0119757	ITGA10	0.360417	410	238	0.2958	0.064617	0.21817	0	Epithelial and basal cells--Endothelial cells and fibroblasts	0	0.340241
BCST-1	BMP2-ACVR2A	Endothelial cells and fibroblasts	0.0806923	BMP2	Monocytes and macrophages	0.185355	ACVR2A	0.266048	54	69	0.187159	0.0788891	0.350184	0	Endothelial cells and fibroblasts--Monocytes and macrophages	0	0.339998
BCST-1	FN1-ITGAV	Epithelial and basal cells	0.387443	FN1	B cells and plasmocytes	0.362174	ITGAV	0.749617	141	96	0.579894	0.169722	0.321502	0	Epithelial and basal cells--B cells and plasmocytes	0	0.339859
BCST-1	ESAM-ESAM	Endothelial cells and fibroblasts	0.326425	ESAM	Fibroblasts and smooth muscel cells	0.083821	ESAM	0.410246	136	138	0.321142	0.0891036	0.276885	0	Endothelial cells and fibroblasts--Fibroblasts and smooth muscel cells	0	0.339838
BCST-1	ESAM-ESAM	Fibroblasts and smooth muscel cells	0.083821	ESAM	Endothelial cells and fibroblasts	0.326425	ESAM	0.410246	138	136	0.321142	0.0891036	0.276885	0	Fibroblasts and smooth muscel cells--Endothelial cells and fibroblasts	0	0.339838
BCST-1	COL6A2-ITGA1	B cells and plasmocytes	0.388995	COL6A2	B cells and plasmocytes	0.208976	ITGA1	0.597971	132	132	0.503456	0.0945155	0.20992	0	B cells and plasmocytes--B cells and plasmocytes	0	0.338685
BCST-1	SHH-PTCH2	Epithelial and basal cells	0.529087	SHH	Endothelial cells and fibroblasts	0.0353381	PTCH2	0.564425	410	238	0.471579	0.0928468	0.217155	0	Epithelial and basal cells--Endothelial cells and fibroblasts	0	0.33866
BCST-1	LAMB2-CD44	Monocytes and macrophages	0.374739	LAMB2	Monocytes and macrophages	0.52193	CD44	0.896669	33	33	0.649692	0.246977	0.410816	0	Monocytes and macrophages--Monocytes and macrophages	0	0.337086
BCST-1	LAMC2-CD44	Endothelial cells and fibroblasts	0.130269	LAMC2	Epithelial and basal cells	0.289709	CD44	0.419978	238	410	0.347707	0.0722709	0.215895	0	Endothelial cells and fibroblasts--Epithelial and basal cells	0	0.336695
BCST-1	LAMB3-ITGB4	Endothelial cells and fibroblasts	0.586725	LAMB3	B cells and plasmocytes	1.60616	ITGB4	2.19289	67	69	1.88907	0.303814	0.205069	0	Endothelial cells and fibroblasts--B cells and plasmocytes	0	0.336606
BCST-1	FGF7-FGFR2	B cells and plasmocytes	0.0116169	FGF7	B cells and plasmocytes	0.299394	FGFR2	0.311011	132	132	0.255852	0.0551589	0.207899	0	B cells and plasmocytes--B cells and plasmocytes	0	0.335425
BCST-1	WNT10A-FZD8	Epithelial and basal cells	0.223852	WNT10A	Monocytes and macrophages	0.00470266	FZD8	0.228555	120	60	0.157926	0.0706292	0.349179	0	Epithelial and basal cells--Monocytes and macrophages	0	0.335278
BCST-1	WNT10A-FZD9	Epithelial and basal cells	0.223852	WNT10A	Monocytes and macrophages	0	FZD9	0.223852	120	60	0.154239	0.0696134	0.349152	0	Epithelial and basal cells--Monocytes and macrophages	0	0.335252
BCST-1	EFNB2-EPHB1	B cells and plasmocytes	0.136314	EFNB2	Epithelial and basal cells	0.00865181	EPHB1	0.144966	96	141	0.0966343	0.0483315	0.317066	0	B cells and plasmocytes--Epithelial and basal cells	0	0.33517
BCST-1	COL1A1-ITGA2	Epithelial and basal cells	0.481462	COL1A1	B cells and plasmocytes	0.169605	ITGA2	0.651067	141	96	0.502999	0.148068	0.316786	0	Epithelial and basal cells--B cells and plasmocytes	0	0.334874
BCST-1	WNT10A-FZD1	Epithelial and basal cells	0.223852	WNT10A	Monocytes and macrophages	0.0386035	FZD1	0.262456	120	60	0.184728	0.0777275	0.348219	0	Epithelial and basal cells--Monocytes and macrophages	0	0.334356
BCST-1	FN1-ITGB7	Epithelial and basal cells	0.288821	FN1	Endothelial cells and fibroblasts	0.0334561	ITGB7	0.322277	410	238	0.263967	0.0583104	0.214383	0.004	Epithelial and basal cells--Endothelial cells and fibroblasts	0.0275723	0.334336
BCST-1	LAMB3-ITGA9	Epithelial and basal cells	0.477936	LAMB3	Endothelial cells and fibroblasts	0.0346825	ITGA9	0.512619	410	238	0.42818	0.0844388	0.21396	0	Epithelial and basal cells--Endothelial cells and fibroblasts	0	0.333676
BCST-1	FGF2-FGFR2	B cells and plasmocytes	0.00967417	FGF2	B cells and plasmocytes	0.299394	FGFR2	0.309069	132	132	0.254458	0.0546104	0.206727	0	B cells and plasmocytes--B cells and plasmocytes	0	0.333534
BCST-1	TGFB1-ACVR1	B cells and plasmocytes	0.213846	TGFB1	B cells and plasmocytes	0.0795073	ACVR1	0.293353	132	132	0.236007	0.0573458	0.227332	0.004	B cells and plasmocytes--B cells and plasmocytes	0.03425	0.333119
BCST-1	LAMB3-SV2C	Epithelial and basal cells	0.477936	LAMB3	Endothelial cells and fibroblasts	0.00417074	SV2C	0.482107	410	238	0.402169	0.0799381	0.213112	0	Epithelial and basal cells--Endothelial cells and fibroblasts	0	0.332353
BCST-1	SELE-CD44	Endothelial cells and fibroblasts	0.0174301	SELE	Epithelial and basal cells	0.289709	CD44	0.307139	238	410	0.251393	0.0557466	0.212438	0	Endothelial cells and fibroblasts--Epithelial and basal cells	0	0.331303
BCST-1	COL4A6-ITGA9	Epithelial and basal cells	0.348441	COL4A6	Endothelial cells and fibroblasts	0.0346825	ITGA9	0.383124	410	238	0.317209	0.0659149	0.211623	0	Epithelial and basal cells--Endothelial cells and fibroblasts	0	0.330032
BCST-1	LAMB3-ITGA7	Epithelial and basal cells	0.477936	LAMB3	Endothelial cells and fibroblasts	0.0268042	ITGA7	0.50474	410	238	0.422385	0.0823558	0.211204	0	Epithelial and basal cells--Endothelial cells and fibroblasts	0	0.329378
BCST-1	COL9A3-CD44	Endothelial cells and fibroblasts	0.0354199	COL9A3	Epithelial and basal cells	0.289709	CD44	0.325129	238	410	0.26726	0.0578688	0.211098	0	Endothelial cells and fibroblasts--Epithelial and basal cells	0	0.329213
BCST-1	COL1A2-CD44	B cells and plasmocytes	1.31105	COL1A2	B cells and plasmocytes	0.291515	CD44	1.60256	132	132	1.37817	0.22439	0.203893	0	B cells and plasmocytes--B cells and plasmocytes	0	0.328962
BCST-1	C3-ITGB2	B cells and plasmocytes	0.322359	C3	B cells and plasmocytes	0.0550151	ITGB2	0.377374	132	132	0.3086	0.0687736	0.224429	0.004	B cells and plasmocytes--B cells and plasmocytes	0.03425	0.328865
BCST-1	WNT10A-FZD9	Epithelial and basal cells	0.198579	WNT10A	Endothelial cells and fibroblasts	0.00284391	FZD9	0.201423	410	238	0.160497	0.0409258	0.210522	0	Epithelial and basal cells--Endothelial cells and fibroblasts	0	0.328315
BCST-1	THBS2-CD36	Epithelial and basal cells	0.212527	THBS2	Endothelial cells and fibroblasts	0.00752734	CD36	0.220054	410	238	0.176631	0.0434229	0.210352	0	Epithelial and basal cells--Endothelial cells and fibroblasts	0	0.328049
BCST-1	TNXB-ITGAV	Endothelial cells and fibroblasts	0.0535898	TNXB	Fibroblasts and smooth muscel cells	0.280977	ITGAV	0.334567	136	138	0.261114	0.0734526	0.267123	0	Endothelial cells and fibroblasts--Fibroblasts and smooth muscel cells	0	0.327856
BCST-1	THY1-ITGAV	B cells and plasmocytes	0.322706	THY1	B cells and plasmocytes	0.377922	ITGAV	0.700628	132	132	0.595591	0.105038	0.202894	0	B cells and plasmocytes--B cells and plasmocytes	0	0.327349
BCST-1	COL1A1-ITGA2	Epithelial and basal cells	0.445261	COL1A1	Endothelial cells and fibroblasts	0.162783	ITGA2	0.608044	410	238	0.512175	0.0958689	0.209895	0	Epithelial and basal cells--Endothelial cells and fibroblasts	0	0.327336
BCST-1	CD99-CD99L2	Fibroblasts and smooth muscel cells	0.206415	CD99	Endothelial cells and fibroblasts	0.0650813	CD99L2	0.271497	138	136	0.208913	0.0625841	0.26615	0	Fibroblasts and smooth muscel cells--Endothelial cells and fibroblasts	0	0.326663
BCST-1	MDK-LRP1	Endothelial cells and fibroblasts	1.36771	MDK	B cells and plasmocytes	0.296894	LRP1	1.6646	67	69	1.43768	0.226919	0.198585	0	Endothelial cells and fibroblasts--B cells and plasmocytes	0	0.325963
BCST-1	IGF1-ITGB4	Monocytes and macrophages	0	IGF1	Epithelial and lymphoid cells	2.41047	ITGB4	2.41047	7	5	1.39873	1.01174	0.744217	0	Monocytes and macrophages--Epithelial and lymphoid cells	0	0.325454
BCST-1	SELL-PODXL	Endothelial cells and fibroblasts	0.00493275	SELL	NK and T cells	0.151807	PODXL	0.15674	515	305	0.122	0.03474	0.209749	0	Endothelial cells and fibroblasts--NK and T cells	0	0.324198
BCST-1	LAMC1-ITGB4	Monocytes and macrophages	0.656514	LAMC1	Epithelial and lymphoid cells	2.41047	ITGB4	3.06698	7	5	1.79478	1.2722	0.741075	0	Monocytes and macrophages--Epithelial and lymphoid cells	0	0.32408
BCST-1	COL9A1-CD44	Endothelial cells and fibroblasts	0.0272197	COL9A1	Epithelial and basal cells	0.289709	CD44	0.316929	238	410	0.261026	0.055903	0.207699	0	Endothelial cells and fibroblasts--Epithelial and basal cells	0	0.323912
BCST-1	HLA-B-CD8A	Monocytes and macrophages	3.69321	HLA-B	B cells and plasmocytes	0.0335945	CD8A	3.72681	16	15	3.09088	0.635923	0.262185	0	Monocytes and macrophages--B cells and plasmocytes	0	0.323324
BCST-1	COL6A3-ITGB8	B cells and plasmocytes	0.343186	COL6A3	B cells and plasmocytes	0.0406178	ITGB8	0.383803	132	132	0.32115	0.0626533	0.200086	0	B cells and plasmocytes--B cells and plasmocytes	0	0.32282
BCST-1	COL4A4-CD44	Endothelial cells and fibroblasts	0.00255244	COL4A4	Epithelial and basal cells	0.289709	CD44	0.292261	238	410	0.239835	0.0524264	0.206981	0	Endothelial cells and fibroblasts--Epithelial and basal cells	0	0.322792
BCST-1	COL6A3-ITGA10	B cells and plasmocytes	0.343186	COL6A3	B cells and plasmocytes	0	ITGA10	0.343186	132	132	0.285805	0.057381	0.200041	0	B cells and plasmocytes--B cells and plasmocytes	0	0.322746
BCST-1	LAMB2-ITGA1	Epithelial and basal cells	0.159442	LAMB2	Epithelial and lymphoid cells	0.201912	ITGA1	0.361354	29	49	0.22475	0.136604	0.506546	0	Epithelial and basal cells--Epithelial and lymphoid cells	0	0.32261
BCST-1	WNT10A-FZD2	Epithelial and basal cells	0.198579	WNT10A	Endothelial cells and fibroblasts	0.0912735	FZD2	0.289852	410	238	0.23783	0.0520223	0.20663	0	Epithelial and basal cells--Endothelial cells and fibroblasts	0	0.322245
BCST-1	LAMA3-CD44	Endothelial cells and fibroblasts	0.0887022	LAMA3	Epithelial and basal cells	0.289709	CD44	0.378411	238	410	0.314662	0.0637488	0.206314	0	Endothelial cells and fibroblasts--Epithelial and basal cells	0	0.321752
BCST-1	WNT2-FZD7	B cells and plasmocytes	0.0437025	WNT2	B cells and plasmocytes	0.0345821	FZD7	0.0782846	132	132	0.0553073	0.0229773	0.199056	0	B cells and plasmocytes--B cells and plasmocytes	0	0.321158
BCST-1	WNT2-FZD2	Endothelial cells and fibroblasts	0.0830231	WNT2	Epithelial and basal cells	0.0846377	FZD2	0.167661	238	410	0.132107	0.0355535	0.205614	0	Endothelial cells and fibroblasts--Epithelial and basal cells	0	0.320661
BCST-1	TNFSF12-TNFRSF12A	Epithelial and basal cells	0.0475579	TNFSF12	Endothelial cells and fibroblasts	0.228217	TNFRSF12A	0.275775	410	238	0.225865	0.0499098	0.205594	0	Epithelial and basal cells--Endothelial cells and fibroblasts	0	0.320629
BCST-1	RARRES2-CMKLR1	Epithelial and basal cells	0.14893	RARRES2	Endothelial cells and fibroblasts	0.0104464	CMKLR1	0.159377	410	238	0.124927	0.0344498	0.205593	0	Epithelial and basal cells--Endothelial cells and fibroblasts	0	0.320627
BCST-1	COL9A2-CD44	Endothelial cells and fibroblasts	0.0308726	COL9A2	Epithelial and basal cells	0.289709	CD44	0.320582	238	410	0.264965	0.0556163	0.204627	0	Endothelial cells and fibroblasts--Epithelial and basal cells	0	0.319121
BCST-1	COL4A1-ITGA11	Epithelial and basal cells	0.288761	COL4A1	Fibroblasts and smooth muscel cells	0.0570874	ITGA11	0.345848	131	179	0.260403	0.085445	0.306941	0	Epithelial and basal cells--Fibroblasts and smooth muscel cells	0	0.319025
BCST-1	F11R-JAM3	B cells and plasmocytes	0.867347	F11R	Endothelial cells and fibroblasts	0.0723391	JAM3	0.939686	69	67	0.78968	0.150006	0.224789	0.004	B cells and plasmocytes--Endothelial cells and fibroblasts	0.0381217	0.318937
BCST-1	CD99-CD99L2	B cells and plasmocytes	0.206164	CD99	B cells and plasmocytes	0.0397634	CD99L2	0.245928	132	132	0.197823	0.0481049	0.216016	0.004	B cells and plasmocytes--B cells and plasmocytes	0.03425	0.316537
BCST-1	COL1A1-ITGA10	NK and T cells	0.409155	COL1A1	Endothelial cells and fibroblasts	0.00934493	ITGA10	0.4185	305	515	0.350094	0.0684056	0.204116	0	NK and T cells--Endothelial cells and fibroblasts	0	0.315493
BCST-1	COL1A1-ITGA11	Epithelial and basal cells	0.445261	COL1A1	Endothelial cells and fibroblasts	0.0862914	ITGA11	0.531552	410	238	0.449118	0.0824343	0.201786	0	Epithelial and basal cells--Endothelial cells and fibroblasts	0	0.314691
BCST-1	LAMC2-ITGB8	Epithelial and basal cells	0.11478	LAMC2	Endothelial cells and fibroblasts	0.0765545	ITGB8	0.191335	410	238	0.15334	0.0379951	0.201605	0	Epithelial and basal cells--Endothelial cells and fibroblasts	0	0.314409
BCST-1	LAMB3-ITGB8	Epithelial and basal cells	0.477936	LAMB3	Endothelial cells and fibroblasts	0.0765545	ITGB8	0.554491	410	238	0.469155	0.0853356	0.201551	0	Epithelial and basal cells--Endothelial cells and fibroblasts	0	0.314324
BCST-1	LAMA4-ITGA7	B cells and plasmocytes	0.0788101	LAMA4	B cells and plasmocytes	0.0179376	ITGA7	0.0967478	132	132	0.0695841	0.0271637	0.214346	0.004	B cells and plasmocytes--B cells and plasmocytes	0.03425	0.31409
BCST-1	COL6A1-ITGA9	NK and T cells	0.160334	COL6A1	Endothelial cells and fibroblasts	0.0268824	ITGA9	0.187217	305	515	0.149495	0.0377222	0.203131	0	NK and T cells--Endothelial cells and fibroblasts	0	0.31397
BCST-1	WNT10A-FZD10	Epithelial and basal cells	0.198579	WNT10A	Endothelial cells and fibroblasts	0.0222686	FZD10	0.220847	410	238	0.179131	0.0417161	0.200943	0	Epithelial and basal cells--Endothelial cells and fibroblasts	0	0.313377
BCST-1	FN1-ITGB6	Epithelial and basal cells	0.387443	FN1	B cells and plasmocytes	0.263032	ITGB6	0.650475	141	96	0.511081	0.139394	0.296441	0	Epithelial and basal cells--B cells and plasmocytes	0	0.313368
BCST-1	COL1A1-CD44	B cells and plasmocytes	1.06357	COL1A1	B cells and plasmocytes	0.291515	CD44	1.35508	132	132	1.17224	0.182841	0.193729	0	B cells and plasmocytes--B cells and plasmocytes	0	0.312562
BCST-1	IL1B-IL1R1	Epithelial and basal cells	0.0029182	IL1B	Fibroblasts and smooth muscel cells	0.0501457	IL1R1	0.0530639	131	179	0.0243615	0.0287023	0.299593	0	Epithelial and basal cells--Fibroblasts and smooth muscel cells	0	0.311389
BCST-1	LAMA4-ITGA2	B cells and plasmocytes	0.0788101	LAMA4	B cells and plasmocytes	0.175148	ITGA2	0.253958	132	132	0.209719	0.0442395	0.19262	0	B cells and plasmocytes--B cells and plasmocytes	0	0.310774
BCST-1	LAMA4-ITGA7	NK and T cells	0.0553157	LAMA4	Endothelial cells and fibroblasts	0.0226503	ITGA7	0.0779659	305	515	0.0548329	0.0231331	0.20089	0	NK and T cells--Endothelial cells and fibroblasts	0	0.310505
BCST-1	FN1-ITGA2B	Epithelial and basal cells	0.288821	FN1	Endothelial cells and fibroblasts	0.00654061	ITGA2B	0.295362	410	238	0.244411	0.0509508	0.199042	0.004	Epithelial and basal cells--Endothelial cells and fibroblasts	0.0275723	0.310411
BCST-1	LAMA4-SV2A	NK and T cells	0.0553157	LAMA4	Endothelial cells and fibroblasts	0.0284029	SV2A	0.0837186	305	515	0.0598663	0.0238523	0.200632	0	NK and T cells--Endothelial cells and fibroblasts	0	0.310107
BCST-1	COL4A1-ITGA2	Fibroblasts and smooth muscel cells	0.644826	COL4A1	Endothelial cells and fibroblasts	0.142613	ITGA2	0.787439	138	136	0.645181	0.142258	0.252057	0	Fibroblasts and smooth muscel cells--Endothelial cells and fibroblasts	0	0.309364
BCST-1	IL34-CSF1R	B cells and plasmocytes	0.00747317	IL34	B cells and plasmocytes	0.0791454	CSF1R	0.0866186	132	132	0.0634441	0.0231744	0.191295	0.002	B cells and plasmocytes--B cells and plasmocytes	0.0243556	0.308635
BCST-1	WNT10A-FZD1	Epithelial and basal cells	0.198579	WNT10A	Endothelial cells and fibroblasts	0.062618	FZD1	0.261197	410	238	0.214933	0.0462633	0.197738	0	Epithelial and basal cells--Endothelial cells and fibroblasts	0	0.308378
BCST-1	COL4A6-ITGB8	Epithelial and basal cells	0.348441	COL4A6	Endothelial cells and fibroblasts	0.0765545	ITGB8	0.424996	410	238	0.358184	0.0668118	0.196379	0	Epithelial and basal cells--Endothelial cells and fibroblasts	0	0.306258
BCST-1	COL6A2-ITGAV	B cells and plasmocytes	0.388995	COL6A2	B cells and plasmocytes	0.377922	ITGAV	0.766918	132	132	0.660155	0.106763	0.189601	0	B cells and plasmocytes--B cells and plasmocytes	0	0.305903
BCST-1	COL4A1-ITGB1	B cells and plasmocytes	0.706416	COL4A1	B cells and plasmocytes	0.968833	ITGB1	1.67525	132	132	1.45674	0.218509	0.189493	0	B cells and plasmocytes--B cells and plasmocytes	0	0.305729
BCST-1	FN1-ITGB8	Epithelial and basal cells	0.288821	FN1	Endothelial cells and fibroblasts	0.0765545	ITGB8	0.365376	410	238	0.306377	0.0589985	0.195576	0	Epithelial and basal cells--Endothelial cells and fibroblasts	0	0.305007
BCST-1	LGALS9-CD44	Endothelial cells and fibroblasts	0.419343	LGALS9	Monocytes and macrophages	0.442827	CD44	0.86217	54	69	0.674596	0.187573	0.312847	0	Endothelial cells and fibroblasts--Monocytes and macrophages	0	0.303747
BCST-1	WNT10A-FZD6	Epithelial and basal cells	0.223852	WNT10A	Monocytes and macrophages	0.198694	FZD6	0.422546	120	60	0.319867	0.10268	0.315627	0	Epithelial and basal cells--Monocytes and macrophages	0	0.303062
BCST-1	FGF1-FGFR2	B cells and plasmocytes	0.00940646	FGF1	B cells and plasmocytes	0.299394	FGFR2	0.308801	132	132	0.254324	0.0544773	0.206331	0.004	B cells and plasmocytes--B cells and plasmocytes	0.03425	0.302345
BCST-1	WNT10A-FZD7	Epithelial and basal cells	0.223852	WNT10A	Monocytes and macrophages	0.0214532	FZD7	0.245305	120	60	0.177762	0.0675434	0.314024	0	Epithelial and basal cells--Monocytes and macrophages	0	0.301522
BCST-1	COL4A2-ITGA1	Epithelial and basal cells	0.293398	COL4A2	Endothelial cells and fibroblasts	0.279285	ITGA1	0.572683	410	238	0.488649	0.0840334	0.192518	0	Epithelial and basal cells--Endothelial cells and fibroblasts	0	0.300236
BCST-1	HLA-A-CD8A	Monocytes and macrophages	3.09077	HLA-A	B cells and plasmocytes	0.0335945	CD8A	3.12437	16	15	2.62402	0.50035	0.24328	0	Monocytes and macrophages--B cells and plasmocytes	0	0.300011
BCST-1	SEMA3E-PLXND1	Fibroblasts and smooth muscel cells	0.0145097	SEMA3E	Endothelial cells and fibroblasts	0.328605	PLXND1	0.343115	138	136	0.274065	0.0690498	0.244391	0	Fibroblasts and smooth muscel cells--Endothelial cells and fibroblasts	0	0.299957
BCST-1	COL1A2-ITGA2	Epithelial and basal cells	0.466983	COL1A2	Endothelial cells and fibroblasts	0.162783	ITGA2	0.629767	410	238	0.538818	0.090949	0.192031	0	Epithelial and basal cells--Endothelial cells and fibroblasts	0	0.299478
BCST-1	DLL1-NOTCH1	Endothelial cells and fibroblasts	0.0724075	DLL1	Fibroblasts and smooth muscel cells	0.42079	NOTCH1	0.493197	136	138	0.4009	0.0922973	0.243989	0	Endothelial cells and fibroblasts--Fibroblasts and smooth muscel cells	0	0.299463
BCST-1	VWF-ITGA2B	Epithelial and basal cells	0.107419	VWF	Endothelial cells and fibroblasts	0.00654061	ITGA2B	0.11396	410	238	0.0873082	0.0266518	0.191927	0	Epithelial and basal cells--Endothelial cells and fibroblasts	0	0.299316
BCST-1	COL6A1-ITGB8	NK and T cells	0.160334	COL6A1	Endothelial cells and fibroblasts	0.0712995	ITGB8	0.231634	305	515	0.190111	0.041523	0.192987	0	NK and T cells--Endothelial cells and fibroblasts	0	0.29829
BCST-1	LAMC2-ITGA1	Endothelial cells and fibroblasts	0.130269	LAMC2	Epithelial and basal cells	0.05265	ITGA1	0.182919	238	410	0.147856	0.0350633	0.190889	0	Endothelial cells and fibroblasts--Epithelial and basal cells	0	0.297696
BCST-1	COL4A2-ITGAV	Fibroblasts and smooth muscel cells	0.663824	COL4A2	Endothelial cells and fibroblasts	0.400041	ITGAV	1.06386	138	136	0.883983	0.179882	0.242218	0	Fibroblasts and smooth muscel cells--Endothelial cells and fibroblasts	0	0.297289
BCST-1	PVR-TIGIT	Endothelial cells and fibroblasts	0.152663	PVR	Epithelial and basal cells	0.00769972	TIGIT	0.160363	238	410	0.128137	0.032226	0.190625	0	Endothelial cells and fibroblasts--Epithelial and basal cells	0	0.297284
BCST-1	TIGIT-PVR	Epithelial and basal cells	0.00769972	TIGIT	Endothelial cells and fibroblasts	0.152663	PVR	0.160363	410	238	0.128137	0.032226	0.190625	0	Epithelial and basal cells--Endothelial cells and fibroblasts	0	0.297284
BCST-1	HLA-DRA-CD4	Epithelial and basal cells	0.155972	HLA-DRA	Endothelial cells and fibroblasts	0.016551	CD4	0.172523	410	238	0.138932	0.0335914	0.18978	0	Epithelial and basal cells--Endothelial cells and fibroblasts	0	0.295967
BCST-1	FN1-SDC1	B cells and plasmocytes	0.756095	FN1	Endothelial cells and fibroblasts	1.76839	SDC1	2.52448	69	67	2.21685	0.307638	0.179871	0	B cells and plasmocytes--Endothelial cells and fibroblasts	0	0.295247
BCST-1	THY1-ITGAM	NK and T cells	0.12655	THY1	Endothelial cells and fibroblasts	0.0100006	ITGAM	0.13655	305	515	0.107228	0.0293226	0.19093	0	NK and T cells--Endothelial cells and fibroblasts	0	0.295111
BCST-1	NECTIN3-PVR	Epithelial and basal cells	0.00668116	NECTIN3	Endothelial cells and fibroblasts	0.152663	PVR	0.159344	410	238	0.127496	0.0318477	0.189024	0	Epithelial and basal cells--Endothelial cells and fibroblasts	0	0.294788
BCST-1	LAMB2-ITGA9	Epithelial and basal cells	0.136699	LAMB2	Endothelial cells and fibroblasts	0.0346825	ITGA9	0.171382	410	238	0.138119	0.0332623	0.188639	0	Epithelial and basal cells--Endothelial cells and fibroblasts	0	0.294187
BCST-1	COL4A1-ITGAV	Fibroblasts and smooth muscel cells	0.644826	COL4A1	Endothelial cells and fibroblasts	0.400041	ITGAV	1.04487	138	136	0.869671	0.175196	0.239613	0	Fibroblasts and smooth muscel cells--Endothelial cells and fibroblasts	0	0.294091
BCST-1	ENTPD1-ADORA2B	NK and T cells	0.024346	ENTPD1	B cells and plasmocytes	0.0972625	ADORA2B	0.121608	141	268	0.091451	0.0301574	0.211038	0	NK and T cells--B cells and plasmocytes	0	0.29367
BCST-1	COL1A2-ITGB1	B cells and plasmocytes	1.31105	COL1A2	B cells and plasmocytes	0.968833	ITGB1	2.27988	132	132	1.99849	0.281385	0.181534	0	B cells and plasmocytes--B cells and plasmocytes	0	0.292888
BCST-1	LAMC3-ITGA2	B cells and plasmocytes	0.109899	LAMC3	B cells and plasmocytes	0.175148	ITGA2	0.285048	132	132	0.235239	0.0498091	0.199849	0.004	B cells and plasmocytes--B cells and plasmocytes	0.03425	0.292846
BCST-1	FGF22-FGFR2	B cells and plasmocytes	0	FGF22	B cells and plasmocytes	0.299394	FGFR2	0.299394	132	132	0.247749	0.0516459	0.19977	0.004	B cells and plasmocytes--B cells and plasmocytes	0.03425	0.292731
BCST-1	FGF9-FGFR2	B cells and plasmocytes	0	FGF9	B cells and plasmocytes	0.299394	FGFR2	0.299394	132	132	0.247749	0.0516459	0.19977	0.004	B cells and plasmocytes--B cells and plasmocytes	0.03425	0.292731
BCST-1	SHH-PTCH1	Epithelial and basal cells	0.529087	SHH	Endothelial cells and fibroblasts	0.0798921	PTCH1	0.608979	410	238	0.52252	0.0864592	0.187623	0	Epithelial and basal cells--Endothelial cells and fibroblasts	0	0.292603
BCST-1	COL4A1-ITGA10	Epithelial and basal cells	0.265761	COL4A1	Endothelial cells and fibroblasts	0.0119757	ITGA10	0.277737	410	238	0.231828	0.0459095	0.186949	0	Epithelial and basal cells--Endothelial cells and fibroblasts	0	0.291551
BCST-1	FGF2-FGFR2	Endothelial cells and fibroblasts	0.0259823	FGF2	Epithelial and basal cells	0.263356	FGFR2	0.289339	238	410	0.242044	0.0472943	0.186842	0	Endothelial cells and fibroblasts--Epithelial and basal cells	0	0.291385
BCST-1	LAMB3-ITGB1	B cells and plasmocytes	0.610118	LAMB3	Endothelial cells and fibroblasts	1.1441	ITGB1	1.75421	69	67	1.54075	0.213468	0.176456	0	B cells and plasmocytes--Endothelial cells and fibroblasts	0	0.28964
BCST-1	TGFB3-TGFBR2	Endothelial cells and fibroblasts	0.0339947	TGFB3	NK and T cells	0.315169	TGFBR2	0.349164	515	305	0.294521	0.054643	0.18714	0	Endothelial cells and fibroblasts--NK and T cells	0	0.289253
BCST-1	CD96-PVR	Epithelial and basal cells	0.0199584	CD96	Endothelial cells and fibroblasts	0.152663	PVR	0.172621	410	238	0.139862	0.0327594	0.184694	0	Epithelial and basal cells--Endothelial cells and fibroblasts	0	0.288035
BCST-1	COL1A1-ITGA9	NK and T cells	0.409155	COL1A1	Endothelial cells and fibroblasts	0.0268824	ITGA9	0.436037	305	515	0.371294	0.0647434	0.185707	0	NK and T cells--Endothelial cells and fibroblasts	0	0.287037
BCST-1	LAMB2-SV2C	Epithelial and basal cells	0.136699	LAMB2	Endothelial cells and fibroblasts	0.00417074	SV2C	0.14087	410	238	0.112108	0.0287616	0.183453	0.004	Epithelial and basal cells--Endothelial cells and fibroblasts	0.0275723	0.2861
BCST-1	COL1A2-ITGA11	Epithelial and basal cells	0.466983	COL1A2	Endothelial cells and fibroblasts	0.0862914	ITGA11	0.553275	410	238	0.47576	0.0775144	0.182221	0	Epithelial and basal cells--Endothelial cells and fibroblasts	0	0.284179
BCST-1	LAMB2-ITGA7	Epithelial and basal cells	0.136699	LAMB2	Endothelial cells and fibroblasts	0.0268042	ITGA7	0.163503	410	238	0.132324	0.0311794	0.181684	0	Epithelial and basal cells--Endothelial cells and fibroblasts	0	0.28334
BCST-1	COL6A5-CD44	Endothelial cells and fibroblasts	0.0464613	COL6A5	Epithelial and basal cells	0.289709	CD44	0.33617	238	410	0.284689	0.0514808	0.181197	0	Endothelial cells and fibroblasts--Epithelial and basal cells	0	0.282582
BCST-1	COL4A2-ITGA11	NK and T cells	0.343917	COL4A2	Endothelial cells and fibroblasts	0.0701453	ITGA11	0.414062	305	515	0.352903	0.0611596	0.182742	0	NK and T cells--Endothelial cells and fibroblasts	0	0.282456
BCST-1	COL4A2-SDC1	B cells and plasmocytes	0.786624	COL4A2	Endothelial cells and fibroblasts	1.76839	SDC1	2.55501	69	67	2.25656	0.298453	0.172036	0	B cells and plasmocytes--Endothelial cells and fibroblasts	0	0.282385
BCST-1	COL4A1-ITGA9	Epithelial and basal cells	0.265761	COL4A1	Endothelial cells and fibroblasts	0.0346825	ITGA9	0.300444	410	238	0.253236	0.0472074	0.180966	0	Epithelial and basal cells--Endothelial cells and fibroblasts	0	0.282221
BCST-1	WNT4-FZD7	Endothelial cells and fibroblasts	0.00831693	WNT4	NK and T cells	0.0375623	FZD7	0.0458792	515	305	0.0285555	0.0173238	0.182384	0	Endothelial cells and fibroblasts--NK and T cells	0	0.281902
BCST-1	SHH-PTCH2	Epithelial and basal cells	0.558844	SHH	Monocytes and macrophages	0.0657343	PTCH2	0.624579	120	60	0.491169	0.133409	0.293571	0	Epithelial and basal cells--Monocytes and macrophages	0	0.281884
BCST-1	ULBP1-HCST	Epithelial and basal cells	0.0313169	ULBP1	Epithelial and lymphoid cells	0.0299112	HCST	0.0612281	29	49	0.0186477	0.0425804	0.442419	0	Epithelial and basal cells--Epithelial and lymphoid cells	0	0.281769
BCST-1	COL6A3-ITGAV	B cells and plasmocytes	0.343186	COL6A3	B cells and plasmocytes	0.377922	ITGAV	0.721108	132	132	0.618777	0.102331	0.192029	0.004	B cells and plasmocytes--B cells and plasmocytes	0.03425	0.281387
BCST-1	LAMA4-ITGA9	NK and T cells	0.0553157	LAMA4	Endothelial cells and fibroblasts	0.0268824	ITGA9	0.0821981	305	515	0.060615	0.0215831	0.181901	0	NK and T cells--Endothelial cells and fibroblasts	0	0.281156
BCST-1	COL4A1-ITGA3	B cells and plasmocytes	0.706416	COL4A1	B cells and plasmocytes	1.08483	ITGA3	1.79125	132	132	1.57632	0.214922	0.174036	0	B cells and plasmocytes--B cells and plasmocytes	0	0.28079
BCST-1	COL1A1-ITGB8	NK and T cells	0.409155	COL1A1	Endothelial cells and fibroblasts	0.0712995	ITGB8	0.480454	305	515	0.41191	0.0685443	0.181292	0	NK and T cells--Endothelial cells and fibroblasts	0	0.280214
BCST-1	TGFB2-TGFBR2	Endothelial cells and fibroblasts	0.00880334	TGFB2	NK and T cells	0.315169	TGFBR2	0.323973	515	305	0.274022	0.0499509	0.180849	0	Endothelial cells and fibroblasts--NK and T cells	0	0.279529
BCST-1	WNT11-FZD7	Endothelial cells and fibroblasts	0.00811163	WNT11	NK and T cells	0.0375623	FZD7	0.0456739	515	305	0.0285188	0.0171552	0.180764	0	Endothelial cells and fibroblasts--NK and T cells	0	0.279397
BCST-1	COL1A1-ITGB1	B cells and plasmocytes	1.06357	COL1A1	B cells and plasmocytes	0.968833	ITGB1	2.0324	132	132	1.79256	0.239836	0.172137	0	B cells and plasmocytes--B cells and plasmocytes	0	0.277725
BCST-1	COL4A2-CD44	Epithelial and basal cells	0.293398	COL4A2	Endothelial cells and fibroblasts	0.347255	CD44	0.640653	410	238	0.554701	0.0859521	0.177962	0	Epithelial and basal cells--Endothelial cells and fibroblasts	0	0.277536
BCST-1	COL6A3-ITGAV	Endothelial cells and fibroblasts	0.664674	COL6A3	Fibroblasts and smooth muscel cells	0.280977	ITGAV	0.945651	136	138	0.794103	0.151548	0.225888	0	Endothelial cells and fibroblasts--Fibroblasts and smooth muscel cells	0	0.277246
BCST-1	FGF1-FGFR2	Endothelial cells and fibroblasts	0.0184512	FGF1	Epithelial and basal cells	0.263356	FGFR2	0.281807	238	410	0.237578	0.0442289	0.177622	0	Endothelial cells and fibroblasts--Epithelial and basal cells	0	0.277006
BCST-1	LAMC3-ITGB4	Endothelial cells and fibroblasts	0.151506	LAMC3	B cells and plasmocytes	1.60616	ITGB4	1.75767	67	69	1.55291	0.204755	0.168482	0	Endothelial cells and fibroblasts--B cells and plasmocytes	0	0.276552
BCST-1	COL1A1-CD44	Fibroblasts and smooth muscel cells	0.802118	COL1A1	Endothelial cells and fibroblasts	0.307428	CD44	1.10955	138	136	0.934733	0.174812	0.225206	0	Fibroblasts and smooth muscel cells--Endothelial cells and fibroblasts	0	0.27641
BCST-1	COL6A1-ITGA10	Epithelial and basal cells	0.112826	COL6A1	Endothelial cells and fibroblasts	0.0119757	ITGA10	0.124802	410	238	0.0988591	0.0259428	0.176908	0	Epithelial and basal cells--Endothelial cells and fibroblasts	0	0.275892
BCST-1	PSAP-GPR37L1	B cells and plasmocytes	2.61425	PSAP	Monocytes and macrophages	0	GPR37L1	2.61425	15	16	2.22445	0.389799	0.223664	0	B cells and plasmocytes--Monocytes and macrophages	0	0.27582
BCST-1	DSC2-DSG2	Epithelial and basal cells	0.0251514	DSC2	B cells and plasmocytes	0.690843	DSG2	0.715995	141	96	0.581005	0.13499	0.260895	0	Epithelial and basal cells--B cells and plasmocytes	0	0.275792
BCST-1	COL1A2-ITGAV	Epithelial and basal cells	0.522047	COL1A2	B cells and plasmocytes	0.362174	ITGAV	0.884221	141	96	0.721656	0.162564	0.260447	0	Epithelial and basal cells--B cells and plasmocytes	0	0.275318
BCST-1	COL1A2-ITGA3	B cells and plasmocytes	1.31105	COL1A2	B cells and plasmocytes	1.08483	ITGA3	2.39588	132	132	2.11808	0.277799	0.170237	0	B cells and plasmocytes--B cells and plasmocytes	0	0.27466
BCST-1	AREG-ERBB2	Fibroblasts and smooth muscel cells	0.385719	AREG	Monocytes and macrophages	0.896822	ERBB2	1.28254	24	30	0.945608	0.336933	0.40298	0	Fibroblasts and smooth muscel cells--Monocytes and macrophages	0	0.274167
BCST-1	ARTN-GFRA1	Monocytes and macrophages	0.141341	ARTN	NK and T cells	0.057482	GFRA1	0.198823	108	45	0.134943	0.0638795	0.346977	0	Monocytes and macrophages--NK and T cells	0	0.273936
BCST-1	WNT8B-FZD7	Endothelial cells and fibroblasts	0.00405427	WNT8B	NK and T cells	0.0375623	FZD7	0.0416166	515	305	0.0253082	0.0163084	0.176509	0	Endothelial cells and fibroblasts--NK and T cells	0	0.272821
BCST-1	LAMB1-ITGB4	Monocytes and macrophages	0.706612	LAMB1	Epithelial and lymphoid cells	2.41047	ITGB4	3.11708	7	5	1.98775	1.12932	0.623799	0	Monocytes and macrophages--Epithelial and lymphoid cells	0	0.272794
BCST-1	HLA-E-CD8A	NK and T cells	0.918727	HLA-E	B cells and plasmocytes	0	CD8A	0.918727	141	268	0.789465	0.129262	0.195758	0	NK and T cells--B cells and plasmocytes	0	0.272407
BCST-1	SEMA3G-PLXNA1	Fibroblasts and smooth muscel cells	0.0489423	SEMA3G	Endothelial cells and fibroblasts	0.363735	PLXNA1	0.412677	138	136	0.33971	0.0729674	0.221499	0	Fibroblasts and smooth muscel cells--Endothelial cells and fibroblasts	0	0.271859
BCST-1	WNT3A-FZD7	Endothelial cells and fibroblasts	0.00325106	WNT3A	NK and T cells	0.0375623	FZD7	0.0408134	515	305	0.0246525	0.0161609	0.175873	0	Endothelial cells and fibroblasts--NK and T cells	0	0.271838
BCST-1	SELPLG-SELE	Monocytes and macrophages	0.0678081	SELPLG	NK and T cells	0.0211944	SELE	0.0890025	108	45	0.0489597	0.0400428	0.343483	0	Monocytes and macrophages--NK and T cells	0	0.271178
BCST-1	CDH1-ITGA1	Endothelial cells and fibroblasts	1.1019	CDH1	Epithelial and lymphoid cells	0.20177	ITGA1	1.30367	30	24	1.06375	0.23992	0.270424	0	Endothelial cells and fibroblasts--Epithelial and lymphoid cells	0	0.270851
BCST-1	FGF7-FGFR2	Endothelial cells and fibroblasts	0.0151986	FGF7	Epithelial and basal cells	0.263356	FGFR2	0.278555	238	410	0.235643	0.0429117	0.173574	0	Endothelial cells and fibroblasts--Epithelial and basal cells	0	0.270694
BCST-1	LAMC3-ITGA6	B cells and plasmocytes	0.109899	LAMC3	B cells and plasmocytes	0.660253	ITGA6	0.770153	132	132	0.674918	0.0952347	0.167225	0	B cells and plasmocytes--B cells and plasmocytes	0	0.269801
BCST-1	WNT2-FZD10	B cells and plasmocytes	0.0437025	WNT2	B cells and plasmocytes	0.0171512	FZD10	0.0608537	132	132	0.043253	0.0176007	0.167184	0	B cells and plasmocytes--B cells and plasmocytes	0	0.269735
BCST-1	SEMA3C-PLXND1	Endothelial cells and fibroblasts	0.386919	SEMA3C	Epithelial and basal cells	0.0552001	PLXND1	0.442119	238	410	0.380962	0.061157	0.172687	0	Endothelial cells and fibroblasts--Epithelial and basal cells	0	0.269309
BCST-1	CTF1-LIFR	Epithelial and basal cells	0.0387564	CTF1	Monocytes and macrophages	0.00406157	LIFR	0.042818	120	60	0.0176353	0.0251827	0.279857	0	Epithelial and basal cells--Monocytes and macrophages	0	0.268715
BCST-1	COL4A2-ITGA1	B cells and plasmocytes	0.621708	COL4A2	B cells and plasmocytes	0.208976	ITGA1	0.830684	132	132	0.729212	0.101472	0.166551	0	B cells and plasmocytes--B cells and plasmocytes	0	0.268713
BCST-1	IGF1-ITGB4	Endothelial cells and fibroblasts	0.0158371	IGF1	B cells and plasmocytes	1.60616	ITGB4	1.622	67	69	1.43729	0.184708	0.163694	0	Endothelial cells and fibroblasts--B cells and plasmocytes	0	0.268692
BCST-1	CTSG-F2RL2	Fibroblasts and smooth muscel cells	0.0212038	CTSG	Endothelial cells and fibroblasts	0.0115039	F2RL2	0.0327077	138	136	0.0140279	0.0186798	0.218866	0	Fibroblasts and smooth muscel cells--Endothelial cells and fibroblasts	0	0.268627
BCST-1	WNT9A-FZD7	Endothelial cells and fibroblasts	0	WNT9A	NK and T cells	0.0375623	FZD7	0.0375623	515	305	0.0220229	0.0155394	0.172933	0	Endothelial cells and fibroblasts--NK and T cells	0	0.267294
BCST-1	COL4A1-ITGA10	Epithelial and basal cells	0.288761	COL4A1	Fibroblasts and smooth muscel cells	0.0116444	ITGA10	0.300405	131	179	0.235071	0.0653342	0.256994	0	Epithelial and basal cells--Fibroblasts and smooth muscel cells	0	0.267112
BCST-1	LAMB3-ITGB8	Epithelial and basal cells	0.491473	LAMB3	B cells and plasmocytes	0.0593883	ITGB8	0.550861	141	96	0.446373	0.104489	0.252465	0	Epithelial and basal cells--B cells and plasmocytes	0	0.26688
BCST-1	LAMB3-SV2C	Epithelial and basal cells	0.491473	LAMB3	B cells and plasmocytes	0.00849409	SV2C	0.499967	141	96	0.404132	0.0958355	0.251083	0	Epithelial and basal cells--B cells and plasmocytes	0	0.26542
BCST-1	LAMA4-ITGB8	NK and T cells	0.0553157	LAMA4	Endothelial cells and fibroblasts	0.0712995	ITGB8	0.126615	305	515	0.101231	0.025384	0.17139	0	NK and T cells--Endothelial cells and fibroblasts	0	0.264909
BCST-1	LAMB3-SV2A	Epithelial and basal cells	0.477936	LAMB3	Endothelial cells and fibroblasts	0.0151886	SV2A	0.493125	410	238	0.427417	0.0657078	0.169392	0	Epithelial and basal cells--Endothelial cells and fibroblasts	0	0.264171
BCST-1	FGF9-FGFR2	Endothelial cells and fibroblasts	0.00485893	FGF9	Epithelial and basal cells	0.263356	FGFR2	0.268215	238	410	0.227446	0.0407695	0.169293	0	Endothelial cells and fibroblasts--Epithelial and basal cells	0	0.264018
BCST-1	WNT11-FZD8	Epithelial and basal cells	0.022441	WNT11	B cells and plasmocytes	0.00501734	FZD8	0.0274583	141	96	0.00725366	0.0202047	0.248999	0	Epithelial and basal cells--B cells and plasmocytes	0	0.263216
BCST-1	LAMA2-ITGAV	Fibroblasts and smooth muscel cells	0.0467988	LAMA2	Epithelial and basal cells	0.328171	ITGAV	0.37497	179	131	0.298664	0.076306	0.252663	0	Fibroblasts and smooth muscel cells--Epithelial and basal cells	0	0.262611
BCST-1	FN1-CD44	B cells and plasmocytes	0.616541	FN1	B cells and plasmocytes	0.291515	CD44	0.908056	132	132	0.790336	0.11772	0.179154	0.004	B cells and plasmocytes--B cells and plasmocytes	0.03425	0.262521
BCST-1	COL6A1-ITGA9	Epithelial and basal cells	0.112826	COL6A1	Endothelial cells and fibroblasts	0.0346825	ITGA9	0.147509	410	238	0.120268	0.0272407	0.168219	0.004	Epithelial and basal cells--Endothelial cells and fibroblasts	0.0275723	0.262343
BCST-1	LAMA3-ITGA1	Endothelial cells and fibroblasts	0.0887022	LAMA3	Epithelial and basal cells	0.05265	ITGA1	0.141352	238	410	0.114811	0.0265412	0.168072	0	Endothelial cells and fibroblasts--Epithelial and basal cells	0	0.262113
BCST-1	COL9A3-ITGA1	Endothelial cells and fibroblasts	0.0354199	COL9A3	Epithelial and basal cells	0.05265	ITGA1	0.0880699	238	410	0.0674087	0.0206612	0.167895	0	Endothelial cells and fibroblasts--Epithelial and basal cells	0	0.261836
BCST-1	COL1A1-ITGA1	Epithelial and basal cells	0.445261	COL1A1	Endothelial cells and fibroblasts	0.279285	ITGA1	0.724546	410	238	0.634184	0.0903614	0.167457	0	Epithelial and basal cells--Endothelial cells and fibroblasts	0	0.261154
BCST-1	LAMB3-ITGB4	Epithelial and lymphoid cells	0.596417	LAMB3	Fibroblasts and smooth muscel cells	1.35536	ITGB4	1.95177	44	26	1.58539	0.366385	0.283791	0	Epithelial and lymphoid cells--Fibroblasts and smooth muscel cells	0	0.259507
BCST-1	SEMA3B-PLXNA1	Fibroblasts and smooth muscel cells	0.063149	SEMA3B	Endothelial cells and fibroblasts	0.363735	PLXNA1	0.426884	138	136	0.355108	0.0717762	0.211277	0	Fibroblasts and smooth muscel cells--Endothelial cells and fibroblasts	0	0.259313
BCST-1	WNT2-FZD1	Endothelial cells and fibroblasts	0.0830231	WNT2	Epithelial and basal cells	0.0290577	FZD1	0.112081	238	410	0.0887717	0.0233091	0.167971	0.004	Endothelial cells and fibroblasts--Epithelial and basal cells	0.0286536	0.25915
BCST-1	LAMB3-ITGA2	Epithelial and basal cells	0.477936	LAMB3	Endothelial cells and fibroblasts	0.162783	ITGA2	0.64072	410	238	0.560152	0.080568	0.16613	0	Epithelial and basal cells--Endothelial cells and fibroblasts	0	0.259084
BCST-1	COL4A1-ITGB8	Epithelial and basal cells	0.265761	COL4A1	Endothelial cells and fibroblasts	0.0765545	ITGB8	0.342316	410	238	0.294212	0.0481043	0.166107	0	Epithelial and basal cells--Endothelial cells and fibroblasts	0	0.259048
BCST-1	LAMB2-SV2C	NK and T cells	0.117462	LAMB2	Endothelial cells and fibroblasts	0.00230531	SV2C	0.119767	305	515	0.0956965	0.0240704	0.167356	0	NK and T cells--Endothelial cells and fibroblasts	0	0.258674
BCST-1	COL1A1-ITGA3	B cells and plasmocytes	1.06357	COL1A1	B cells and plasmocytes	1.08483	ITGA3	2.1484	132	132	1.91215	0.23625	0.160161	0	B cells and plasmocytes--B cells and plasmocytes	0	0.258404
BCST-1	FGF22-FGFR2	Endothelial cells and fibroblasts	0.00186175	FGF22	Epithelial and basal cells	0.263356	FGFR2	0.265218	238	410	0.225631	0.0395869	0.165519	0	Endothelial cells and fibroblasts--Epithelial and basal cells	0	0.258132
BCST-1	LGALS9-CD44	Endothelial cells and fibroblasts	0.30831	LGALS9	Epithelial and basal cells	0.289709	CD44	0.598019	238	410	0.522424	0.0755954	0.16537	0	Endothelial cells and fibroblasts--Epithelial and basal cells	0	0.257898
BCST-1	COL4A2-ITGA2	B cells and plasmocytes	0.621708	COL4A2	B cells and plasmocytes	0.175148	ITGA2	0.796857	132	132	0.693938	0.102919	0.175851	0.004	B cells and plasmocytes--B cells and plasmocytes	0.03425	0.257681
BCST-1	WNT6-FZD8	Epithelial and basal cells	0.0391497	WNT6	Endothelial cells and fibroblasts	0.0187471	FZD8	0.0578969	410	238	0.0408169	0.01708	0.165162	0	Epithelial and basal cells--Endothelial cells and fibroblasts	0	0.257575
BCST-1	BMP8B-BMPR2	Endothelial cells and fibroblasts	0.0140647	BMP8B	NK and T cells	0.251342	BMPR2	0.265407	515	305	0.225584	0.0398226	0.166473	0	Endothelial cells and fibroblasts--NK and T cells	0	0.257309
BCST-1	LAMB3-CD44	Endothelial cells and fibroblasts	0.50612	LAMB3	Epithelial and basal cells	0.289709	CD44	0.795829	238	410	0.699041	0.0967882	0.164954	0	Endothelial cells and fibroblasts--Epithelial and basal cells	0	0.257251
BCST-1	COL4A6-ITGA2	Endothelial cells and fibroblasts	0.419629	COL4A6	Monocytes and macrophages	0.217323	ITGA2	0.636952	54	69	0.513559	0.123393	0.264368	0	Endothelial cells and fibroblasts--Monocytes and macrophages	0	0.256678
BCST-1	SHH-PTCH2	NK and T cells	0.492931	SHH	Endothelial cells and fibroblasts	0.0328355	PTCH2	0.525766	305	515	0.458156	0.0676107	0.164957	0	NK and T cells--Endothelial cells and fibroblasts	0	0.254965
BCST-1	EFNA3-EPHA1	Monocytes and macrophages	0.0199914	EFNA3	NK and T cells	0.25654	EPHA1	0.276532	108	45	0.201028	0.0755038	0.322874	0	Monocytes and macrophages--NK and T cells	0	0.254907
BCST-1	FN1-ITGB1	B cells and plasmocytes	0.616541	FN1	B cells and plasmocytes	0.968833	ITGB1	1.58537	132	132	1.41066	0.174715	0.157891	0	B cells and plasmocytes--B cells and plasmocytes	0	0.254741
BCST-1	WNT2-FZD4	B cells and plasmocytes	0.0437025	WNT2	B cells and plasmocytes	0.030349	FZD4	0.0740516	132	132	0.054297	0.0197546	0.173805	0.004	B cells and plasmocytes--B cells and plasmocytes	0.03425	0.254683
BCST-1	COL4A2-ITGAV	B cells and plasmocytes	0.621708	COL4A2	B cells and plasmocytes	0.377922	ITGAV	0.999631	132	132	0.885911	0.113719	0.157489	0	B cells and plasmocytes--B cells and plasmocytes	0	0.254093
BCST-1	LAMB3-ITGA9	Epithelial and basal cells	0.491473	LAMB3	B cells and plasmocytes	0.00760835	ITGA9	0.499082	141	96	0.407206	0.0918755	0.240181	0	Epithelial and basal cells--B cells and plasmocytes	0	0.253895
BCST-1	THBS1-ITGB1	B cells and plasmocytes	0.367946	THBS1	Endothelial cells and fibroblasts	1.1441	ITGB1	1.51204	69	67	1.32411	0.187933	0.17883	0.004	B cells and plasmocytes--Endothelial cells and fibroblasts	0.0381217	0.253728
BCST-1	WNT10A-FZD4	Epithelial and basal cells	0.198579	WNT10A	Endothelial cells and fibroblasts	0.05225	FZD4	0.250829	410	238	0.213423	0.0374055	0.162655	0	Epithelial and basal cells--Endothelial cells and fibroblasts	0	0.253665
BCST-1	WNT2-FZD9	Endothelial cells and fibroblasts	0.0830231	WNT2	Epithelial and basal cells	0.00174527	FZD9	0.0847684	238	410	0.0649236	0.0198449	0.163921	0.004	Endothelial cells and fibroblasts--Epithelial and basal cells	0.0286536	0.2529
BCST-1	LAMA2-CD44	Endothelial cells and fibroblasts	0.0910819	LAMA2	Epithelial and basal cells	0.289709	CD44	0.380791	238	410	0.329676	0.0511145	0.162159	0	Endothelial cells and fibroblasts--Epithelial and basal cells	0	0.252891
BCST-1	LAMB3-ITGA2	B cells and plasmocytes	0.537351	LAMB3	B cells and plasmocytes	0.175148	ITGA2	0.712499	132	132	0.629072	0.0834274	0.156306	0	B cells and plasmocytes--B cells and plasmocytes	0	0.252184
BCST-1	IGF2-ITGB4	Endothelial cells and fibroblasts	0	IGF2	B cells and plasmocytes	1.60616	ITGB4	1.60616	67	69	1.43391	0.17225	0.153539	0	Endothelial cells and fibroblasts--B cells and plasmocytes	0	0.252024
BCST-1	HLA-B-CD8A	Epithelial and lymphoid cells	2.96957	HLA-B	B cells and plasmocytes	0	CD8A	2.96957	20	17	2.50895	0.460617	0.234566	0	Epithelial and lymphoid cells--B cells and plasmocytes	0	0.251955
BCST-1	COL6A1-CD44	Monocytes and macrophages	0.406165	COL6A1	Monocytes and macrophages	0.52193	CD44	0.928095	33	33	0.731328	0.196767	0.306484	0	Monocytes and macrophages--Monocytes and macrophages	0	0.251478
BCST-1	COL4A2-ITGA2	NK and T cells	0.343917	COL4A2	Endothelial cells and fibroblasts	0.133218	ITGA2	0.477135	305	515	0.415642	0.0614933	0.16254	0	NK and T cells--Endothelial cells and fibroblasts	0	0.25123
BCST-1	COL4A6-ITGA3	Epithelial and lymphoid cells	0.867528	COL4A6	Monocytes and macrophages	1.33529	ITGA3	2.20282	5	7	1.44702	0.755799	0.573908	0	Epithelial and lymphoid cells--Monocytes and macrophages	0	0.250976
BCST-1	CCL3-CCR1	Monocytes and macrophages	0.0711079	CCL3	NK and T cells	0.00648311	CCR1	0.0775911	108	45	0.0424856	0.0351054	0.317743	0	Monocytes and macrophages--NK and T cells	0	0.250856
BCST-1	GDF9-BMPR2	Endothelial cells and fibroblasts	0.00535357	GDF9	NK and T cells	0.251342	BMPR2	0.256695	515	305	0.218744	0.037951	0.162293	0	Endothelial cells and fibroblasts--NK and T cells	0	0.250848
BCST-1	COL4A1-SDC1	B cells and plasmocytes	0.755809	COL4A1	Endothelial cells and fibroblasts	1.76839	SDC1	2.5242	69	67	2.26049	0.263704	0.152788	0	B cells and plasmocytes--Endothelial cells and fibroblasts	0	0.250791
BCST-1	BMP8B-BMPR2	B cells and plasmocytes	0.0142731	BMP8B	B cells and plasmocytes	0.255573	BMPR2	0.269846	132	132	0.228575	0.0412712	0.170703	0.004	B cells and plasmocytes--B cells and plasmocytes	0.03425	0.250137
BCST-1	FN1-ITGB6	Epithelial and basal cells	0.288821	FN1	Endothelial cells and fibroblasts	0.318371	ITGB6	0.607192	410	238	0.532804	0.0743884	0.160344	0	Epithelial and basal cells--Endothelial cells and fibroblasts	0	0.250061
BCST-1	WNT11-FZD10	Epithelial and basal cells	0.022441	WNT11	B cells and plasmocytes	0.0167415	FZD10	0.0391825	141	96	0.0181417	0.0210407	0.236459	0	Epithelial and basal cells--B cells and plasmocytes	0	0.24996
BCST-1	SEMA3C-NRP1	Endothelial cells and fibroblasts	0.386919	SEMA3C	Epithelial and basal cells	0.0404715	NRP1	0.427391	238	410	0.371939	0.0554521	0.160273	0	Endothelial cells and fibroblasts--Epithelial and basal cells	0	0.24995
BCST-1	CD99-PILRA	NK and T cells	0.0931464	CD99	Endothelial cells and fibroblasts	0.00534275	PILRA	0.0984892	305	515	0.0773992	0.02109	0.162061	0.004	NK and T cells--Endothelial cells and fibroblasts	0.0288421	0.249569
BCST-1	TNXB-ITGB6	Monocytes and macrophages	0.0386414	TNXB	Epithelial and basal cells	0.413678	ITGB6	0.45232	60	120	0.36144	0.0908794	0.25936	0	Monocytes and macrophages--Epithelial and basal cells	0	0.249034
BCST-1	COL1A2-ITGAV	NK and T cells	0.574713	COL1A2	B cells and plasmocytes	0.311802	ITGAV	0.886514	141	268	0.771694	0.114821	0.178519	0	NK and T cells--B cells and plasmocytes	0	0.248419
BCST-1	HLA-DRB1-CD4	NK and T cells	0.0547441	HLA-DRB1	Endothelial cells and fibroblasts	0.0198363	CD4	0.0745805	305	515	0.0562184	0.0183621	0.160328	0	NK and T cells--Endothelial cells and fibroblasts	0	0.247811
BCST-1	LAMB3-SV2C	Epithelial and basal cells	0.497235	LAMB3	Monocytes and macrophages	0.00726647	SV2C	0.504502	120	60	0.40561	0.0988921	0.257722	0	Epithelial and basal cells--Monocytes and macrophages	0	0.247462
BCST-1	CCL13-ACKR2	Fibroblasts and smooth muscel cells	0.0328572	CCL13	Endothelial cells and fibroblasts	0	ACKR2	0.0328572	138	136	0.0155442	0.017313	0.201431	0	Fibroblasts and smooth muscel cells--Endothelial cells and fibroblasts	0	0.247229
BCST-1	WNT2B-FZD7	Endothelial cells and fibroblasts	0.00786085	WNT2B	NK and T cells	0.0375623	FZD7	0.0454232	515	305	0.0301749	0.0152483	0.159806	0	Endothelial cells and fibroblasts--NK and T cells	0	0.247004
BCST-1	COL9A1-ITGA1	Endothelial cells and fibroblasts	0.0272197	COL9A1	Epithelial and basal cells	0.05265	ITGA1	0.0798698	238	410	0.0611744	0.0186954	0.15833	0	Endothelial cells and fibroblasts--Epithelial and basal cells	0	0.24692
BCST-1	WNT5B-FZD2	Endothelial cells and fibroblasts	0.0322854	WNT5B	Epithelial and basal cells	0.0846377	FZD2	0.116923	238	410	0.0942356	0.0226874	0.159375	0.004	Endothelial cells and fibroblasts--Epithelial and basal cells	0.0286536	0.245888
BCST-1	LAMC2-ITGA6	B cells and plasmocytes	0.160578	LAMC2	B cells and plasmocytes	0.660253	ITGA6	0.820832	132	132	0.72861	0.0922219	0.152245	0	B cells and plasmocytes--B cells and plasmocytes	0	0.245632
BCST-1	COL1A1-CD44	Epithelial and basal cells	0.445261	COL1A1	Endothelial cells and fibroblasts	0.347255	CD44	0.792516	410	238	0.700236	0.0922802	0.157453	0	Epithelial and basal cells--Endothelial cells and fibroblasts	0	0.245552
BCST-1	LAMA5-ITGA1	Endothelial cells and fibroblasts	1.41213	LAMA5	Epithelial and lymphoid cells	0.20177	ITGA1	1.6139	30	24	1.34696	0.266939	0.244257	0	Endothelial cells and fibroblasts--Epithelial and lymphoid cells	0	0.244644
BCST-1	LAMC2-ITGB8	Endothelial cells and fibroblasts	0.130269	LAMC2	Epithelial and basal cells	0.065359	ITGB8	0.195628	238	410	0.164893	0.0307353	0.158375	0.004	Endothelial cells and fibroblasts--Epithelial and basal cells	0.0286536	0.244344
BCST-1	TNC-ITGAV	Endothelial cells and fibroblasts	0.0998958	TNC	Endothelial cells and fibroblasts	0.441909	ITGAV	0.541804	267	267	0.466411	0.0753929	0.180283	0	Endothelial cells and fibroblasts--Endothelial cells and fibroblasts	0	0.244061
BCST-1	COL4A5-ITGA10	Epithelial and basal cells	0.43652	COL4A5	Endothelial cells and fibroblasts	0.0119757	ITGA10	0.448496	410	238	0.392145	0.0563505	0.156396	0	Epithelial and basal cells--Endothelial cells and fibroblasts	0	0.243904
BCST-1	RARRES2-CMKLR1	NK and T cells	0.149269	RARRES2	Endothelial cells and fibroblasts	0.0129024	CMKLR1	0.162171	305	515	0.135027	0.0271436	0.157679	0	NK and T cells--Endothelial cells and fibroblasts	0	0.243717
BCST-1	LAMB3-ITGA6	B cells and plasmocytes	0.537351	LAMB3	B cells and plasmocytes	0.660253	ITGA6	1.1976	132	132	1.06875	0.128853	0.150883	0	B cells and plasmocytes--B cells and plasmocytes	0	0.243434
BCST-1	LAMC2-ITGAV	Endothelial cells and fibroblasts	0.130269	LAMC2	Epithelial and basal cells	0.3056	ITGAV	0.435869	238	410	0.381267	0.0546014	0.155041	0	Endothelial cells and fibroblasts--Epithelial and basal cells	0	0.241791
BCST-1	COL1A2-ITGA2	Endothelial cells and fibroblasts	2.16811	COL1A2	Monocytes and macrophages	0.217323	ITGA2	2.38543	54	69	1.99153	0.393898	0.248935	0	Endothelial cells and fibroblasts--Monocytes and macrophages	0	0.241695
BCST-1	HSPG2-DAG1	Fibroblasts and smooth muscel cells	0.513892	HSPG2	Endothelial cells and fibroblasts	0.429375	DAG1	0.943266	138	136	0.81024	0.133026	0.196788	0	Fibroblasts and smooth muscel cells--Endothelial cells and fibroblasts	0	0.24153
BCST-1	COL1A2-ITGB8	Monocytes and macrophages	1.73903	COL1A2	Monocytes and macrophages	0.13942	ITGB8	1.87845	33	33	1.51363	0.364822	0.294063	0	Monocytes and macrophages--Monocytes and macrophages	0	0.241286
BCST-1	COL4A6-ITGA2	Epithelial and basal cells	0.348441	COL4A6	Endothelial cells and fibroblasts	0.162783	ITGA2	0.511225	410	238	0.44918	0.0620442	0.154422	0	Epithelial and basal cells--Endothelial cells and fibroblasts	0	0.240826
BCST-1	LAMB2-ITGA6	B cells and plasmocytes	0.195224	LAMB2	B cells and plasmocytes	0.660253	ITGA6	0.855477	132	132	0.761802	0.0936749	0.148865	0	B cells and plasmocytes--B cells and plasmocytes	0	0.240178
BCST-1	COL1A2-ITGA11	NK and T cells	0.527932	COL1A2	Endothelial cells and fibroblasts	0.0701453	ITGA11	0.598077	305	515	0.526809	0.0712686	0.155362	0	NK and T cells--Endothelial cells and fibroblasts	0	0.240135
BCST-1	COL4A2-ITGAV	Epithelial and basal cells	0.293398	COL4A2	Endothelial cells and fibroblasts	0.375431	ITGAV	0.668829	410	238	0.591109	0.0777201	0.15375	0	Epithelial and basal cells--Endothelial cells and fibroblasts	0	0.239777
BCST-1	COL1A2-ITGA1	Epithelial and basal cells	0.466983	COL1A2	Endothelial cells and fibroblasts	0.279285	ITGA1	0.746268	410	238	0.660827	0.0854416	0.153547	0	Epithelial and basal cells--Endothelial cells and fibroblasts	0	0.239461
BCST-1	COL4A5-ITGA9	Epithelial and basal cells	0.43652	COL4A5	Endothelial cells and fibroblasts	0.0346825	ITGA9	0.471202	410	238	0.413554	0.0576484	0.153486	0	Epithelial and basal cells--Endothelial cells and fibroblasts	0	0.239366
BCST-1	WNT10A-FZD6	Epithelial and basal cells	0.198579	WNT10A	Endothelial cells and fibroblasts	0.25869	FZD6	0.457268	410	238	0.401064	0.0562048	0.153378	0	Epithelial and basal cells--Endothelial cells and fibroblasts	0	0.239198
BCST-1	BMP7-BMPR1B	Endothelial cells and fibroblasts	0.0680541	BMP7	Epithelial and basal cells	0.00161648	BMPR1B	0.0696706	238	410	0.0525606	0.01711	0.153354	0	Endothelial cells and fibroblasts--Epithelial and basal cells	0	0.23916
BCST-1	LAMB3-ITGA9	Epithelial and basal cells	0.497235	LAMB3	Monocytes and macrophages	0.0536575	ITGA9	0.550893	120	60	0.447685	0.103208	0.249075	0	Epithelial and basal cells--Monocytes and macrophages	0	0.239159
BCST-1	LAMA4-ITGA6	B cells and plasmocytes	0.0788101	LAMA4	B cells and plasmocytes	0.660253	ITGA6	0.739063	132	132	0.649398	0.0896651	0.163047	0.004	B cells and plasmocytes--B cells and plasmocytes	0.03425	0.238919
BCST-1	COL4A4-CD44	Endothelial cells and fibroblasts	0.000946661	COL4A4	NK and T cells	0.2426	CD44	0.243547	515	305	0.208655	0.0348922	0.154513	0	Endothelial cells and fibroblasts--NK and T cells	0	0.238824
BCST-1	WNT5B-FZD7	Endothelial cells and fibroblasts	0.0271907	WNT5B	NK and T cells	0.0375623	FZD7	0.064753	515	305	0.0480238	0.0167292	0.154475	0.004	Endothelial cells and fibroblasts--NK and T cells	0.0284675	0.238765
BCST-1	COL6A1-ITGA9	NK and T cells	0.155408	COL6A1	Fibroblasts and smooth muscel cells	0.0161473	ITGA9	0.171555	499	261	0.13562	0.0359354	0.204784	0	NK and T cells--Fibroblasts and smooth muscel cells	0	0.238432
BCST-1	LAMB2-SV2A	NK and T cells	0.117462	LAMB2	Endothelial cells and fibroblasts	0.0284029	SV2A	0.145864	305	515	0.120946	0.0249187	0.154171	0	NK and T cells--Endothelial cells and fibroblasts	0	0.238295
BCST-1	COL4A1-ITGB1	Epithelial and basal cells	0.288761	COL4A1	Fibroblasts and smooth muscel cells	0.804149	ITGB1	1.09291	131	179	0.917873	0.175038	0.228928	0	Epithelial and basal cells--Fibroblasts and smooth muscel cells	0	0.237941
BCST-1	FGF18-FGFR2	Endothelial cells and fibroblasts	0.00116258	FGF18	Epithelial and basal cells	0.263356	FGFR2	0.264519	238	410	0.227977	0.0365422	0.1524	0	Endothelial cells and fibroblasts--Epithelial and basal cells	0	0.237672
BCST-1	LAMB3-SV2A	B cells and plasmocytes	0.537351	LAMB3	B cells and plasmocytes	0.0325253	SV2A	0.569876	132	132	0.499047	0.0708292	0.161225	0.004	B cells and plasmocytes--B cells and plasmocytes	0.03425	0.23625
BCST-1	VWF-ITGA2B	NK and T cells	0.153485	VWF	Endothelial cells and fibroblasts	0.00782185	ITGA2B	0.161307	305	515	0.134951	0.0263557	0.153384	0.004	NK and T cells--Endothelial cells and fibroblasts	0.0288421	0.236208
BCST-1	LAMB2-ITGA7	NK and T cells	0.117462	LAMB2	Endothelial cells and fibroblasts	0.0226503	ITGA7	0.140112	305	515	0.115912	0.0241995	0.153261	0.004	NK and T cells--Endothelial cells and fibroblasts	0.0288421	0.236018
BCST-1	FN1-CD44	Endothelial cells and fibroblasts	1.19091	FN1	Monocytes and macrophages	0.442827	CD44	1.63374	54	69	1.36495	0.268797	0.243042	0	Endothelial cells and fibroblasts--Monocytes and macrophages	0	0.235973
BCST-1	ARTN-GFRA3	NK and T cells	0.111185	ARTN	Endothelial cells and fibroblasts	0.00993834	GFRA3	0.121124	305	515	0.0989305	0.0221932	0.152589	0	NK and T cells--Endothelial cells and fibroblasts	0	0.23585
BCST-1	SHH-PTCH1	NK and T cells	0.492931	SHH	Endothelial cells and fibroblasts	0.0841654	PTCH1	0.577096	305	515	0.509234	0.0678623	0.152365	0	NK and T cells--Endothelial cells and fibroblasts	0	0.235502
BCST-1	BMP7-BMPR1A	Endothelial cells and fibroblasts	0.0680541	BMP7	Epithelial and basal cells	0.127565	BMPR1A	0.195619	238	410	0.165949	0.0296701	0.15259	0.004	Endothelial cells and fibroblasts--Epithelial and basal cells	0.0286536	0.235419
BCST-1	COL9A2-ITGA1	Endothelial cells and fibroblasts	0.0308726	COL9A2	Epithelial and basal cells	0.05265	ITGA1	0.0835226	238	410	0.0651138	0.0184088	0.152497	0.004	Endothelial cells and fibroblasts--Epithelial and basal cells	0.0286536	0.235275
BCST-1	COL1A2-ITGA11	Endothelial cells and fibroblasts	2.16811	COL1A2	Monocytes and macrophages	0.0802696	ITGA11	2.24838	54	69	1.88534	0.363042	0.242281	0	Endothelial cells and fibroblasts--Monocytes and macrophages	0	0.235234
BCST-1	GDF7-BMPR2	Endothelial cells and fibroblasts	0.0341438	GDF7	NK and T cells	0.251342	BMPR2	0.285486	515	305	0.246932	0.0385539	0.152025	0	Endothelial cells and fibroblasts--NK and T cells	0	0.234978
BCST-1	C3-C3AR1	Endothelial cells and fibroblasts	0.249277	C3	Endothelial cells and fibroblasts	0.0215592	C3AR1	0.270837	267	267	0.228821	0.0420156	0.173481	0.004	Endothelial cells and fibroblasts--Endothelial cells and fibroblasts	0.0442828	0.234853
BCST-1	COL6A5-CD44	Endothelial cells and fibroblasts	0.0506926	COL6A5	NK and T cells	0.2426	CD44	0.293293	515	305	0.253991	0.039302	0.151892	0	Endothelial cells and fibroblasts--NK and T cells	0	0.234772
BCST-1	ANXA1-FPR1	Epithelial and basal cells	0.356851	ANXA1	Endothelial cells and fibroblasts	0.00651072	FPR1	0.363362	410	238	0.317677	0.0456853	0.149753	0.004	Epithelial and basal cells--Endothelial cells and fibroblasts	0.0275723	0.233544
BCST-1	C3-ITGAX	Endothelial cells and fibroblasts	0.249277	C3	Endothelial cells and fibroblasts	0.00832562	ITGAX	0.257603	267	267	0.217441	0.040162	0.17187	0.004	Endothelial cells and fibroblasts--Endothelial cells and fibroblasts	0.0442828	0.232672
BCST-1	LAMC2-ITGAV	Endothelial cells and fibroblasts	0.127446	LAMC2	Endothelial cells and fibroblasts	0.441909	ITGAV	0.569354	267	267	0.494206	0.075149	0.171808	0	Endothelial cells and fibroblasts--Endothelial cells and fibroblasts	0	0.232588
BCST-1	COL4A4-ITGA1	Endothelial cells and fibroblasts	0.00255244	COL4A4	Epithelial and basal cells	0.05265	ITGA1	0.0552025	238	410	0.0399837	0.0152188	0.148893	0	Endothelial cells and fibroblasts--Epithelial and basal cells	0	0.232203
BCST-1	COL1A2-ITGA10	Endothelial cells and fibroblasts	2.16811	COL1A2	Monocytes and macrophages	0	ITGA10	2.16811	54	69	1.82167	0.346441	0.239131	0	Endothelial cells and fibroblasts--Monocytes and macrophages	0	0.232175
BCST-1	LAMB2-CD44	Endothelial cells and fibroblasts	0.318586	LAMB2	Epithelial and basal cells	0.289709	CD44	0.608295	238	410	0.539018	0.0692771	0.148494	0	Endothelial cells and fibroblasts--Epithelial and basal cells	0	0.23158
BCST-1	WNT6-FZD7	Endothelial cells and fibroblasts	0.0326286	WNT6	NK and T cells	0.0375623	FZD7	0.0701909	515	305	0.0534077	0.0167833	0.149784	0.004	Endothelial cells and fibroblasts--NK and T cells	0.0284675	0.231513
BCST-1	COL6A2-ITGB8	NK and T cells	0.168047	COL6A2	Endothelial cells and fibroblasts	0.0712995	ITGB8	0.239347	305	515	0.205824	0.0335225	0.150058	0.004	NK and T cells--Endothelial cells and fibroblasts	0.0288421	0.231085
BCST-1	COL1A2-ITGB1	Epithelial and basal cells	0.462638	COL1A2	Fibroblasts and smooth muscel cells	0.804149	ITGB1	1.26679	131	179	1.07221	0.194573	0.221552	0	Epithelial and basal cells--Fibroblasts and smooth muscel cells	0	0.230275
BCST-1	COL6A1-ITGB8	Epithelial and basal cells	0.112826	COL6A1	Endothelial cells and fibroblasts	0.0765545	ITGB8	0.189381	410	238	0.161243	0.0281376	0.147576	0	Epithelial and basal cells--Endothelial cells and fibroblasts	0	0.230148
BCST-1	COL1A2-ITGB8	Endothelial cells and fibroblasts	2.16811	COL1A2	Monocytes and macrophages	0.0969661	ITGB8	2.26507	54	69	1.91014	0.354931	0.234587	0	Endothelial cells and fibroblasts--Monocytes and macrophages	0	0.227763
BCST-1	COL4A6-CD44	Endothelial cells and fibroblasts	0.35935	COL4A6	Epithelial and basal cells	0.289709	CD44	0.649059	238	410	0.577054	0.0720049	0.145808	0	Endothelial cells and fibroblasts--Epithelial and basal cells	0	0.227392
BCST-1	WNT4-FZD2	Endothelial cells and fibroblasts	0.00831693	WNT4	NK and T cells	0.074015	FZD2	0.0823319	515	305	0.0646922	0.0176397	0.146795	0.004	Endothelial cells and fibroblasts--NK and T cells	0.0284675	0.226894
BCST-1	ARTN-GFRA1	NK and T cells	0.111185	ARTN	Endothelial cells and fibroblasts	0.0355458	GFRA1	0.146731	305	515	0.122881	0.0238503	0.146667	0	NK and T cells--Endothelial cells and fibroblasts	0	0.226696
BCST-1	COL1A2-ITGA9	Endothelial cells and fibroblasts	2.16811	COL1A2	Monocytes and macrophages	0.043194	ITGA9	2.2113	54	69	1.86598	0.345326	0.23346	0	Endothelial cells and fibroblasts--Monocytes and macrophages	0	0.226669
BCST-1	COL4A2-SDC4	B cells and plasmocytes	0.786624	COL4A2	Endothelial cells and fibroblasts	1.75104	SDC4	2.53767	69	67	2.29691	0.240753	0.138084	0	B cells and plasmocytes--Endothelial cells and fibroblasts	0	0.226656
BCST-1	WNT3-FZD7	Endothelial cells and fibroblasts	0.00694344	WNT3	NK and T cells	0.0375623	FZD7	0.0445058	515	305	0.0305398	0.013966	0.146637	0	Endothelial cells and fibroblasts--NK and T cells	0	0.22665
BCST-1	SELE-CD44	Endothelial cells and fibroblasts	0.011892	SELE	NK and T cells	0.2426	CD44	0.254492	515	305	0.220305	0.0341868	0.146306	0.004	Endothelial cells and fibroblasts--NK and T cells	0.0284675	0.226138
BCST-1	COL1A2-CD44	Epithelial and basal cells	0.466983	COL1A2	Endothelial cells and fibroblasts	0.347255	CD44	0.814238	410	238	0.726878	0.0873603	0.144896	0	Epithelial and basal cells--Endothelial cells and fibroblasts	0	0.225969
BCST-1	COMP-ITGAV	Endothelial cells and fibroblasts	0.0153134	COMP	Endothelial cells and fibroblasts	0.441909	ITGAV	0.457222	267	267	0.396345	0.0608764	0.166907	0	Endothelial cells and fibroblasts--Endothelial cells and fibroblasts	0	0.225953
BCST-1	COL4A5-ITGB8	Epithelial and basal cells	0.43652	COL4A5	Endothelial cells and fibroblasts	0.0765545	ITGB8	0.513074	410	238	0.454529	0.0585452	0.144799	0	Epithelial and basal cells--Endothelial cells and fibroblasts	0	0.225818
BCST-1	MDK-SDC2	Epithelial and lymphoid cells	1.32937	MDK	NK and T cells	0.429098	SDC2	1.75847	99	47	1.54996	0.208517	0.17169	0	Epithelial and lymphoid cells--NK and T cells	0	0.225322
BCST-1	COL1A2-CD44	Endothelial cells and fibroblasts	2.16811	COL1A2	Monocytes and macrophages	0.442827	CD44	2.61094	54	69	2.20852	0.402417	0.231823	0	Endothelial cells and fibroblasts--Monocytes and macrophages	0	0.22508
BCST-1	SPP1-CD44	Endothelial cells and fibroblasts	0.0758496	SPP1	Epithelial and basal cells	0.289709	CD44	0.365559	238	410	0.320818	0.0447403	0.145765	0.004	Endothelial cells and fibroblasts--Epithelial and basal cells	0.0286536	0.22489
BCST-1	WNT11-FZD2	Endothelial cells and fibroblasts	0.00811163	WNT11	NK and T cells	0.074015	FZD2	0.0821266	515	305	0.0646555	0.0174711	0.145491	0	Endothelial cells and fibroblasts--NK and T cells	0	0.224878
BCST-1	MDK-NCL	Endothelial cells and fibroblasts	1.36771	MDK	B cells and plasmocytes	1.4741	NCL	2.84181	67	69	2.57532	0.266491	0.136993	0	Endothelial cells and fibroblasts--B cells and plasmocytes	0	0.224865
BCST-1	COL9A2-ITGAV	Endothelial cells and fibroblasts	0.0319392	COL9A2	Endothelial cells and fibroblasts	0.441909	ITGAV	0.473848	267	267	0.411616	0.0622323	0.165608	0	Endothelial cells and fibroblasts--Endothelial cells and fibroblasts	0	0.224195
BCST-1	LAMC2-ITGA2	Endothelial cells and fibroblasts	0.127446	LAMC2	Endothelial cells and fibroblasts	0.187381	ITGA2	0.314827	267	267	0.269842	0.044985	0.165601	0	Endothelial cells and fibroblasts--Endothelial cells and fibroblasts	0	0.224185
BCST-1	TNXB-ITGA8	Endothelial cells and fibroblasts	0.0607328	TNXB	NK and T cells	0.022068	ITGA8	0.0828008	515	305	0.0653359	0.0174649	0.144872	0	Endothelial cells and fibroblasts--NK and T cells	0	0.223922
BCST-1	TNXB-ITGB6	Endothelial cells and fibroblasts	0.0576651	TNXB	Epithelial and basal cells	0.366303	ITGB6	0.423968	238	410	0.373839	0.0501292	0.145082	0.004	Endothelial cells and fibroblasts--Epithelial and basal cells	0.0286536	0.223836
BCST-1	BMP6-BMPR2	Endothelial cells and fibroblasts	0.0183966	BMP6	NK and T cells	0.251342	BMPR2	0.269738	515	305	0.234454	0.0352843	0.144697	0	Endothelial cells and fibroblasts--NK and T cells	0	0.22365
BCST-1	COL1A1-ITGA3	Fibroblasts and smooth muscel cells	0.802118	COL1A1	Endothelial cells and fibroblasts	1.10495	ITGA3	1.90707	138	136	1.66936	0.237709	0.181863	0	Fibroblasts and smooth muscel cells--Endothelial cells and fibroblasts	0	0.223211
BCST-1	WNT10A-FZD7	Epithelial and basal cells	0.198579	WNT10A	Endothelial cells and fibroblasts	0.0266074	FZD7	0.225186	410	238	0.194582	0.0306036	0.142594	0	Epithelial and basal cells--Endothelial cells and fibroblasts	0	0.222379
BCST-1	COL9A1-ITGAV	Endothelial cells and fibroblasts	0.0267731	COL9A1	Endothelial cells and fibroblasts	0.441909	ITGAV	0.468682	267	267	0.407691	0.0609909	0.163671	0	Endothelial cells and fibroblasts--Endothelial cells and fibroblasts	0	0.221572
BCST-1	NRG1-ITGAV	Endothelial cells and fibroblasts	0.00584197	NRG1	Endothelial cells and fibroblasts	0.441909	ITGAV	0.447751	267	267	0.389085	0.0586652	0.163433	0	Endothelial cells and fibroblasts--Endothelial cells and fibroblasts	0	0.221249
BCST-1	COL1A2-ITGA2	NK and T cells	0.527932	COL1A2	Endothelial cells and fibroblasts	0.133218	ITGA2	0.66115	305	515	0.589548	0.0716023	0.14253	0	NK and T cells--Endothelial cells and fibroblasts	0	0.220302
BCST-1	COL6A2-ITGB1	B cells and plasmocytes	0.388995	COL6A2	B cells and plasmocytes	0.968833	ITGB1	1.35783	132	132	1.2263	0.131529	0.136415	0	B cells and plasmocytes--B cells and plasmocytes	0	0.220092
BCST-1	BMP5-BMPR1B	Epithelial and basal cells	0.0219037	BMP5	Endothelial cells and fibroblasts	0.000858011	BMPR1B	0.0227617	410	238	0.0113237	0.0114381	0.141101	0	Epithelial and basal cells--Endothelial cells and fibroblasts	0	0.220051
BCST-1	LAMC3-ITGAV	Endothelial cells and fibroblasts	0.140203	LAMC3	Endothelial cells and fibroblasts	0.441909	ITGAV	0.582112	267	267	0.509504	0.0726083	0.162374	0	Endothelial cells and fibroblasts--Endothelial cells and fibroblasts	0	0.219816
BCST-1	COL6A3-ITGB1	B cells and plasmocytes	0.343186	COL6A3	B cells and plasmocytes	0.968833	ITGB1	1.31202	132	132	1.18492	0.127098	0.13608	0	B cells and plasmocytes--B cells and plasmocytes	0	0.219552
BCST-1	LAMC3-ITGA7	Epithelial and basal cells	0.0351448	LAMC3	Endothelial cells and fibroblasts	0.0268042	ITGA7	0.061949	410	238	0.046911	0.015038	0.140597	0	Epithelial and basal cells--Endothelial cells and fibroblasts	0	0.219264
BCST-1	COL1A2-ITGA1	Endothelial cells and fibroblasts	2.16811	COL1A2	Monocytes and macrophages	0.198248	ITGA1	2.36636	54	69	2.00933	0.357023	0.225594	0	Endothelial cells and fibroblasts--Monocytes and macrophages	0	0.219032
BCST-1	COL4A4-ITGAV	Endothelial cells and fibroblasts	0.00227521	COL4A4	Endothelial cells and fibroblasts	0.441909	ITGAV	0.444184	267	267	0.386531	0.057653	0.161563	0	Endothelial cells and fibroblasts--Endothelial cells and fibroblasts	0	0.218718
BCST-1	WNT8B-FZD2	Endothelial cells and fibroblasts	0.00405427	WNT8B	NK and T cells	0.074015	FZD2	0.0780692	515	305	0.0614449	0.0166243	0.141396	0.004	Endothelial cells and fibroblasts--NK and T cells	0.0284675	0.218549
BCST-1	LAMA3-ITGAV	Endothelial cells and fibroblasts	0.0887022	LAMA3	Epithelial and basal cells	0.3056	ITGAV	0.394302	238	410	0.348223	0.0460792	0.141177	0.004	Endothelial cells and fibroblasts--Epithelial and basal cells	0.0286536	0.217811
BCST-1	LAMB3-DAG1	Epithelial and basal cells	0.477936	LAMB3	Endothelial cells and fibroblasts	0.444116	DAG1	0.922052	410	238	0.827781	0.0942718	0.139614	0	Epithelial and basal cells--Endothelial cells and fibroblasts	0	0.217731
BCST-1	LAMA2-ITGA6	B cells and plasmocytes	0.0601308	LAMA2	B cells and plasmocytes	0.660253	ITGA6	0.720384	132	132	0.64013	0.0802543	0.148521	0.004	B cells and plasmocytes--B cells and plasmocytes	0.03425	0.217634
BCST-1	WNT3A-FZD2	Endothelial cells and fibroblasts	0.00325106	WNT3A	NK and T cells	0.074015	FZD2	0.077266	515	305	0.0607892	0.0164768	0.140746	0.004	Endothelial cells and fibroblasts--NK and T cells	0.0284675	0.217543
BCST-1	ARTN-GFRA3	NK and T cells	0.1164	ARTN	Fibroblasts and smooth muscel cells	0.00705629	GFRA3	0.123456	499	261	0.0963761	0.0270803	0.186374	0	NK and T cells--Fibroblasts and smooth muscel cells	0	0.216997
BCST-1	IGF1-ITGAV	Endothelial cells and fibroblasts	0.00623522	IGF1	Endothelial cells and fibroblasts	0.441909	ITGAV	0.448144	267	267	0.390552	0.0575916	0.160148	0	Endothelial cells and fibroblasts--Endothelial cells and fibroblasts	0	0.216802
BCST-1	FN1-ITGB6	Monocytes and macrophages	0.781599	FN1	Endothelial cells and fibroblasts	0.379339	ITGB6	1.16094	69	54	0.980309	0.18063	0.223055	0	Monocytes and macrophages--Endothelial cells and fibroblasts	0	0.216567
BCST-1	DLL4-NOTCH1	Epithelial and basal cells	0.0177062	DLL4	NK and T cells	0.406763	NOTCH1	0.424469	854	808	0.378339	0.0461304	0.132825	0	Epithelial and basal cells--NK and T cells	0	0.216192
BCST-1	LAMB2-ITGA9	NK and T cells	0.117462	LAMB2	Endothelial cells and fibroblasts	0.0268824	ITGA9	0.144344	305	515	0.121694	0.0226495	0.140341	0.004	NK and T cells--Endothelial cells and fibroblasts	0.0288421	0.216121
BCST-1	LCK-CD8A	Epithelial and basal cells	0.0407432	LCK	Endothelial cells and fibroblasts	0.00266115	CD8A	0.0434043	410	238	0.0302841	0.0131203	0.138428	0.004	Epithelial and basal cells--Endothelial cells and fibroblasts	0.0275723	0.215882
BCST-1	COL1A1-ITGA2	Endothelial cells and fibroblasts	1.87455	COL1A1	Monocytes and macrophages	0.217323	ITGA2	2.09187	54	69	1.77913	0.312746	0.222102	0	Endothelial cells and fibroblasts--Monocytes and macrophages	0	0.215641
BCST-1	LAMA3-ITGA9	Epithelial and basal cells	0.0461028	LAMA3	Endothelial cells and fibroblasts	0.0346825	ITGA9	0.0807853	410	238	0.0642758	0.0165095	0.138157	0	Epithelial and basal cells--Endothelial cells and fibroblasts	0	0.21546
BCST-1	LAMB3-ITGA1	B cells and plasmocytes	0.537351	LAMB3	B cells and plasmocytes	0.208976	ITGA1	0.746327	132	132	0.664346	0.081981	0.146989	0.004	B cells and plasmocytes--B cells and plasmocytes	0.03425	0.215389
BCST-1	COL9A3-ITGAV	Endothelial cells and fibroblasts	0.0354199	COL9A3	Epithelial and basal cells	0.3056	ITGAV	0.34102	238	410	0.30082	0.0401993	0.137887	0	Endothelial cells and fibroblasts--Epithelial and basal cells	0	0.215038
BCST-1	THBS1-CD36	NK and T cells	0.124618	THBS1	Fibroblasts and smooth muscel cells	0.0126061	CD36	0.137224	499	261	0.108794	0.0284307	0.184174	0	NK and T cells--Fibroblasts and smooth muscel cells	0	0.214436
BCST-1	COL4A6-ITGA11	Epithelial and basal cells	0.348441	COL4A6	Endothelial cells and fibroblasts	0.0862914	ITGA11	0.434733	410	238	0.386123	0.0486096	0.137496	0	Epithelial and basal cells--Endothelial cells and fibroblasts	0	0.214429
BCST-1	LAMB2-ITGB8	NK and T cells	0.117462	LAMB2	Endothelial cells and fibroblasts	0.0712995	ITGB8	0.188761	305	515	0.162311	0.0264504	0.1386	0	NK and T cells--Endothelial cells and fibroblasts	0	0.214227
BCST-1	WNT10A-FZD3	Epithelial and basal cells	0.198579	WNT10A	Endothelial cells and fibroblasts	0.203877	FZD3	0.402455	410	238	0.35694	0.0455159	0.136992	0.004	Epithelial and basal cells--Endothelial cells and fibroblasts	0.0275723	0.213643
BCST-1	IGF2-ITGAV	Endothelial cells and fibroblasts	0.00145713	IGF2	Endothelial cells and fibroblasts	0.441909	ITGAV	0.443366	267	267	0.387135	0.0562307	0.157602	0	Endothelial cells and fibroblasts--Endothelial cells and fibroblasts	0	0.213356
BCST-1	LAMB3-ITGA1	Endothelial cells and fibroblasts	0.50612	LAMB3	Epithelial and basal cells	0.05265	ITGA1	0.55877	238	410	0.499189	0.0595807	0.136763	0	Endothelial cells and fibroblasts--Epithelial and basal cells	0	0.213285
BCST-1	SEMA3C-NRP2	Endothelial cells and fibroblasts	0.386919	SEMA3C	Epithelial and basal cells	0.0097862	NRP2	0.396705	238	410	0.351326	0.0453793	0.13822	0.004	Endothelial cells and fibroblasts--Epithelial and basal cells	0.0286536	0.213249
BCST-1	WNT9A-FZD2	Endothelial cells and fibroblasts	0	WNT9A	NK and T cells	0.074015	FZD2	0.074015	515	305	0.0581596	0.0158553	0.13783	0.004	Endothelial cells and fibroblasts--NK and T cells	0.0284675	0.213037
BCST-1	COL6A1-ITGB8	NK and T cells	0.155408	COL6A1	Fibroblasts and smooth muscel cells	0.0475364	ITGB8	0.202944	499	261	0.166891	0.0360534	0.182802	0	NK and T cells--Fibroblasts and smooth muscel cells	0	0.212838
BCST-1	POSTN-ITGAV	Endothelial cells and fibroblasts	0.0515211	POSTN	Endothelial cells and fibroblasts	0.441909	ITGAV	0.49343	267	267	0.432373	0.0610568	0.15664	0	Endothelial cells and fibroblasts--Endothelial cells and fibroblasts	0	0.212054
BCST-1	WNT5A-FZD10	Fibroblasts and smooth muscel cells	1.44533	WNT5A	Endothelial cells and fibroblasts	0.0370304	FZD10	1.48236	138	136	1.30387	0.17849	0.172669	0	Fibroblasts and smooth muscel cells--Endothelial cells and fibroblasts	0	0.211927
BCST-1	THBS1-CD36	Epithelial and basal cells	0.132466	THBS1	Endothelial cells and fibroblasts	0.00752734	CD36	0.139993	410	238	0.114693	0.0253002	0.160719	0.008	Epithelial and basal cells--Endothelial cells and fibroblasts	0.048442	0.211309
BCST-1	LAMC2-SV2A	Endothelial cells and fibroblasts	0.127446	LAMC2	Endothelial cells and fibroblasts	0.0367374	SV2A	0.164183	267	267	0.137123	0.0270602	0.155903	0.004	Endothelial cells and fibroblasts--Endothelial cells and fibroblasts	0.0442828	0.211056
BCST-1	FN1-ITGA3	B cells and plasmocytes	0.616541	FN1	B cells and plasmocytes	1.08483	ITGA3	1.70137	132	132	1.53024	0.171129	0.144009	0.004	B cells and plasmocytes--B cells and plasmocytes	0.03425	0.211022
BCST-1	DLL3-NOTCH1	Epithelial and basal cells	0.0267152	DLL3	NK and T cells	0.406763	NOTCH1	0.433478	854	808	0.387654	0.0458239	0.129571	0	Epithelial and basal cells--NK and T cells	0	0.210894
BCST-1	COL9A3-CD44	Endothelial cells and fibroblasts	0.0266989	COL9A3	NK and T cells	0.2426	CD44	0.269299	515	305	0.236006	0.0332935	0.136304	0.004	Endothelial cells and fibroblasts--NK and T cells	0.0284675	0.210679
BCST-1	LAMA3-ITGAV	Endothelial cells and fibroblasts	0.0835049	LAMA3	Endothelial cells and fibroblasts	0.441909	ITGAV	0.525414	267	267	0.461461	0.0639525	0.155624	0	Endothelial cells and fibroblasts--Endothelial cells and fibroblasts	0	0.210679
BCST-1	COL4A4-ITGA10	Epithelial and basal cells	0.0196054	COL4A4	Epithelial and lymphoid cells	0.0208287	ITGA10	0.040434	29	49	0.0116652	0.0287688	0.330713	0	Epithelial and basal cells--Epithelial and lymphoid cells	0	0.210625
BCST-1	THBS1-ITGAV	Endothelial cells and fibroblasts	0.373864	THBS1	Endothelial cells and fibroblasts	0.441909	ITGAV	0.815773	267	267	0.722242	0.0935307	0.155426	0	Endothelial cells and fibroblasts--Endothelial cells and fibroblasts	0	0.210411
BCST-1	THBS4-ITGAV	Endothelial cells and fibroblasts	0	THBS4	Endothelial cells and fibroblasts	0.441909	ITGAV	0.441909	267	267	0.38659	0.0553185	0.155343	0	Endothelial cells and fibroblasts--Endothelial cells and fibroblasts	0	0.210297
BCST-1	EFNB3-EPHB2	Epithelial and basal cells	0.0169242	EFNB3	Endothelial cells and fibroblasts	0.0234539	EPHB2	0.0403781	410	238	0.0278519	0.0125262	0.134844	0.004	Epithelial and basal cells--Endothelial cells and fibroblasts	0.0275723	0.210293
BCST-1	DLL1-NOTCH1	Epithelial and basal cells	0.0332915	DLL1	NK and T cells	0.406763	NOTCH1	0.440055	854	808	0.393814	0.0462409	0.129138	0	Epithelial and basal cells--NK and T cells	0	0.210191
BCST-1	LAMA2-ITGAV	Endothelial cells and fibroblasts	0.0997223	LAMA2	Endothelial cells and fibroblasts	0.441909	ITGAV	0.541631	267	267	0.476219	0.0654119	0.155126	0	Endothelial cells and fibroblasts--Endothelial cells and fibroblasts	0	0.210005
BCST-1	IGF2-ITGB4	Monocytes and macrophages	0.00973737	IGF2	Epithelial and basal cells	1.59311	ITGB4	1.60285	60	120	1.36367	0.239181	0.218362	0	Monocytes and macrophages--Epithelial and basal cells	0	0.209669
BCST-1	WNT5A-FZD8	Fibroblasts and smooth muscel cells	1.44533	WNT5A	Endothelial cells and fibroblasts	0.0214471	FZD8	1.46677	138	136	1.29244	0.17433	0.170178	0	Fibroblasts and smooth muscel cells--Endothelial cells and fibroblasts	0	0.208869
BCST-1	COL6A3-SDC1	B cells and plasmocytes	0.445315	COL6A3	Endothelial cells and fibroblasts	1.76839	SDC1	2.2137	69	67	1.98952	0.224184	0.147032	0.004	B cells and plasmocytes--Endothelial cells and fibroblasts	0.0381217	0.208614
BCST-1	CSPG4-ITGA2	Endothelial cells and fibroblasts	0.204226	CSPG4	Endothelial cells and fibroblasts	0.187381	ITGA2	0.391607	267	267	0.341818	0.0497895	0.154055	0	Endothelial cells and fibroblasts--Endothelial cells and fibroblasts	0	0.208554
BCST-1	COL9A1-ITGAV	Endothelial cells and fibroblasts	0.0272197	COL9A1	Epithelial and basal cells	0.3056	ITGAV	0.33282	238	410	0.294586	0.0382334	0.133425	0	Endothelial cells and fibroblasts--Epithelial and basal cells	0	0.208081
BCST-1	WNT7B-FZD2	Endothelial cells and fibroblasts	0.21451	WNT7B	Epithelial and basal cells	0.0846377	FZD2	0.299148	238	410	0.263534	0.0356142	0.134834	0.004	Endothelial cells and fibroblasts--Epithelial and basal cells	0.0286536	0.208025
BCST-1	COL1A2-ITGAV	Endothelial cells and fibroblasts	2.16811	COL1A2	Monocytes and macrophages	0.399614	ITGAV	2.56772	54	69	2.19985	0.367875	0.21407	0	Endothelial cells and fibroblasts--Monocytes and macrophages	0	0.207844
BCST-1	WNT5A-FZD5	Fibroblasts and smooth muscel cells	1.44533	WNT5A	Endothelial cells and fibroblasts	0.321847	FZD5	1.76717	138	136	1.5611	0.206074	0.168717	0	Fibroblasts and smooth muscel cells--Endothelial cells and fibroblasts	0	0.207077
BCST-1	LAMA3-ITGB4	Monocytes and macrophages	0.0747345	LAMA3	Epithelial and basal cells	1.59311	ITGB4	1.66785	60	120	1.42243	0.245421	0.215622	0	Monocytes and macrophages--Epithelial and basal cells	0	0.207038
BCST-1	ARTN-GFRA1	NK and T cells	0.1164	ARTN	Fibroblasts and smooth muscel cells	0.0241569	GFRA1	0.140557	499	261	0.112682	0.0278747	0.177679	0	NK and T cells--Fibroblasts and smooth muscel cells	0	0.206873
BCST-1	COL9A2-ITGA2	Endothelial cells and fibroblasts	0.0319392	COL9A2	Endothelial cells and fibroblasts	0.187381	ITGA2	0.21932	267	267	0.187252	0.0320684	0.152688	0	Endothelial cells and fibroblasts--Endothelial cells and fibroblasts	0	0.206703
BCST-1	COL4A6-CD44	Endothelial cells and fibroblasts	0.419629	COL4A6	Monocytes and macrophages	0.442827	CD44	0.862456	54	69	0.730545	0.131911	0.212663	0	Endothelial cells and fibroblasts--Monocytes and macrophages	0	0.206477
BCST-1	FN1-SDC4	B cells and plasmocytes	0.756095	FN1	Endothelial cells and fibroblasts	1.75104	SDC4	2.50714	69	67	2.2572	0.249938	0.145393	0.004	B cells and plasmocytes--Endothelial cells and fibroblasts	0.0381217	0.206287
BCST-1	LAMB3-ITGA1	Epithelial and basal cells	0.477936	LAMB3	Endothelial cells and fibroblasts	0.279285	ITGA1	0.757221	410	238	0.682161	0.0750606	0.132203	0	Epithelial and basal cells--Endothelial cells and fibroblasts	0	0.206174
BCST-1	HLA-E-CD8A	B cells and plasmocytes	1.09986	HLA-E	B cells and plasmocytes	0.00407206	CD8A	1.10394	132	132	1.00207	0.101864	0.12754	0	B cells and plasmocytes--B cells and plasmocytes	0	0.205774
BCST-1	C3-ITGB2	Endothelial cells and fibroblasts	0.249277	C3	Endothelial cells and fibroblasts	0.0669886	ITGB2	0.316266	267	267	0.274674	0.0415919	0.15187	0.004	Endothelial cells and fibroblasts--Endothelial cells and fibroblasts	0.0442828	0.205596
BCST-1	COL9A2-ITGAV	Endothelial cells and fibroblasts	0.0308726	COL9A2	Epithelial and basal cells	0.3056	ITGAV	0.336472	238	410	0.298526	0.0379468	0.131218	0	Endothelial cells and fibroblasts--Epithelial and basal cells	0	0.204638
BCST-1	TNFSF12-TNFRSF12A	Endothelial cells and fibroblasts	0.116084	TNFSF12	Endothelial cells and fibroblasts	0.214736	TNFRSF12A	0.33082	267	267	0.287985	0.0428354	0.151086	0.004	Endothelial cells and fibroblasts--Endothelial cells and fibroblasts	0.0442828	0.204534
BCST-1	COL4A2-CD44	NK and T cells	0.343917	COL4A2	Endothelial cells and fibroblasts	0.327342	CD44	0.671259	305	515	0.603671	0.0675883	0.132315	0	NK and T cells--Endothelial cells and fibroblasts	0	0.204513
BCST-1	LAMB3-ITGAV	Endothelial cells and fibroblasts	0.50612	LAMB3	Epithelial and basal cells	0.3056	ITGAV	0.81172	238	410	0.732601	0.0791187	0.130965	0	Endothelial cells and fibroblasts--Epithelial and basal cells	0	0.204244
BCST-1	LAMC3-ITGA2	Endothelial cells and fibroblasts	0.140203	LAMC3	Endothelial cells and fibroblasts	0.187381	ITGA2	0.327584	267	267	0.28514	0.0424444	0.150826	0	Endothelial cells and fibroblasts--Endothelial cells and fibroblasts	0	0.204183
BCST-1	HLA-A-CD8A	B cells and plasmocytes	2.67419	HLA-A	Endothelial cells and fibroblasts	0	CD8A	2.67419	69	67	2.44562	0.22857	0.12405	0	B cells and plasmocytes--Endothelial cells and fibroblasts	0	0.203619
BCST-1	COL1A1-ITGB1	Fibroblasts and smooth muscel cells	0.802118	COL1A1	Endothelial cells and fibroblasts	1.06149	ITGB1	1.8636	138	136	1.65084	0.212764	0.165457	0	Fibroblasts and smooth muscel cells--Endothelial cells and fibroblasts	0	0.203075
BCST-1	C3-ITGAM	Endothelial cells and fibroblasts	0.249277	C3	Endothelial cells and fibroblasts	0.0059832	ITGAM	0.255261	267	267	0.220188	0.0350727	0.149959	0.004	Endothelial cells and fibroblasts--Endothelial cells and fibroblasts	0.0442828	0.203009
BCST-1	COL4A1-ITGA11	NK and T cells	0.368683	COL4A1	Endothelial cells and fibroblasts	0.0701453	ITGA11	0.438829	305	515	0.391784	0.0470449	0.131802	0.004	NK and T cells--Endothelial cells and fibroblasts	0.0288421	0.202972
BCST-1	TNXB-ITGAV	Endothelial cells and fibroblasts	0.0537939	TNXB	Endothelial cells and fibroblasts	0.441909	ITGAV	0.495702	267	267	0.436911	0.0587919	0.14991	0	Endothelial cells and fibroblasts--Endothelial cells and fibroblasts	0	0.202943
BCST-1	COL6A3-ITGA3	Endothelial cells and fibroblasts	0.664674	COL6A3	Fibroblasts and smooth muscel cells	0.950867	ITGA3	1.61554	136	138	1.42998	0.185559	0.165148	0	Endothelial cells and fibroblasts--Fibroblasts and smooth muscel cells	0	0.202697
BCST-1	ANGPTL2-ITGA5	Endothelial cells and fibroblasts	0.126928	ANGPTL2	Endothelial cells and fibroblasts	0.211449	ITGA5	0.338377	267	267	0.295176	0.0432002	0.149674	0	Endothelial cells and fibroblasts--Endothelial cells and fibroblasts	0	0.202624
BCST-1	WNT5A-FZD9	Fibroblasts and smooth muscel cells	1.44533	WNT5A	Endothelial cells and fibroblasts	0.00753639	FZD9	1.45286	138	136	1.28509	0.167772	0.16495	0	Fibroblasts and smooth muscel cells--Endothelial cells and fibroblasts	0	0.202453
BCST-1	COL9A1-ITGA2	Endothelial cells and fibroblasts	0.0267731	COL9A1	Endothelial cells and fibroblasts	0.187381	ITGA2	0.214154	267	267	0.183327	0.030827	0.149004	0	Endothelial cells and fibroblasts--Endothelial cells and fibroblasts	0	0.201716
BCST-1	IGF1-ITGB4	Monocytes and macrophages	0.0046907	IGF1	Epithelial and basal cells	1.59311	ITGB4	1.5978	60	120	1.36835	0.229454	0.209474	0	Monocytes and macrophages--Epithelial and basal cells	0	0.201135
BCST-1	COL6A5-ITGA1	Endothelial cells and fibroblasts	0.0506926	COL6A5	NK and T cells	0.056393	ITGA1	0.107086	515	305	0.0892711	0.0178145	0.129773	0.004	Endothelial cells and fibroblasts--NK and T cells	0.0284675	0.200584
BCST-1	CNTF-CNTFR	Endothelial cells and fibroblasts	0.0019887	CNTF	NK and T cells	0.0816299	CNTFR	0.0836186	515	305	0.0678467	0.015772	0.129569	0.004	Endothelial cells and fibroblasts--NK and T cells	0.0284675	0.200268
BCST-1	ANGPTL4-ITGAV	Endothelial cells and fibroblasts	0.064812	ANGPTL4	Endothelial cells and fibroblasts	0.441909	ITGAV	0.506721	267	267	0.447709	0.0590119	0.147623	0	Endothelial cells and fibroblasts--Endothelial cells and fibroblasts	0	0.199847
BCST-1	COL1A1-CD44	Endothelial cells and fibroblasts	1.87455	COL1A1	Monocytes and macrophages	0.442827	CD44	2.31738	54	69	1.99611	0.321265	0.205726	0	Endothelial cells and fibroblasts--Monocytes and macrophages	0	0.199742
BCST-1	PTN-ITGAV	Endothelial cells and fibroblasts	0.0692294	PTN	Endothelial cells and fibroblasts	0.441909	ITGAV	0.511138	267	267	0.451769	0.0593693	0.147435	0	Endothelial cells and fibroblasts--Endothelial cells and fibroblasts	0	0.199592
BCST-1	TNXB-ITGAV	Endothelial cells and fibroblasts	0.0576651	TNXB	Epithelial and basal cells	0.3056	ITGAV	0.363265	238	410	0.323668	0.0395972	0.128904	0.004	Endothelial cells and fibroblasts--Epithelial and basal cells	0.0286536	0.198876
BCST-1	LAMA2-ITGB4	Monocytes and macrophages	0.0337729	LAMA2	Epithelial and basal cells	1.59311	ITGB4	1.62689	60	120	1.39647	0.230411	0.206604	0	Monocytes and macrophages--Epithelial and basal cells	0	0.198379
BCST-1	COL9A2-ITGA11	Endothelial cells and fibroblasts	0.0319392	COL9A2	Endothelial cells and fibroblasts	0.116578	ITGA11	0.148517	267	267	0.124532	0.0239851	0.146424	0.004	Endothelial cells and fibroblasts--Endothelial cells and fibroblasts	0.0442828	0.198223
BCST-1	COL4A4-ITGAV	Endothelial cells and fibroblasts	0.00255244	COL4A4	Epithelial and basal cells	0.3056	ITGAV	0.308152	238	410	0.273395	0.0347569	0.128403	0.004	Endothelial cells and fibroblasts--Epithelial and basal cells	0.0286536	0.198103
BCST-1	JAG2-NOTCH1	Epithelial and basal cells	0.0951058	JAG2	NK and T cells	0.406763	NOTCH1	0.501869	854	808	0.45335	0.0485192	0.121258	0	Epithelial and basal cells--NK and T cells	0	0.197364
BCST-1	COL1A2-ITGAV	Epithelial and basal cells	0.466983	COL1A2	Endothelial cells and fibroblasts	0.375431	ITGAV	0.842415	410	238	0.763286	0.0791284	0.126523	0.004	Epithelial and basal cells--Endothelial cells and fibroblasts	0.0275723	0.197316
BCST-1	LAMA3-ITGA6	B cells and plasmocytes	0.0596696	LAMA3	B cells and plasmocytes	0.660253	ITGA6	0.719923	132	132	0.647049	0.0728743	0.134286	0.004	B cells and plasmocytes--B cells and plasmocytes	0.03425	0.196775
BCST-1	COL4A5-CD44	Endothelial cells and fibroblasts	0.398743	COL4A5	Epithelial and basal cells	0.289709	CD44	0.688452	238	410	0.622471	0.0659817	0.126085	0	Endothelial cells and fibroblasts--Epithelial and basal cells	0	0.196632
BCST-1	CTSG-F2RL2	Endothelial cells and fibroblasts	0.0241475	CTSG	Epithelial and basal cells	0.00361673	F2RL2	0.0277642	238	410	0.0169695	0.0107947	0.127351	0.004	Endothelial cells and fibroblasts--Epithelial and basal cells	0.0286536	0.19648
BCST-1	WNT5A-FZD7	Fibroblasts and smooth muscel cells	1.44533	WNT5A	Endothelial cells and fibroblasts	0.0401326	FZD7	1.48546	138	136	1.31961	0.165853	0.15941	0	Fibroblasts and smooth muscel cells--Endothelial cells and fibroblasts	0	0.195654
BCST-1	LAMB3-CD44	Epithelial and basal cells	0.477936	LAMB3	Endothelial cells and fibroblasts	0.347255	CD44	0.825191	410	238	0.748212	0.0769793	0.125327	0	Epithelial and basal cells--Endothelial cells and fibroblasts	0	0.195451
BCST-1	COL6A1-ITGA1	NK and T cells	0.155408	COL6A1	Fibroblasts and smooth muscel cells	0.0839715	ITGA1	0.239379	499	261	0.20211	0.0372694	0.167825	0	NK and T cells--Fibroblasts and smooth muscel cells	0	0.1954
BCST-1	WNT5A-FZD4	Fibroblasts and smooth muscel cells	1.44533	WNT5A	Endothelial cells and fibroblasts	0.0602996	FZD4	1.50563	138	136	1.33813	0.167498	0.158944	0	Fibroblasts and smooth muscel cells--Endothelial cells and fibroblasts	0	0.195081
BCST-1	COL4A4-ITGA2	Endothelial cells and fibroblasts	0.00227521	COL4A4	Endothelial cells and fibroblasts	0.187381	ITGA2	0.189656	267	267	0.162167	0.0274891	0.143855	0	Endothelial cells and fibroblasts--Endothelial cells and fibroblasts	0	0.194745
BCST-1	LAMA4-ITGB4	Monocytes and macrophages	0.0782427	LAMA4	Epithelial and basal cells	1.59311	ITGB4	1.67136	60	120	1.43979	0.231562	0.202117	0	Monocytes and macrophages--Epithelial and basal cells	0	0.194071
BCST-1	COL9A3-ITGAV	Endothelial cells and fibroblasts	0.0255148	COL9A3	Endothelial cells and fibroblasts	0.441909	ITGAV	0.467423	267	267	0.413773	0.0536499	0.143293	0	Endothelial cells and fibroblasts--Endothelial cells and fibroblasts	0	0.193985
BCST-1	PDGFC-PDGFRA	Endothelial cells and fibroblasts	0.0880444	PDGFC	Endothelial cells and fibroblasts	0.254461	PDGFRA	0.342505	267	267	0.300764	0.0417412	0.142942	0	Endothelial cells and fibroblasts--Endothelial cells and fibroblasts	0	0.193509
BCST-1	LAMB3-ITGB8	Endothelial cells and fibroblasts	0.50612	LAMB3	Epithelial and basal cells	0.065359	ITGB8	0.571479	238	410	0.516226	0.0552526	0.123882	0	Endothelial cells and fibroblasts--Epithelial and basal cells	0	0.193197
BCST-1	COL4A1-ITGA2	Epithelial and basal cells	0.265761	COL4A1	Endothelial cells and fibroblasts	0.162783	ITGA2	0.428545	410	238	0.385208	0.0433367	0.123422	0.004	Epithelial and basal cells--Endothelial cells and fibroblasts	0.0275723	0.19248
BCST-1	COL4A2-ITGA1	NK and T cells	0.343917	COL4A2	Endothelial cells and fibroblasts	0.251042	ITGA1	0.594959	305	515	0.537518	0.0574405	0.124461	0	NK and T cells--Endothelial cells and fibroblasts	0	0.192373
BCST-1	VWF-ITGAV	Endothelial cells and fibroblasts	0.552156	VWF	Endothelial cells and fibroblasts	0.441909	ITGAV	0.994064	267	267	0.891749	0.102315	0.141651	0	Endothelial cells and fibroblasts--Endothelial cells and fibroblasts	0	0.191762
BCST-1	WNT9A-FZD8	Monocytes and macrophages	0.0145933	WNT9A	Epithelial and basal cells	0.0191618	FZD8	0.0337551	60	120	0.0164737	0.0172814	0.199589	0	Monocytes and macrophages--Epithelial and basal cells	0	0.191644
BCST-1	COL9A1-ITGA11	Endothelial cells and fibroblasts	0.0267731	COL9A1	Endothelial cells and fibroblasts	0.116578	ITGA11	0.143351	267	267	0.120608	0.0227437	0.141558	0	Endothelial cells and fibroblasts--Endothelial cells and fibroblasts	0	0.191636
BCST-1	CLCF1-CNTFR	Endothelial cells and fibroblasts	0.00457055	CLCF1	NK and T cells	0.0816299	CNTFR	0.0862005	515	305	0.0708919	0.0153086	0.123773	0.004	Endothelial cells and fibroblasts--NK and T cells	0.0284675	0.19131
BCST-1	TNXB-ITGA2B	NK and T cells	0.0254908	TNXB	Endothelial cells and fibroblasts	0.00782185	ITGA2B	0.0333126	305	515	0.0223551	0.0109575	0.123739	0	NK and T cells--Endothelial cells and fibroblasts	0	0.191257
BCST-1	THBS2-ITGAV	Endothelial cells and fibroblasts	0.356245	THBS2	Epithelial and basal cells	0.3056	ITGAV	0.661845	238	410	0.599843	0.0620012	0.122465	0	Endothelial cells and fibroblasts--Epithelial and basal cells	0	0.190987
BCST-1	LAMB3-DAG1	B cells and plasmocytes	0.537351	LAMB3	B cells and plasmocytes	0.401194	DAG1	0.938545	132	132	0.856815	0.0817295	0.118251	0	B cells and plasmocytes--B cells and plasmocytes	0	0.190787
BCST-1	IGF1-ITGA6	B cells and plasmocytes	0.0121051	IGF1	B cells and plasmocytes	0.660253	ITGA6	0.672358	132	132	0.605736	0.0666227	0.130142	0.004	B cells and plasmocytes--B cells and plasmocytes	0.03425	0.190703
BCST-1	WNT6-FZD8	Monocytes and macrophages	0.0165352	WNT6	Epithelial and basal cells	0.0191618	FZD8	0.035697	60	120	0.0182562	0.0174408	0.198473	0	Monocytes and macrophages--Epithelial and basal cells	0	0.190572
BCST-1	IGF2-ITGA6	Endothelial cells and fibroblasts	0.00272693	IGF2	NK and T cells	0.550037	ITGA6	0.552764	515	305	0.499499	0.0532645	0.122803	0.004	Endothelial cells and fibroblasts--NK and T cells	0.0284675	0.189811
BCST-1	LAMA2-CD44	Endothelial cells and fibroblasts	0.0915329	LAMA2	NK and T cells	0.2426	CD44	0.334133	515	305	0.298728	0.0354054	0.122734	0.004	Endothelial cells and fibroblasts--NK and T cells	0.0284675	0.189703
BCST-1	COL1A2-CD44	NK and T cells	0.527932	COL1A2	Endothelial cells and fibroblasts	0.327342	CD44	0.855274	305	515	0.777577	0.0776973	0.122389	0	NK and T cells--Endothelial cells and fibroblasts	0	0.189171
BCST-1	LAMA4-ITGAV	Endothelial cells and fibroblasts	0.233237	LAMA4	Endothelial cells and fibroblasts	0.441909	ITGAV	0.675146	267	267	0.6036	0.0715462	0.139713	0	Endothelial cells and fibroblasts--Endothelial cells and fibroblasts	0	0.189138
BCST-1	LAMB1-ITGA6	B cells and plasmocytes	0.646603	LAMB1	B cells and plasmocytes	0.660253	ITGA6	1.30686	132	132	1.19756	0.1093	0.116677	0	B cells and plasmocytes--B cells and plasmocytes	0	0.188248
BCST-1	WNT2B-FZD8	Monocytes and macrophages	0.0156121	WNT2B	Epithelial and basal cells	0.0191618	FZD8	0.0347739	60	120	0.017657	0.0171169	0.195954	0	Monocytes and macrophages--Epithelial and basal cells	0	0.188153
BCST-1	WNT5B-FZD8	Monocytes and macrophages	0.0148784	WNT5B	Epithelial and basal cells	0.0191618	FZD8	0.0340402	60	120	0.0170263	0.0170139	0.195833	0	Monocytes and macrophages--Epithelial and basal cells	0	0.188036
BCST-1	WNT3-FZD8	Monocytes and macrophages	0.0158369	WNT3	Epithelial and basal cells	0.0191618	FZD8	0.0349987	60	120	0.0178643	0.0171345	0.195819	0	Monocytes and macrophages--Epithelial and basal cells	0	0.188024
BCST-1	IGF2-IGF2R	Epithelial and basal cells	0.0104191	IGF2	Monocytes and macrophages	0.380374	IGF2R	0.390793	120	60	0.3285	0.0622925	0.195818	0	Epithelial and basal cells--Monocytes and macrophages	0	0.188022
BCST-1	LAMB2-ITGB4	Monocytes and macrophages	0.270637	LAMB2	Epithelial and basal cells	1.59311	ITGB4	1.86375	60	120	1.61466	0.249087	0.195686	0	Monocytes and macrophages--Epithelial and basal cells	0	0.187896
BCST-1	JAM2-ITGAV	Endothelial cells and fibroblasts	0.0366558	JAM2	Endothelial cells and fibroblasts	0.441909	ITGAV	0.478564	267	267	0.425701	0.0528638	0.138236	0	Endothelial cells and fibroblasts--Endothelial cells and fibroblasts	0	0.187139
BCST-1	COL4A2-ITGA3	Fibroblasts and smooth muscel cells	0.663824	COL4A2	Endothelial cells and fibroblasts	1.10495	ITGA3	1.76878	138	136	1.58135	0.187423	0.152471	0	Fibroblasts and smooth muscel cells--Endothelial cells and fibroblasts	0	0.187137
BCST-1	IGF1-ITGA6	Endothelial cells and fibroblasts	0.00578055	IGF1	NK and T cells	0.550037	ITGA6	0.555817	515	305	0.503032	0.0527857	0.12106	0.004	Endothelial cells and fibroblasts--NK and T cells	0.0284675	0.187117
BCST-1	LAMA2-ITGA2	Endothelial cells and fibroblasts	0.0997223	LAMA2	Endothelial cells and fibroblasts	0.187381	ITGA2	0.287103	267	267	0.251855	0.035248	0.137736	0.004	Endothelial cells and fibroblasts--Endothelial cells and fibroblasts	0.0442828	0.186463
BCST-1	THBS3-ITGAV	Endothelial cells and fibroblasts	0.119796	THBS3	Endothelial cells and fibroblasts	0.441909	ITGAV	0.561705	267	267	0.50147	0.0602344	0.137694	0	Endothelial cells and fibroblasts--Endothelial cells and fibroblasts	0	0.186405
BCST-1	APP-CD74	B cells and plasmocytes	0.94724	APP	B cells and plasmocytes	0.719364	CD74	1.6666	132	132	1.51817	0.148433	0.126615	0.004	B cells and plasmocytes--B cells and plasmocytes	0.03425	0.185534
BCST-1	COL4A1-ITGA3	Fibroblasts and smooth muscel cells	0.644826	COL4A1	Endothelial cells and fibroblasts	1.10495	ITGA3	1.74978	138	136	1.56704	0.182737	0.150063	0	Fibroblasts and smooth muscel cells--Endothelial cells and fibroblasts	0	0.184181
BCST-1	THBS4-ITGAV	Endothelial cells and fibroblasts	0	THBS4	Epithelial and basal cells	0.3056	ITGAV	0.3056	238	410	0.273455	0.0321445	0.119121	0.004	Endothelial cells and fibroblasts--Epithelial and basal cells	0.0286536	0.183783
BCST-1	EFNA4-EPHA3	Epithelial and basal cells	0.138286	EFNA4	Endothelial cells and fibroblasts	0.043003	EPHA3	0.181289	410	238	0.159296	0.0219928	0.117452	0.004	Epithelial and basal cells--Endothelial cells and fibroblasts	0.0275723	0.183169
BCST-1	WNT5A-FZD1	Fibroblasts and smooth muscel cells	1.44533	WNT5A	Endothelial cells and fibroblasts	0.0507977	FZD1	1.49612	138	136	1.3394	0.156721	0.149102	0	Fibroblasts and smooth muscel cells--Endothelial cells and fibroblasts	0	0.183002
BCST-1	HLA-DQA2-CD4	Endothelial cells and fibroblasts	0.0148016	HLA-DQA2	Epithelial and basal cells	0.0119371	CD4	0.0267387	238	410	0.0167415	0.00999717	0.118539	0.004	Endothelial cells and fibroblasts--Epithelial and basal cells	0.0286536	0.182885
BCST-1	COL4A6-ITGA1	Epithelial and basal cells	0.348441	COL4A6	Endothelial cells and fibroblasts	0.279285	ITGA1	0.627726	410	238	0.571189	0.0565368	0.116676	0	Epithelial and basal cells--Endothelial cells and fibroblasts	0	0.181959
BCST-1	COL1A1-ITGAV	Epithelial and basal cells	0.445261	COL1A1	Endothelial cells and fibroblasts	0.375431	ITGAV	0.820692	410	238	0.736644	0.0840482	0.138105	0.008	Epithelial and basal cells--Endothelial cells and fibroblasts	0.048442	0.181578
BCST-1	COL4A4-ITGA11	Endothelial cells and fibroblasts	0.00227521	COL4A4	Endothelial cells and fibroblasts	0.116578	ITGA11	0.118853	267	267	0.0994476	0.0194058	0.133955	0	Endothelial cells and fibroblasts--Endothelial cells and fibroblasts	0	0.181343
BCST-1	COL1A2-ITGB1	Endothelial cells and fibroblasts	2.16811	COL1A2	Monocytes and macrophages	0.995586	ITGB1	3.16369	54	69	2.76765	0.396041	0.186636	0	Endothelial cells and fibroblasts--Monocytes and macrophages	0	0.181207
BCST-1	COL4A2-ITGB1	B cells and plasmocytes	0.621708	COL4A2	B cells and plasmocytes	0.968833	ITGB1	1.59054	132	132	1.45205	0.138486	0.123305	0.004	B cells and plasmocytes--B cells and plasmocytes	0.03425	0.180684
BCST-1	COL6A5-ITGAV	Endothelial cells and fibroblasts	0.0411433	COL6A5	Endothelial cells and fibroblasts	0.441909	ITGAV	0.483052	267	267	0.431544	0.0515083	0.133436	0	Endothelial cells and fibroblasts--Endothelial cells and fibroblasts	0	0.180641
BCST-1	COL4A2-ITGA9	NK and T cells	0.295501	COL4A2	Fibroblasts and smooth muscel cells	0.0161473	ITGA9	0.311648	499	261	0.269712	0.0419367	0.155012	0	NK and T cells--Fibroblasts and smooth muscel cells	0	0.180482
BCST-1	WNT4-FZD8	Monocytes and macrophages	0.00773295	WNT4	Epithelial and basal cells	0.0191618	FZD8	0.0268948	60	120	0.0113957	0.015499	0.187939	0	Monocytes and macrophages--Epithelial and basal cells	0	0.180457
BCST-1	COL1A1-ITGAV	Endothelial cells and fibroblasts	1.87455	COL1A1	Monocytes and macrophages	0.399614	ITGAV	2.27416	54	69	1.98744	0.286723	0.185684	0	Endothelial cells and fibroblasts--Monocytes and macrophages	0	0.180283
BCST-1	LAMC3-SV2C	Epithelial and basal cells	0.0351448	LAMC3	Endothelial cells and fibroblasts	0.00417074	SV2C	0.0393156	410	238	0.0266954	0.0126202	0.136993	0.008	Epithelial and basal cells--Endothelial cells and fibroblasts	0.048442	0.180115
BCST-1	COL4A5-ITGA2	Epithelial and basal cells	0.43652	COL4A5	Endothelial cells and fibroblasts	0.162783	ITGA2	0.599303	410	238	0.545526	0.0537777	0.115444	0	Epithelial and basal cells--Endothelial cells and fibroblasts	0	0.180038
BCST-1	COL6A2-ITGA3	B cells and plasmocytes	0.388995	COL6A2	B cells and plasmocytes	1.08483	ITGA3	1.47383	132	132	1.34588	0.127943	0.122325	0.004	B cells and plasmocytes--B cells and plasmocytes	0.03425	0.179248
BCST-1	LAMC3-ITGB4	Monocytes and macrophages	0.052812	LAMC3	Epithelial and basal cells	1.59311	ITGB4	1.64592	60	120	1.43402	0.211907	0.186676	0	Monocytes and macrophages--Epithelial and basal cells	0	0.179244
BCST-1	LAMC2-ITGA1	Endothelial cells and fibroblasts	0.127446	LAMC2	Endothelial cells and fibroblasts	0.311217	ITGA1	0.438663	267	267	0.391532	0.0471312	0.132098	0.004	Endothelial cells and fibroblasts--Endothelial cells and fibroblasts	0.0442828	0.17883
BCST-1	COL4A2-ITGA3	Epithelial and basal cells	0.293398	COL4A2	Endothelial cells and fibroblasts	1.11127	ITGA3	1.40467	410	238	1.28999	0.114681	0.114374	0	Epithelial and basal cells--Endothelial cells and fibroblasts	0	0.178369
BCST-1	COL1A2-ITGA1	NK and T cells	0.527932	COL1A2	Endothelial cells and fibroblasts	0.251042	ITGA1	0.778974	305	515	0.711424	0.0675495	0.115364	0	NK and T cells--Endothelial cells and fibroblasts	0	0.178312
BCST-1	SHH-PTCH1	Endothelial cells and fibroblasts	0.591637	SHH	Epithelial and basal cells	0.0827585	PTCH1	0.674395	238	410	0.615419	0.0589765	0.114282	0	Endothelial cells and fibroblasts--Epithelial and basal cells	0	0.178226
BCST-1	COL6A3-ITGA3	B cells and plasmocytes	0.343186	COL6A3	B cells and plasmocytes	1.08483	ITGA3	1.42802	132	132	1.3045	0.123511	0.121598	0.004	B cells and plasmocytes--B cells and plasmocytes	0.03425	0.178183
BCST-1	SHH-PTCH2	Endothelial cells and fibroblasts	0.591637	SHH	Epithelial and basal cells	0.0452694	PTCH2	0.636906	238	410	0.581097	0.0558093	0.113621	0	Endothelial cells and fibroblasts--Epithelial and basal cells	0	0.177195
BCST-1	BMP8A-BMPR2	Endothelial cells and fibroblasts	0.0149186	BMP8A	NK and T cells	0.251342	BMPR2	0.26626	515	305	0.233365	0.0328955	0.135767	0.008	Endothelial cells and fibroblasts--NK and T cells	0.0495367	0.177186
BCST-1	ANGPTL4-ITGAV	Endothelial cells and fibroblasts	0.06444	ANGPTL4	Epithelial and basal cells	0.3056	ITGAV	0.37004	238	410	0.334491	0.0355484	0.113455	0	Endothelial cells and fibroblasts--Epithelial and basal cells	0	0.176936
BCST-1	WNT2-FZD8	Epithelial and basal cells	0.0117019	WNT2	Endothelial cells and fibroblasts	0.0187471	FZD8	0.030449	410	238	0.0205927	0.00985631	0.113343	0.004	Epithelial and basal cells--Endothelial cells and fibroblasts	0.0275723	0.176762
BCST-1	WNT8B-FZD8	Monocytes and macrophages	0.00468764	WNT8B	Epithelial and basal cells	0.0191618	FZD8	0.0238494	60	120	0.00903352	0.0148159	0.183816	0	Monocytes and macrophages--Epithelial and basal cells	0	0.176498
BCST-1	WNT5A-FZD2	Fibroblasts and smooth muscel cells	1.44533	WNT5A	Endothelial cells and fibroblasts	0.0697162	FZD2	1.51504	138	136	1.36201	0.153034	0.143621	0	Fibroblasts and smooth muscel cells--Endothelial cells and fibroblasts	0	0.176274
BCST-1	WNT3A-FZD8	Monocytes and macrophages	0.00360051	WNT3A	Epithelial and basal cells	0.0191618	FZD8	0.0227623	60	120	0.00811776	0.0146446	0.183264	0	Monocytes and macrophages--Epithelial and basal cells	0	0.175968
BCST-1	AGRN-DAG1	Endothelial cells and fibroblasts	0.535505	AGRN	Monocytes and macrophages	0.484105	DAG1	1.01961	54	69	0.887767	0.131842	0.180753	0	Endothelial cells and fibroblasts--Monocytes and macrophages	0	0.175495
BCST-1	ADM-CALCRL	NK and T cells	0.142788	ADM	Epithelial and basal cells	0.0123421	CALCRL	0.15513	808	854	0.136763	0.0183666	0.107787	0	NK and T cells--Epithelial and basal cells	0	0.175438
BCST-1	LAMC2-ITGA2	Epithelial and basal cells	0.11478	LAMC2	Endothelial cells and fibroblasts	0.162783	ITGA2	0.277564	410	238	0.244336	0.0332276	0.132902	0.008	Epithelial and basal cells--Endothelial cells and fibroblasts	0.048442	0.174737
BCST-1	COL4A6-CD44	Epithelial and basal cells	0.348441	COL4A6	Endothelial cells and fibroblasts	0.347255	CD44	0.695696	410	238	0.637241	0.0584555	0.110082	0	Epithelial and basal cells--Endothelial cells and fibroblasts	0	0.171676
BCST-1	COL4A2-ITGB1	Epithelial and basal cells	0.293398	COL4A2	Endothelial cells and fibroblasts	1.08616	ITGB1	1.37956	410	238	1.27106	0.1085	0.109877	0	Epithelial and basal cells--Endothelial cells and fibroblasts	0	0.171356
BCST-1	WNT11-FZD8	Monocytes and macrophages	0	WNT11	Epithelial and basal cells	0.0191618	FZD8	0.0191618	60	120	0.00530216	0.0138597	0.178387	0	Monocytes and macrophages--Epithelial and basal cells	0	0.171285
BCST-1	WNT5A-MCAM	Fibroblasts and smooth muscel cells	1.44533	WNT5A	Endothelial cells and fibroblasts	0.393357	MCAM	1.83868	138	136	1.66	0.178687	0.139505	0	Fibroblasts and smooth muscel cells--Endothelial cells and fibroblasts	0	0.171223
BCST-1	COL1A1-ITGA3	Epithelial and basal cells	0.445261	COL1A1	Endothelial cells and fibroblasts	1.11127	ITGA3	1.55653	410	238	1.43552	0.121009	0.109436	0	Epithelial and basal cells--Endothelial cells and fibroblasts	0	0.170668
BCST-1	LAMC2-ITGB4	Monocytes and macrophages	0.117208	LAMC2	Epithelial and basal cells	1.59311	ITGB4	1.71032	60	120	1.50061	0.209712	0.177625	0	Monocytes and macrophages--Epithelial and basal cells	0	0.170553
BCST-1	SEMA3C-PLXNA1	Endothelial cells and fibroblasts	0.386919	SEMA3C	Epithelial and basal cells	0.277055	PLXNA1	0.663974	238	410	0.608408	0.0555658	0.108943	0	Endothelial cells and fibroblasts--Epithelial and basal cells	0	0.169899
BCST-1	SLURP1-CHRNA5	Epithelial and basal cells	0.00236979	SLURP1	Endothelial cells and fibroblasts	0.124741	CHRNA5	0.127111	410	238	0.10768	0.019431	0.129035	0.008	Epithelial and basal cells--Endothelial cells and fibroblasts	0.048442	0.169653
BCST-1	SEMA4A-PLXNB3	NK and T cells	0.136017	SEMA4A	Epithelial and basal cells	0.00212646	PLXNB3	0.138143	808	854	0.121593	0.0165507	0.10392	0	NK and T cells--Epithelial and basal cells	0	0.169145
BCST-1	LAMB3-ITGB4	Monocytes and macrophages	0.583845	LAMB3	Epithelial and basal cells	1.59311	ITGB4	2.17696	60	120	1.91565	0.261306	0.175861	0	Monocytes and macrophages--Epithelial and basal cells	0	0.16886
BCST-1	COL9A2-CD44	Endothelial cells and fibroblasts	0.0226284	COL9A2	NK and T cells	0.2426	CD44	0.265229	515	305	0.233915	0.0313138	0.12932	0.008	Endothelial cells and fibroblasts--NK and T cells	0.0495367	0.168772
BCST-1	IGF2-ITGB4	Monocytes and macrophages	0.0129832	IGF2	NK and T cells	1.38955	ITGB4	1.40253	108	45	1.19572	0.206811	0.213641	0	Monocytes and macrophages--NK and T cells	0	0.168668
BCST-1	COL1A2-ITGA3	Endothelial cells and fibroblasts	2.16811	COL1A2	Monocytes and macrophages	1.21564	ITGA3	3.38375	54	69	2.99099	0.392756	0.172571	0	Endothelial cells and fibroblasts--Monocytes and macrophages	0	0.167551
BCST-1	LAMB2-ITGB4	Monocytes and macrophages	0.374739	LAMB2	Monocytes and macrophages	1.78125	ITGB4	2.15599	33	33	1.85893	0.297058	0.203693	0	Monocytes and macrophages--Monocytes and macrophages	0	0.167136
BCST-1	FN1-ITGAV	Endothelial cells and fibroblasts	1.03864	FN1	Endothelial cells and fibroblasts	0.441909	ITGAV	1.48055	267	267	1.35118	0.129363	0.123194	0	Endothelial cells and fibroblasts--Endothelial cells and fibroblasts	0	0.166775
BCST-1	LAMC2-DAG1	Epithelial and basal cells	0.11478	LAMC2	Endothelial cells and fibroblasts	0.444116	DAG1	0.558896	410	238	0.511965	0.0469313	0.106602	0.004	Epithelial and basal cells--Endothelial cells and fibroblasts	0.0275723	0.166249
BCST-1	DSG1-DSC3	Endothelial cells and fibroblasts	0	DSG1	NK and T cells	0.659696	DSC3	0.659696	515	305	0.60523	0.0544666	0.10733	0.004	Endothelial cells and fibroblasts--NK and T cells	0.0284675	0.165894
BCST-1	THBS4-CD47	Epithelial and basal cells	0.000766367	THBS4	NK and T cells	0.237675	CD47	0.238442	854	808	0.21536	0.0230813	0.101906	0	Epithelial and basal cells--NK and T cells	0	0.165866
BCST-1	SEMA4G-PLXNB2	B cells and plasmocytes	0.141388	SEMA4G	B cells and plasmocytes	0.805767	PLXNB2	0.947155	132	132	0.868151	0.0790036	0.11317	0.004	B cells and plasmocytes--B cells and plasmocytes	0.03425	0.165833
BCST-1	COL4A6-ITGAV	Endothelial cells and fibroblasts	0.35935	COL4A6	Epithelial and basal cells	0.3056	ITGAV	0.664949	238	410	0.610614	0.0543354	0.106298	0	Endothelial cells and fibroblasts--Epithelial and basal cells	0	0.165775
BCST-1	LAMC1-ITGAV	Endothelial cells and fibroblasts	0.471099	LAMC1	Endothelial cells and fibroblasts	0.441909	ITGAV	0.913008	267	267	0.830628	0.0823793	0.122368	0	Endothelial cells and fibroblasts--Endothelial cells and fibroblasts	0	0.165658
BCST-1	IGF1-ITGB4	Monocytes and macrophages	0.0136614	IGF1	NK and T cells	1.38955	ITGB4	1.40321	108	45	1.20016	0.203044	0.209351	0	Monocytes and macrophages--NK and T cells	0	0.165281
BCST-1	LAMB3-ITGA6	Epithelial and basal cells	0.477936	LAMB3	Endothelial cells and fibroblasts	0.518871	ITGA6	0.996807	410	238	0.919403	0.077404	0.105585	0.004	Epithelial and basal cells--Endothelial cells and fibroblasts	0.0275723	0.164663
BCST-1	WNT2-LRP5	Endothelial cells and fibroblasts	0.0830231	WNT2	Epithelial and basal cells	0.467096	LRP5	0.550119	238	410	0.504315	0.0458046	0.105404	0	Endothelial cells and fibroblasts--Epithelial and basal cells	0	0.164381
BCST-1	COL1A1-ITGB1	Epithelial and basal cells	0.445261	COL1A1	Endothelial cells and fibroblasts	1.08616	ITGB1	1.53142	410	238	1.41659	0.114828	0.105295	0	Epithelial and basal cells--Endothelial cells and fibroblasts	0	0.164211
BCST-1	COL9A1-ITGA10	Epithelial and basal cells	0.00828746	COL9A1	Endothelial cells and fibroblasts	0.0119757	ITGA10	0.0202631	410	238	0.0117992	0.00846393	0.105285	0	Epithelial and basal cells--Endothelial cells and fibroblasts	0	0.164194
BCST-1	GDF15-TGFBR2	NK and T cells	0.260493	GDF15	Epithelial and basal cells	0.277812	TGFBR2	0.538306	808	854	0.495464	0.0428416	0.100233	0	NK and T cells--Epithelial and basal cells	0	0.163143
BCST-1	LAMB2-ITGA3	Monocytes and macrophages	0.374739	LAMB2	Monocytes and macrophages	1.2872	ITGA3	1.66194	33	33	1.43519	0.226751	0.198748	0	Monocytes and macrophages--Monocytes and macrophages	0	0.163078
BCST-1	LAMB3-ITGB1	B cells and plasmocytes	0.537351	LAMB3	B cells and plasmocytes	0.968833	ITGB1	1.50618	132	132	1.38719	0.118995	0.111049	0.004	B cells and plasmocytes--B cells and plasmocytes	0.03425	0.162724
BCST-1	WNT5A-FZD6	Fibroblasts and smooth muscel cells	1.44533	WNT5A	Endothelial cells and fibroblasts	0.235236	FZD6	1.68056	138	136	1.5245	0.15606	0.132335	0	Fibroblasts and smooth muscel cells--Endothelial cells and fibroblasts	0	0.162423
BCST-1	SEMA4A-PLXNB1	Endothelial cells and fibroblasts	0.120017	SEMA4A	NK and T cells	0.959806	PLXNB1	1.07982	515	305	0.997087	0.0827369	0.104894	0	Endothelial cells and fibroblasts--NK and T cells	0	0.162129
BCST-1	LAMB1-ITGB4	Monocytes and macrophages	0.599735	LAMB1	Epithelial and basal cells	1.59311	ITGB4	2.19285	60	120	1.93994	0.252911	0.168616	0	Monocytes and macrophages--Epithelial and basal cells	0	0.161903
BCST-1	LAMA4-ITGA2	Endothelial cells and fibroblasts	0.233237	LAMA4	Endothelial cells and fibroblasts	0.187381	ITGA2	0.420618	267	267	0.379236	0.0413822	0.11949	0.004	Endothelial cells and fibroblasts--Endothelial cells and fibroblasts	0.0442828	0.161761
BCST-1	COL1A2-ITGA3	Epithelial and basal cells	0.466983	COL1A2	Endothelial cells and fibroblasts	1.11127	ITGA3	1.57826	410	238	1.46217	0.116089	0.103414	0	Epithelial and basal cells--Endothelial cells and fibroblasts	0	0.161277
BCST-1	LAMC2-ITGB4	Endothelial cells and fibroblasts	0.130269	LAMC2	Epithelial and basal cells	1.45016	ITGB4	1.58043	238	410	1.46426	0.116165	0.103346	0	Endothelial cells and fibroblasts--Epithelial and basal cells	0	0.16117
BCST-1	SPP1-ITGAV	Endothelial cells and fibroblasts	0.0738684	SPP1	Endothelial cells and fibroblasts	0.441909	ITGAV	0.515777	267	267	0.467279	0.0484983	0.11835	0	Endothelial cells and fibroblasts--Endothelial cells and fibroblasts	0	0.160218
BCST-1	EFNA3-EPHA2	Epithelial and basal cells	0.0185312	EFNA3	NK and T cells	0.175437	EPHA2	0.193969	854	808	0.17427	0.0196984	0.100064	0.004	Epithelial and basal cells--NK and T cells	0.025341	0.15972
BCST-1	LAMB3-ITGB4	Epithelial and basal cells	0.477936	LAMB3	Endothelial cells and fibroblasts	1.52735	ITGB4	2.00529	410	238	1.8612	0.144086	0.10228	0	Epithelial and basal cells--Endothelial cells and fibroblasts	0	0.159508
BCST-1	LAMB3-ITGB4	Endothelial cells and fibroblasts	0.50612	LAMB3	Epithelial and basal cells	1.45016	ITGB4	1.95628	238	410	1.8156	0.140682	0.102242	0	Endothelial cells and fibroblasts--Epithelial and basal cells	0	0.159449
BCST-1	COL6A3-SDC4	Endothelial cells and fibroblasts	0.664674	COL6A3	Fibroblasts and smooth muscel cells	1.8709	SDC4	2.53557	136	138	2.30916	0.226416	0.129588	0	Endothelial cells and fibroblasts--Fibroblasts and smooth muscel cells	0	0.159052
BCST-1	THBS2-CD47	Epithelial and basal cells	0.212527	THBS2	Endothelial cells and fibroblasts	0.232256	CD47	0.444783	410	238	0.400987	0.0437959	0.120908	0.008	Epithelial and basal cells--Endothelial cells and fibroblasts	0.048442	0.158968
BCST-1	COL4A2-ITGA1	NK and T cells	0.295501	COL4A2	Fibroblasts and smooth muscel cells	0.0839715	ITGA1	0.379473	499	261	0.336202	0.0432707	0.136452	0	NK and T cells--Fibroblasts and smooth muscel cells	0	0.158873
BCST-1	SEMA4D-PLXNB1	Endothelial cells and fibroblasts	0.086721	SEMA4D	NK and T cells	0.959806	PLXNB1	1.04653	515	305	0.967725	0.0788027	0.102731	0	Endothelial cells and fibroblasts--NK and T cells	0	0.158786
BCST-1	LAMC3-ITGB4	Monocytes and macrophages	0.0783036	LAMC3	NK and T cells	1.38955	ITGB4	1.46785	108	45	1.26528	0.202565	0.199585	0	Monocytes and macrophages--NK and T cells	0	0.157571
BCST-1	WNT10A-LRP5	Epithelial and basal cells	0.198579	WNT10A	Endothelial cells and fibroblasts	0.429542	LRP5	0.62812	410	238	0.579134	0.0489866	0.100481	0.004	Epithelial and basal cells--Endothelial cells and fibroblasts	0.0275723	0.156703
BCST-1	THBS2-ITGAV	Endothelial cells and fibroblasts	0.338507	THBS2	Endothelial cells and fibroblasts	0.441909	ITGAV	0.780416	267	267	0.713056	0.0673604	0.114831	0	Endothelial cells and fibroblasts--Endothelial cells and fibroblasts	0	0.155455
BCST-1	WNT5A-FZD3	Fibroblasts and smooth muscel cells	1.44533	WNT5A	Endothelial cells and fibroblasts	0.179405	FZD3	1.62473	138	136	1.48005	0.144683	0.126403	0	Fibroblasts and smooth muscel cells--Endothelial cells and fibroblasts	0	0.155142
BCST-1	COL4A1-CD44	NK and T cells	0.368683	COL4A1	Endothelial cells and fibroblasts	0.327342	CD44	0.696026	305	515	0.642552	0.0534735	0.100323	0	NK and T cells--Endothelial cells and fibroblasts	0	0.155064
BCST-1	LAMC1-ITGB4	Monocytes and macrophages	0.391391	LAMC1	Epithelial and basal cells	1.59311	ITGB4	1.9845	60	120	1.76392	0.220578	0.16136	0	Monocytes and macrophages--Epithelial and basal cells	0	0.154936
BCST-1	SLURP1-CHRNB1	Epithelial and basal cells	0.0123602	SLURP1	Monocytes and macrophages	0.0269203	CHRNB1	0.0392805	120	60	0.0245816	0.0146988	0.160901	0	Epithelial and basal cells--Monocytes and macrophages	0	0.154496
BCST-1	COL6A3-SDC4	B cells and plasmocytes	0.445315	COL6A3	Endothelial cells and fibroblasts	1.75104	SDC4	2.19636	69	67	2.02987	0.166484	0.108579	0.004	B cells and plasmocytes--Endothelial cells and fibroblasts	0.0381217	0.154055
BCST-1	FN1-ITGA5	Endothelial cells and fibroblasts	1.03864	FN1	Endothelial cells and fibroblasts	0.211449	ITGA5	1.25009	267	267	1.14798	0.102104	0.113454	0	Endothelial cells and fibroblasts--Endothelial cells and fibroblasts	0	0.15359
BCST-1	WNT9A-FZD8	Epithelial and basal cells	0.0147523	WNT9A	Epithelial and lymphoid cells	0.01245	FZD8	0.0272023	29	49	0.00766423	0.019538	0.240585	0	Epithelial and basal cells--Epithelial and lymphoid cells	0	0.153225
BCST-1	EFNB3-EPHB6	Monocytes and macrophages	0.0115741	EFNB3	Epithelial and basal cells	1.26526	EPHB6	1.27683	60	120	1.13316	0.143674	0.158995	0	Monocytes and macrophages--Epithelial and basal cells	0	0.152665
BCST-1	LAMA4-ITGB1	B cells and plasmocytes	0.0788101	LAMA4	B cells and plasmocytes	0.968833	ITGB1	1.04764	132	132	0.967836	0.0798068	0.103984	0.004	B cells and plasmocytes--B cells and plasmocytes	0.03425	0.152371
BCST-1	FN1-SDC1	Epithelial and basal cells	0.387443	FN1	B cells and plasmocytes	2.00358	SDC1	2.39102	141	96	2.15447	0.236555	0.143951	0	Epithelial and basal cells--B cells and plasmocytes	0	0.152171
BCST-1	LAMB3-ITGB4	B cells and plasmocytes	0.537351	LAMB3	B cells and plasmocytes	1.52249	ITGB4	2.05984	132	132	1.91042	0.149416	0.103425	0.004	B cells and plasmocytes--B cells and plasmocytes	0.03425	0.151553
BCST-1	HLA-A-CD8A	Epithelial and basal cells	2.52849	HLA-A	Monocytes and macrophages	0.028164	CD8A	2.55666	120	60	2.28301	0.273648	0.156827	0	Epithelial and basal cells--Monocytes and macrophages	0	0.150584
BCST-1	LAMA2-ITGB4	Monocytes and macrophages	0.0931137	LAMA2	Monocytes and macrophages	1.78125	ITGB4	1.87436	33	33	1.64028	0.234084	0.182068	0	Monocytes and macrophages--Monocytes and macrophages	0	0.149392
BCST-1	HLA-C-CD8A	Epithelial and basal cells	1.84376	HLA-C	Monocytes and macrophages	0.028164	CD8A	1.87193	120	60	1.67127	0.20066	0.154824	0	Epithelial and basal cells--Monocytes and macrophages	0	0.148661
BCST-1	BMP7-BMPR1B	Epithelial and basal cells	0.0381489	BMP7	Endothelial cells and fibroblasts	0.000858011	BMPR1B	0.0390069	410	238	0.028638	0.0103689	0.111839	0.008	Epithelial and basal cells--Endothelial cells and fibroblasts	0.048442	0.147044
BCST-1	THY1-ITGAV	Endothelial cells and fibroblasts	0.562691	THY1	Endothelial cells and fibroblasts	0.441909	ITGAV	1.0046	267	267	0.924976	0.0796233	0.107933	0.004	Endothelial cells and fibroblasts--Endothelial cells and fibroblasts	0.0442828	0.146116
BCST-1	WNT10A-FZD5	Epithelial and basal cells	0.198579	WNT10A	Endothelial cells and fibroblasts	0.281458	FZD5	0.480036	410	238	0.43716	0.0428762	0.110791	0.008	Epithelial and basal cells--Endothelial cells and fibroblasts	0.048442	0.145666
BCST-1	PTN-NCL	Epithelial and basal cells	0.156301	PTN	B cells and plasmocytes	1.42342	NCL	1.57973	141	96	1.42722	0.152507	0.137319	0	Epithelial and basal cells--B cells and plasmocytes	0	0.14516
BCST-1	COL1A1-ITGA3	Endothelial cells and fibroblasts	1.87455	COL1A1	Monocytes and macrophages	1.21564	ITGA3	3.09019	54	69	2.77858	0.311604	0.148282	0	Endothelial cells and fibroblasts--Monocytes and macrophages	0	0.143969
BCST-1	COL1A1-ITGAV	Endothelial cells and fibroblasts	1.70787	COL1A1	Endothelial cells and fibroblasts	0.441909	ITGAV	2.14978	267	267	1.9901	0.159685	0.106215	0	Endothelial cells and fibroblasts--Endothelial cells and fibroblasts	0	0.143791
BCST-1	CDH1-ITGB1	B cells and plasmocytes	1.07492	CDH1	NK and T cells	0.880125	ITGB1	1.95504	268	141	1.81445	0.140596	0.102241	0	B cells and plasmocytes--NK and T cells	0	0.142273
BCST-1	COL6A2-ITGA9	Epithelial and basal cells	0.13225	COL6A2	Endothelial cells and fibroblasts	0.0346825	ITGA9	0.166932	410	238	0.147643	0.0192887	0.108209	0.008	Epithelial and basal cells--Endothelial cells and fibroblasts	0.048442	0.14227
BCST-1	COL6A1-SDC4	Endothelial cells and fibroblasts	0.649829	COL6A1	Fibroblasts and smooth muscel cells	1.8709	SDC4	2.52073	136	138	2.31853	0.202194	0.115835	0	Endothelial cells and fibroblasts--Fibroblasts and smooth muscel cells	0	0.142171
BCST-1	COMP-SDC4	Endothelial cells and fibroblasts	0.015967	COMP	Fibroblasts and smooth muscel cells	1.8709	SDC4	1.88687	136	138	1.73541	0.151455	0.114391	0	Endothelial cells and fibroblasts--Fibroblasts and smooth muscel cells	0	0.140399
BCST-1	COL1A2-SDC1	Epithelial and basal cells	0.522047	COL1A2	B cells and plasmocytes	2.00358	SDC1	2.52562	141	96	2.29623	0.229397	0.131896	0	Epithelial and basal cells--B cells and plasmocytes	0	0.139427
BCST-1	LAMC1-ITGA2	Endothelial cells and fibroblasts	0.471099	LAMC1	Endothelial cells and fibroblasts	0.187381	ITGA2	0.65848	267	267	0.606265	0.0522154	0.102902	0	Endothelial cells and fibroblasts--Endothelial cells and fibroblasts	0	0.139305
BCST-1	LAMA2-ITGA6	Endothelial cells and fibroblasts	0.0915329	LAMA2	NK and T cells	0.550037	ITGA6	0.64157	515	305	0.588974	0.0525957	0.106133	0.008	Endothelial cells and fibroblasts--NK and T cells	0.0495367	0.138511
BCST-1	COL6A2-SDC4	Fibroblasts and smooth muscel cells	0.500727	COL6A2	Monocytes and macrophages	2.03378	SDC4	2.5345	24	30	2.18871	0.345789	0.202993	0	Fibroblasts and smooth muscel cells--Monocytes and macrophages	0	0.138106
BCST-1	THBS4-SDC4	Endothelial cells and fibroblasts	0.00218512	THBS4	Fibroblasts and smooth muscel cells	1.8709	SDC4	1.87308	136	138	1.72539	0.147693	0.112247	0	Endothelial cells and fibroblasts--Fibroblasts and smooth muscel cells	0	0.137767
BCST-1	COL1A2-ITGAV	Endothelial cells and fibroblasts	1.93232	COL1A2	Endothelial cells and fibroblasts	0.441909	ITGAV	2.37423	267	267	2.20573	0.168503	0.101758	0	Endothelial cells and fibroblasts--Endothelial cells and fibroblasts	0	0.137756
BCST-1	FN1-ITGA4	Endothelial cells and fibroblasts	1.03864	FN1	Endothelial cells and fibroblasts	0.0568703	ITGA4	1.09551	267	267	1.01419	0.0813168	0.101627	0.004	Endothelial cells and fibroblasts--Endothelial cells and fibroblasts	0.0442828	0.137579
BCST-1	HLA-DRA-CD4	Endothelial cells and fibroblasts	0.534615	HLA-DRA	Endothelial cells and fibroblasts	0.0169396	CD4	0.551555	267	267	0.507266	0.0442888	0.101558	0.004	Endothelial cells and fibroblasts--Endothelial cells and fibroblasts	0.0442828	0.137486
BCST-1	COL4A2-ITGAV	Endothelial cells and fibroblasts	1.26937	COL4A2	Endothelial cells and fibroblasts	0.441909	ITGAV	1.71128	267	267	1.58852	0.122753	0.101244	0	Endothelial cells and fibroblasts--Endothelial cells and fibroblasts	0	0.137061
BCST-1	COL6A3-ITGAV	Endothelial cells and fibroblasts	0.605584	COL6A3	Endothelial cells and fibroblasts	0.441909	ITGAV	1.04749	267	267	0.96974	0.0777522	0.101224	0	Endothelial cells and fibroblasts--Endothelial cells and fibroblasts	0	0.137034
BCST-1	COL4A4-SDC4	Endothelial cells and fibroblasts	0	COL4A4	Fibroblasts and smooth muscel cells	1.8709	SDC4	1.8709	136	138	1.72515	0.145745	0.110835	0	Endothelial cells and fibroblasts--Fibroblasts and smooth muscel cells	0	0.136035
BCST-1	COL9A2-SDC4	Endothelial cells and fibroblasts	0.0266766	COL9A2	Fibroblasts and smooth muscel cells	1.8709	SDC4	1.89758	136	138	1.75076	0.146814	0.110131	0	Endothelial cells and fibroblasts--Fibroblasts and smooth muscel cells	0	0.135171
BCST-1	TNXB-SDC4	Endothelial cells and fibroblasts	0.0535898	TNXB	Fibroblasts and smooth muscel cells	1.8709	SDC4	1.92449	136	138	1.77617	0.148321	0.109769	0	Endothelial cells and fibroblasts--Fibroblasts and smooth muscel cells	0	0.134726
BCST-1	COL1A2-SDC4	Epithelial and basal cells	0.462638	COL1A2	Fibroblasts and smooth muscel cells	1.84659	SDC4	2.30923	131	179	2.10298	0.206246	0.129113	0	Epithelial and basal cells--Fibroblasts and smooth muscel cells	0	0.134196
BCST-1	COL1A1-SDC1	Epithelial and basal cells	0.481462	COL1A1	B cells and plasmocytes	2.00358	SDC1	2.48504	141	96	2.26862	0.216415	0.126137	0	Epithelial and basal cells--B cells and plasmocytes	0	0.133339
BCST-1	COL4A1-SDC4	Epithelial and basal cells	0.288761	COL4A1	Fibroblasts and smooth muscel cells	1.84659	SDC4	2.13535	131	179	1.94864	0.18671	0.125834	0	Epithelial and basal cells--Fibroblasts and smooth muscel cells	0	0.130789
BCST-1	THBS1-ITGA3	Monocytes and macrophages	0.288725	THBS1	NK and T cells	1.11362	ITGA3	1.40234	108	45	1.24136	0.160977	0.163511	0	Monocytes and macrophages--NK and T cells	0	0.129091
BCST-1	HLA-B-CD8A	Epithelial and basal cells	2.78745	HLA-B	Monocytes and macrophages	0.028164	CD8A	2.81561	120	60	2.55903	0.256584	0.1329	0	Epithelial and basal cells--Monocytes and macrophages	0	0.127609
BCST-1	COL1A1-SDC1	Fibroblasts and smooth muscel cells	0.802118	COL1A1	Endothelial cells and fibroblasts	1.67556	SDC1	2.47768	138	136	2.30172	0.175959	0.102005	0	Fibroblasts and smooth muscel cells--Endothelial cells and fibroblasts	0	0.125197
BCST-1	LAMA5-ITGB4	Monocytes and macrophages	1.22597	LAMA5	Epithelial and basal cells	1.59311	ITGB4	2.81909	60	120	2.56743	0.25166	0.130068	0	Monocytes and macrophages--Epithelial and basal cells	0	0.12489
BCST-1	COL4A6-SDC4	Epithelial and basal cells	0.336138	COL4A6	Fibroblasts and smooth muscel cells	1.84659	SDC4	2.18273	131	179	2.01132	0.171405	0.112612	0	Epithelial and basal cells--Fibroblasts and smooth muscel cells	0	0.117045
BCST-1	COL1A2-SDC1	Endothelial cells and fibroblasts	2.16811	COL1A2	Monocytes and macrophages	1.80849	SDC1	3.9766	54	69	3.65569	0.320909	0.118288	0	Endothelial cells and fibroblasts--Monocytes and macrophages	0	0.114847
BCST-1	LAMB3-ITGA3	Epithelial and basal cells	0.497235	LAMB3	Monocytes and macrophages	1.20783	ITGA3	1.70506	120	60	1.57197	0.133098	0.110504	0	Epithelial and basal cells--Monocytes and macrophages	0	0.106105
BCST-1	HLA-B-CD8A	Endothelial cells and fibroblasts	2.97294	HLA-B	Monocytes and macrophages	0.0176497	CD8A	2.99059	54	69	2.77958	0.211011	0.102024	0	Endothelial cells and fibroblasts--Monocytes and macrophages	0	0.0990567
BCST-1	WNT5A-FZD6	Epithelial and basal cells	1.6017	WNT5A	Monocytes and macrophages	0.198694	FZD6	1.8004	120	60	1.66987	0.130528	0.102659	0	Epithelial and basal cells--Monocytes and macrophages	0	0.0985717
BCST-1	MIF-ACKR3	Epithelial and lymphoid cells	3.74305	MIF	Epithelial and basal cells	0.111183	ACKR3	3.85423	49	29	3.58587	0.268364	0.101393	0	Epithelial and lymphoid cells--Epithelial and basal cells	0	0.0645756
BCST-1	EFNA1-EPHA3	Fibroblasts and smooth muscel cells	0.0416973	EFNA1	Fibroblasts and smooth muscel cells	0	EPHA3	0.0416973	211	211	0.0768095	-0.0351121	-0.319383	0	Fibroblasts and smooth muscel cells--Fibroblasts and smooth muscel cells	0	-0.083429
BCST-1	COL1A2-SDC4	Monocytes and macrophages	1.26451	COL1A2	NK and T cells	1.82841	SDC4	3.09292	108	45	3.33745	-0.244532	-0.106463	0	Monocytes and macrophages--NK and T cells	0	-0.0840519
BCST-1	ANGPTL4-SDC1	Fibroblasts and smooth muscel cells	0.0381942	ANGPTL4	Epithelial and basal cells	2.01465	SDC1	2.05284	179	131	2.21115	-0.158306	-0.102367	0	Fibroblasts and smooth muscel cells--Epithelial and basal cells	0	-0.106397
BCST-1	PTN-SDC1	Fibroblasts and smooth muscel cells	0.0320383	PTN	Epithelial and basal cells	2.01465	SDC1	2.04669	179	131	2.20508	-0.158395	-0.102706	0	Fibroblasts and smooth muscel cells--Epithelial and basal cells	0	-0.10675
BCST-1	COMP-SDC1	Fibroblasts and smooth muscel cells	0.0121064	COMP	Epithelial and basal cells	2.01465	SDC1	2.02676	179	131	2.18428	-0.15752	-0.103082	0	Fibroblasts and smooth muscel cells--Epithelial and basal cells	0	-0.107141
BCST-1	COL6A5-SDC1	Fibroblasts and smooth muscel cells	0.0270941	COL6A5	Epithelial and basal cells	2.01465	SDC1	2.04174	179	131	2.20151	-0.15977	-0.103797	0	Fibroblasts and smooth muscel cells--Epithelial and basal cells	0	-0.107884
BCST-1	TNC-SDC1	Fibroblasts and smooth muscel cells	0.0223806	TNC	Epithelial and basal cells	2.01465	SDC1	2.03703	179	131	2.19676	-0.159726	-0.103991	0	Fibroblasts and smooth muscel cells--Epithelial and basal cells	0	-0.108085
BCST-1	COL4A4-SDC1	Fibroblasts and smooth muscel cells	0	COL4A4	Epithelial and basal cells	2.01465	SDC1	2.01465	179	131	2.17314	-0.158488	-0.104266	0	Fibroblasts and smooth muscel cells--Epithelial and basal cells	0	-0.108371
BCST-1	COL9A1-SDC1	Fibroblasts and smooth muscel cells	0.00246123	COL9A1	Epithelial and basal cells	2.01465	SDC1	2.01711	179	131	2.1764	-0.159292	-0.104659	0	Fibroblasts and smooth muscel cells--Epithelial and basal cells	0	-0.10878
BCST-1	THBS4-SDC1	Fibroblasts and smooth muscel cells	0	THBS4	Epithelial and basal cells	2.01465	SDC1	2.01465	179	131	2.17431	-0.159663	-0.105012	0	Fibroblasts and smooth muscel cells--Epithelial and basal cells	0	-0.109146
BCST-1	TNXB-SDC1	Fibroblasts and smooth muscel cells	0.0234838	TNXB	Epithelial and basal cells	2.01465	SDC1	2.03813	179	131	2.20158	-0.163443	-0.106271	0	Fibroblasts and smooth muscel cells--Epithelial and basal cells	0	-0.110454
BCST-1	THBS1-SDC1	Epithelial and lymphoid cells	0.0772322	THBS1	Epithelial and basal cells	1.94876	SDC1	2.02599	49	29	2.29975	-0.273766	-0.174753	0	Epithelial and lymphoid cells--Epithelial and basal cells	0	-0.111297
BCST-1	COL6A2-SDC4	B cells and plasmocytes	0.231353	COL6A2	Epithelial and basal cells	1.96221	SDC4	2.19357	96	141	2.37045	-0.176886	-0.107183	0	B cells and plasmocytes--Epithelial and basal cells	0	-0.113303
BCST-1	COL9A3-SDC1	Fibroblasts and smooth muscel cells	0.0212893	COL9A3	Epithelial and basal cells	2.01465	SDC1	2.03594	179	131	2.20411	-0.168171	-0.109339	0	Fibroblasts and smooth muscel cells--Epithelial and basal cells	0	-0.113644
BCST-1	COL4A2-SDC1	Fibroblasts and smooth muscel cells	0.450873	COL4A2	Epithelial and basal cells	2.01465	SDC1	2.46552	179	131	2.67179	-0.206272	-0.111567	0	Fibroblasts and smooth muscel cells--Epithelial and basal cells	0	-0.11596
BCST-1	COL6A2-SDC1	Epithelial and lymphoid cells	0.28043	COL6A2	Epithelial and basal cells	1.94876	SDC1	2.22919	49	29	2.55153	-0.322341	-0.186997	0	Epithelial and lymphoid cells--Epithelial and basal cells	0	-0.119096
BCST-1	COL1A2-ITGB1	Fibroblasts and smooth muscel cells	0.67859	COL1A2	NK and T cells	0.790922	ITGB1	1.46951	261	499	1.58503	-0.115514	-0.102454	0	Fibroblasts and smooth muscel cells--NK and T cells	0	-0.119289
BCST-1	COL1A1-ITGAV	Fibroblasts and smooth muscel cells	0.526319	COL1A1	NK and T cells	0.215438	ITGAV	0.741758	261	499	0.805401	-0.0636436	-0.105152	0	Fibroblasts and smooth muscel cells--NK and T cells	0	-0.12243
BCST-1	COL1A2-ITGA3	Fibroblasts and smooth muscel cells	0.67859	COL1A2	NK and T cells	0.935229	ITGA3	1.61382	261	499	1.74455	-0.130733	-0.106055	0	Fibroblasts and smooth muscel cells--NK and T cells	0	-0.123481
BCST-1	SEMA3C-PLXNA2	Endothelial cells and fibroblasts	0.303923	SEMA3C	NK and T cells	0.0637308	PLXNA2	0.367654	515	305	0.401705	-0.0340508	-0.101397	0.008	Endothelial cells and fibroblasts--NK and T cells	0.0495367	-0.132331
BCST-1	NAMPT-INSR	Epithelial and basal cells	0.234192	NAMPT	Endothelial cells and fibroblasts	0.354909	INSR	0.589101	410	238	0.638986	-0.049885	-0.100832	0.008	Epithelial and basal cells--Endothelial cells and fibroblasts	0.048442	-0.132571
BCST-1	COL6A1-SDC1	Fibroblasts and smooth muscel cells	0.193512	COL6A1	Epithelial and basal cells	2.01465	SDC1	2.20816	179	131	2.42245	-0.214288	-0.128081	0	Fibroblasts and smooth muscel cells--Epithelial and basal cells	0	-0.133124
BCST-1	COL1A1-ITGB8	Fibroblasts and smooth muscel cells	0.526319	COL1A1	NK and T cells	0.0413245	ITGB8	0.567644	261	499	0.622737	-0.0550937	-0.114393	0	Fibroblasts and smooth muscel cells--NK and T cells	0	-0.133189
BCST-1	HLA-C-CD8A	Epithelial and basal cells	1.41027	HLA-C	Epithelial and lymphoid cells	0	CD8A	1.41027	29	49	1.64804	-0.237768	-0.21093	0	Epithelial and basal cells--Epithelial and lymphoid cells	0	-0.134337
BCST-1	HLA-A-CD8A	B cells and plasmocytes	2.20085	HLA-A	Fibroblasts and smooth muscel cells	0	CD8A	2.20085	72	63	2.44479	-0.243941	-0.14538	0	B cells and plasmocytes--Fibroblasts and smooth muscel cells	0	-0.13467
BCST-1	ADM-CALCRL	Endothelial cells and fibroblasts	0.139104	ADM	NK and T cells	0.0248834	CALCRL	0.163987	515	305	0.183717	-0.01973	-0.103985	0.008	Endothelial cells and fibroblasts--NK and T cells	0.0495367	-0.135709
BCST-1	COL1A1-ITGA10	Fibroblasts and smooth muscel cells	0.526319	COL1A1	NK and T cells	0.00269356	ITGA10	0.529013	261	499	0.584709	-0.0556964	-0.122402	0	Fibroblasts and smooth muscel cells--NK and T cells	0	-0.142514
BCST-1	LAMB3-ITGAV	NK and T cells	0.271328	LAMB3	Fibroblasts and smooth muscel cells	0.180999	ITGAV	0.452327	499	261	0.501887	-0.0495603	-0.123971	0	NK and T cells--Fibroblasts and smooth muscel cells	0	-0.14434
BCST-1	COL4A1-SDC4	B cells and plasmocytes	0.382288	COL4A1	NK and T cells	1.90189	SDC4	2.28418	268	141	2.462	-0.177818	-0.103776	0	B cells and plasmocytes--NK and T cells	0	-0.14441
BCST-1	COL1A1-SDC4	B cells and plasmocytes	0.693169	COL1A1	NK and T cells	1.90189	SDC4	2.59506	268	141	2.79643	-0.201365	-0.103956	0	B cells and plasmocytes--NK and T cells	0	-0.14466
BCST-1	COL1A1-ITGA9	Fibroblasts and smooth muscel cells	0.526319	COL1A1	NK and T cells	0.00529945	ITGA9	0.531619	261	499	0.588497	-0.0568782	-0.124396	0	Fibroblasts and smooth muscel cells--NK and T cells	0	-0.144836
BCST-1	COL1A1-SDC1	B cells and plasmocytes	0.693169	COL1A1	NK and T cells	1.83661	SDC1	2.52978	268	141	2.73275	-0.202972	-0.107262	0	B cells and plasmocytes--NK and T cells	0	-0.149261
BCST-1	COL4A1-SDC1	B cells and plasmocytes	0.382288	COL4A1	NK and T cells	1.83661	SDC1	2.2189	268	141	2.39832	-0.179424	-0.10752	0	B cells and plasmocytes--NK and T cells	0	-0.14962
BCST-1	COL1A2-ITGA2	Fibroblasts and smooth muscel cells	0.67859	COL1A2	NK and T cells	0.100201	ITGA2	0.778791	261	499	0.861766	-0.0829748	-0.130166	0	Fibroblasts and smooth muscel cells--NK and T cells	0	-0.151553
BCST-1	LAMB1-ITGA6	NK and T cells	0.536051	LAMB1	B cells and plasmocytes	0.544947	ITGA6	1.081	141	268	1.17366	-0.0926655	-0.108978	0	NK and T cells--B cells and plasmocytes	0	-0.151648
BCST-1	TNFSF11-TNFRSF11A	Fibroblasts and smooth muscel cells	0	TNFSF11	NK and T cells	0.00239942	TNFRSF11A	0.00239942	261	499	0.0121986	-0.00979918	-0.131847	0	Fibroblasts and smooth muscel cells--NK and T cells	0	-0.153511
BCST-1	COL1A1-ITGA3	B cells and plasmocytes	0.693169	COL1A1	NK and T cells	1.00842	ITGA3	1.70158	268	141	1.84611	-0.144528	-0.111329	0.004	B cells and plasmocytes--NK and T cells	0.0405926	-0.15492
BCST-1	COL4A1-ITGA3	B cells and plasmocytes	0.382288	COL4A1	NK and T cells	1.00842	ITGA3	1.3907	268	141	1.51169	-0.120981	-0.112576	0.004	B cells and plasmocytes--NK and T cells	0.0405926	-0.156655
BCST-1	TNFSF11-TNFRSF11B	Epithelial and basal cells	0.00201961	TNFSF11	Endothelial cells and fibroblasts	0.0203644	TNFRSF11B	0.022384	410	238	0.0330064	-0.0106224	-0.12008	0.008	Epithelial and basal cells--Endothelial cells and fibroblasts	0.048442	-0.157879
BCST-1	COL6A2-ITGA10	Endothelial cells and fibroblasts	0.701627	COL6A2	Epithelial and basal cells	0.0022889	ITGA10	0.703916	238	410	0.763685	-0.0597697	-0.103462	0.004	Endothelial cells and fibroblasts--Epithelial and basal cells	0.0286536	-0.159623
BCST-1	COL4A6-ITGA2	NK and T cells	0.222706	COL4A6	Epithelial and basal cells	0.108689	ITGA2	0.331395	808	854	0.362709	-0.0313142	-0.101096	0	NK and T cells--Epithelial and basal cells	0	-0.164549
BCST-1	ANXA1-FPR1	Epithelial and basal cells	0.283451	ANXA1	NK and T cells	0.00292288	FPR1	0.286373	854	808	0.314545	-0.028172	-0.101534	0	Epithelial and basal cells--NK and T cells	0	-0.165262
BCST-1	FN1-CD44	Endothelial cells and fibroblasts	0.839343	FN1	NK and T cells	0.2426	CD44	1.08194	515	305	1.17291	-0.0909677	-0.106971	0	Endothelial cells and fibroblasts--NK and T cells	0	-0.165339
BCST-1	COL1A2-ITGA1	Endothelial cells and fibroblasts	1.66583	COL1A2	NK and T cells	0.056393	ITGA1	1.72222	515	305	1.86278	-0.140556	-0.107198	0	Endothelial cells and fibroblasts--NK and T cells	0	-0.165691
BCST-1	LAMC2-SV2A	Epithelial and basal cells	0.0696572	LAMC2	NK and T cells	0.0119179	SV2A	0.0815751	854	808	0.0949189	-0.0133438	-0.102308	0	Epithelial and basal cells--NK and T cells	0	-0.16652
BCST-1	TNFSF12-TNFRSF12A	NK and T cells	0.0340517	TNFSF12	Epithelial and basal cells	0.0921054	TNFRSF12A	0.126157	808	854	0.142868	-0.0167106	-0.102845	0	NK and T cells--Epithelial and basal cells	0	-0.167395
BCST-1	COL1A2-SDC1	Epithelial and lymphoid cells	0.742803	COL1A2	NK and T cells	1.71904	SDC1	2.46184	99	47	2.70067	-0.238829	-0.128591	0	Epithelial and lymphoid cells--NK and T cells	0	-0.168759
BCST-1	LAMC2-SV2C	Epithelial and basal cells	0.0696572	LAMC2	NK and T cells	0.00619519	SV2C	0.0758524	854	808	0.0892289	-0.0133765	-0.105768	0.004	Epithelial and basal cells--NK and T cells	0.025341	-0.168824
BCST-1	LAMB2-ITGA2	NK and T cells	0.0867146	LAMB2	Epithelial and basal cells	0.108689	ITGA2	0.195404	808	854	0.217483	-0.0220797	-0.103993	0	NK and T cells--Epithelial and basal cells	0	-0.169264
BCST-1	COL1A2-ITGAV	Fibroblasts and smooth muscel cells	0.67859	COL1A2	NK and T cells	0.215438	ITGAV	0.894028	261	499	0.999855	-0.105827	-0.145955	0	Fibroblasts and smooth muscel cells--NK and T cells	0	-0.169937
BCST-1	LAMC2-ITGA2	Epithelial and basal cells	0.0696572	LAMC2	NK and T cells	0.0801612	ITGA2	0.149818	854	808	0.168606	-0.0187881	-0.104614	0	Epithelial and basal cells--NK and T cells	0	-0.170275
BCST-1	LAMC3-ITGA1	NK and T cells	0.0216163	LAMC3	Endothelial cells and fibroblasts	0.251042	ITGA1	0.272658	305	515	0.302246	-0.0295878	-0.110225	0	NK and T cells--Endothelial cells and fibroblasts	0	-0.17037
BCST-1	COL1A2-CD44	Fibroblasts and smooth muscel cells	0.67859	COL1A2	NK and T cells	0.201065	CD44	0.879655	261	499	0.984427	-0.104772	-0.146587	0	Fibroblasts and smooth muscel cells--NK and T cells	0	-0.170673
BCST-1	CXCL1-ACKR1	Endothelial cells and fibroblasts	0.0214056	CXCL1	NK and T cells	0.00167117	ACKR1	0.0230767	515	305	0.032891	-0.00981423	-0.110685	0.004	Endothelial cells and fibroblasts--NK and T cells	0.0284675	-0.17108
BCST-1	HLA-E-CD8A	B cells and plasmocytes	0.909237	HLA-E	NK and T cells	0	CD8A	0.909237	268	141	0.999873	-0.0906366	-0.124073	0	B cells and plasmocytes--NK and T cells	0	-0.172654
BCST-1	COL1A2-ITGA2	Epithelial and basal cells	0.343249	COL1A2	NK and T cells	0.0801612	ITGA2	0.423411	854	808	0.463387	-0.0399763	-0.106183	0	Epithelial and basal cells--NK and T cells	0	-0.172828
BCST-1	CD99-PILRA	Endothelial cells and fibroblasts	0.318639	CD99	NK and T cells	0.00316678	PILRA	0.321805	515	305	0.355995	-0.0341896	-0.112441	0	Endothelial cells and fibroblasts--NK and T cells	0	-0.173794
BCST-1	SEMA3F-PLXNA1	NK and T cells	1.00102	SEMA3F	B cells and plasmocytes	0.191724	PLXNA1	1.19274	141	268	1.30984	-0.1171	-0.1251	0	NK and T cells--B cells and plasmocytes	0	-0.174083
BCST-1	LAMA2-ITGA1	NK and T cells	0.025724	LAMA2	Endothelial cells and fibroblasts	0.251042	ITGA1	0.276766	305	515	0.307498	-0.030732	-0.113124	0.004	NK and T cells--Endothelial cells and fibroblasts	0.0288421	-0.174208
BCST-1	TNC-ITGB6	NK and T cells	0.0137198	TNC	Endothelial cells and fibroblasts	0.263788	ITGB6	0.277508	305	515	0.308405	-0.0308973	-0.113494	0.004	NK and T cells--Endothelial cells and fibroblasts	0.0288421	-0.174778
BCST-1	COL1A1-ITGAV	Endothelial cells and fibroblasts	1.44294	COL1A1	NK and T cells	0.237748	ITGAV	1.68069	515	305	1.82644	-0.145743	-0.113496	0	Endothelial cells and fibroblasts--NK and T cells	0	-0.175425
BCST-1	ANGPTL4-ITGA5	NK and T cells	0.0394442	ANGPTL4	Endothelial cells and fibroblasts	0.168688	ITGA5	0.208132	305	515	0.233543	-0.0254105	-0.114322	0.004	NK and T cells--Endothelial cells and fibroblasts	0.0288421	-0.176052
BCST-1	COL1A2-ITGA11	Fibroblasts and smooth muscel cells	0.67859	COL1A2	NK and T cells	0.027238	ITGA11	0.705828	261	499	0.79494	-0.0891119	-0.151319	0	Fibroblasts and smooth muscel cells--NK and T cells	0	-0.176182
BCST-1	SEMA3C-PLXNA3	Endothelial cells and fibroblasts	0.303923	SEMA3C	NK and T cells	0.189917	PLXNA3	0.493841	515	305	0.542828	-0.0489875	-0.114357	0	Endothelial cells and fibroblasts--NK and T cells	0	-0.176757
BCST-1	THBS1-ITGAV	NK and T cells	0.105644	THBS1	Endothelial cells and fibroblasts	0.332998	ITGAV	0.438642	305	515	0.483151	-0.044509	-0.114543	0	NK and T cells--Endothelial cells and fibroblasts	0	-0.177043
BCST-1	TNC-ITGB6	NK and T cells	0.0111001	TNC	Epithelial and basal cells	0.291863	ITGB6	0.302963	808	854	0.334566	-0.0316031	-0.108928	0	NK and T cells--Epithelial and basal cells	0	-0.177297
BCST-1	COL1A2-ITGA2	Endothelial cells and fibroblasts	1.66583	COL1A2	NK and T cells	0.0860328	ITGA2	1.75186	515	305	1.90515	-0.153283	-0.11473	0	Endothelial cells and fibroblasts--NK and T cells	0	-0.177333
BCST-1	TNXB-ITGB6	NK and T cells	0.0130721	TNXB	Epithelial and basal cells	0.291863	ITGB6	0.304935	808	854	0.336727	-0.0317919	-0.109041	0	NK and T cells--Epithelial and basal cells	0	-0.17748
BCST-1	CXCL1-CXCR2	Endothelial cells and fibroblasts	0.0214056	CXCL1	NK and T cells	0.00109868	CXCR2	0.0225043	515	305	0.0326554	-0.0101512	-0.114852	0.004	Endothelial cells and fibroblasts--NK and T cells	0.0284675	-0.177521
BCST-1	LAMA3-ITGA1	NK and T cells	0.0225482	LAMA3	Endothelial cells and fibroblasts	0.251042	ITGA1	0.27359	305	515	0.304577	-0.0309873	-0.11496	0	NK and T cells--Endothelial cells and fibroblasts	0	-0.177687
BCST-1	COL1A2-ITGA9	Epithelial and basal cells	0.343249	COL1A2	NK and T cells	0.00588122	ITGA9	0.349131	854	808	0.384508	-0.0353771	-0.109385	0	Epithelial and basal cells--NK and T cells	0	-0.178039
BCST-1	COL1A2-ITGA10	Epithelial and basal cells	0.343249	COL1A2	NK and T cells	0.00246888	ITGA10	0.345718	854	808	0.380829	-0.0351104	-0.109391	0	Epithelial and basal cells--NK and T cells	0	-0.178049
BCST-1	LAMC2-ITGA9	Epithelial and basal cells	0.0696572	LAMC2	NK and T cells	0.00588122	ITGA9	0.0755385	854	808	0.0897273	-0.0141888	-0.11214	0.004	Epithelial and basal cells--NK and T cells	0.025341	-0.178995
BCST-1	COL6A2-ITGA2	NK and T cells	0.12528	COL6A2	Epithelial and basal cells	0.108689	ITGA2	0.233969	808	854	0.260521	-0.0265523	-0.11037	0	NK and T cells--Epithelial and basal cells	0	-0.179644
BCST-1	COL9A1-ITGA1	NK and T cells	0.00764219	COL9A1	Endothelial cells and fibroblasts	0.251042	ITGA1	0.258684	305	515	0.28881	-0.0301258	-0.116351	0	NK and T cells--Endothelial cells and fibroblasts	0	-0.179839
BCST-1	COL9A1-ITGA2	NK and T cells	0.00428008	COL9A1	Epithelial and basal cells	0.108689	ITGA2	0.112969	808	854	0.129953	-0.0169835	-0.110692	0	NK and T cells--Epithelial and basal cells	0	-0.180167
BCST-1	COL1A2-ITGB8	Endothelial cells and fibroblasts	1.66583	COL1A2	NK and T cells	0.0417693	ITGB8	1.7076	515	305	1.86046	-0.152863	-0.117119	0	Endothelial cells and fibroblasts--NK and T cells	0	-0.181025
BCST-1	LAMB3-ITGA2	Epithelial and basal cells	0.360376	LAMB3	NK and T cells	0.0801612	ITGA2	0.440537	854	808	0.484138	-0.0436007	-0.111915	0	Epithelial and basal cells--NK and T cells	0	-0.182158
BCST-1	LAMB3-SV2A	Epithelial and basal cells	0.360376	LAMB3	NK and T cells	0.0119179	SV2A	0.372294	854	808	0.41045	-0.0381565	-0.112086	0	Epithelial and basal cells--NK and T cells	0	-0.182436
BCST-1	FN1-ITGB6	Endothelial cells and fibroblasts	0.839343	FN1	NK and T cells	0.250755	ITGB6	1.0901	515	305	1.19207	-0.101974	-0.118606	0	Endothelial cells and fibroblasts--NK and T cells	0	-0.183323
BCST-1	COL1A2-ITGA11	Endothelial cells and fibroblasts	1.66583	COL1A2	NK and T cells	0.0189153	ITGA11	1.68475	515	305	1.8383	-0.153558	-0.119076	0	Endothelial cells and fibroblasts--NK and T cells	0	-0.18405
BCST-1	LAMA2-ITGA2	NK and T cells	0.0210475	LAMA2	Epithelial and basal cells	0.108689	ITGA2	0.129736	808	854	0.148478	-0.0187418	-0.11314	0	NK and T cells--Epithelial and basal cells	0	-0.184151
BCST-1	FN1-ITGAV	Epithelial and basal cells	0.190934	FN1	NK and T cells	0.225639	ITGAV	0.416573	854	808	0.458773	-0.0422	-0.11329	0	Epithelial and basal cells--NK and T cells	0	-0.184396
BCST-1	LAMB3-SV2C	Epithelial and basal cells	0.360376	LAMB3	NK and T cells	0.00619519	SV2C	0.366571	854	808	0.40476	-0.0381892	-0.113502	0	Epithelial and basal cells--NK and T cells	0	-0.18474
BCST-1	SELL-PODXL	Epithelial and basal cells	0.00202768	SELL	Endothelial cells and fibroblasts	0.268685	PODXL	0.270713	410	238	0.308832	-0.0381197	-0.141208	0.008	Epithelial and basal cells--Endothelial cells and fibroblasts	0.048442	-0.185657
BCST-1	COL1A2-ITGA9	Endothelial cells and fibroblasts	1.66583	COL1A2	NK and T cells	0.00638848	ITGA9	1.67222	515	305	1.82622	-0.154001	-0.120215	0	Endothelial cells and fibroblasts--NK and T cells	0	-0.185811
BCST-1	COL1A2-ITGA10	Endothelial cells and fibroblasts	1.66583	COL1A2	NK and T cells	0.00262945	ITGA10	1.66846	515	305	1.82243	-0.153972	-0.120439	0	Endothelial cells and fibroblasts--NK and T cells	0	-0.186156
BCST-1	LAMA2-ITGB4	Fibroblasts and smooth muscel cells	0.00575635	LAMA2	B cells and plasmocytes	1.25011	ITGB4	1.25587	63	72	1.45893	-0.203061	-0.201339	0	Fibroblasts and smooth muscel cells--B cells and plasmocytes	0	-0.186506
BCST-1	COL1A1-ITGA11	Epithelial and basal cells	0.322978	COL1A1	NK and T cells	0.0120825	ITGA11	0.33506	854	808	0.371147	-0.0360872	-0.114964	0	Epithelial and basal cells--NK and T cells	0	-0.18712
BCST-1	COL1A2-ITGA1	Fibroblasts and smooth muscel cells	0.67859	COL1A2	NK and T cells	0.0437622	ITGA1	0.722352	261	499	0.819472	-0.0971198	-0.161049	0	Fibroblasts and smooth muscel cells--NK and T cells	0	-0.187511
BCST-1	SPP1-ITGB6	NK and T cells	0.0230787	SPP1	Endothelial cells and fibroblasts	0.263788	ITGB6	0.286867	305	515	0.32096	-0.0340938	-0.121848	0.004	NK and T cells--Endothelial cells and fibroblasts	0.0288421	-0.187643
BCST-1	COL1A1-SDC4	Epithelial and lymphoid cells	0.767561	COL1A1	NK and T cells	1.69776	SDC4	2.46532	99	47	2.73316	-0.267841	-0.143274	0	Epithelial and lymphoid cells--NK and T cells	0	-0.188028
BCST-1	LAMC2-ITGA7	Epithelial and basal cells	0.0696572	LAMC2	NK and T cells	0.00871713	ITGA7	0.0783744	854	808	0.093256	-0.0148816	-0.115605	0	Epithelial and basal cells--NK and T cells	0	-0.188163
BCST-1	COL1A2-ITGB8	Fibroblasts and smooth muscel cells	0.67859	COL1A2	NK and T cells	0.0413245	ITGB8	0.719914	261	499	0.817192	-0.0972773	-0.16175	0	Fibroblasts and smooth muscel cells--NK and T cells	0	-0.188327
BCST-1	SEMA6A-PLXNA2	NK and T cells	0.413109	SEMA6A	Endothelial cells and fibroblasts	0.071804	PLXNA2	0.484913	305	515	0.536479	-0.0515661	-0.121891	0	NK and T cells--Endothelial cells and fibroblasts	0	-0.188401
BCST-1	LAMB3-ITGA9	Epithelial and basal cells	0.360376	LAMB3	NK and T cells	0.00588122	ITGA9	0.366257	854	808	0.405258	-0.0390015	-0.115896	0	Epithelial and basal cells--NK and T cells	0	-0.188638
BCST-1	HLA-DRA-CD4	Endothelial cells and fibroblasts	0.433803	HLA-DRA	NK and T cells	0.010164	CD4	0.443967	515	305	0.492126	-0.0481591	-0.122385	0	Endothelial cells and fibroblasts--NK and T cells	0	-0.189165
BCST-1	TNXB-ITGAV	NK and T cells	0.0254908	TNXB	Endothelial cells and fibroblasts	0.332998	ITGAV	0.358489	305	515	0.399252	-0.0407627	-0.12288	0.004	NK and T cells--Endothelial cells and fibroblasts	0.0288421	-0.189232
BCST-1	SEMA7A-ITGA1	NK and T cells	0.0370175	SEMA7A	Endothelial cells and fibroblasts	0.251042	ITGA1	0.288059	305	515	0.322513	-0.0344533	-0.122717	0	NK and T cells--Endothelial cells and fibroblasts	0	-0.189678
BCST-1	LAMB3-ITGA7	Epithelial and basal cells	0.360376	LAMB3	NK and T cells	0.00871713	ITGA7	0.369093	854	808	0.408787	-0.0396943	-0.117189	0	Epithelial and basal cells--NK and T cells	0	-0.190741
BCST-1	THBS2-SDC4	Epithelial and lymphoid cells	0.241972	THBS2	NK and T cells	1.69776	SDC4	1.93973	99	47	2.15689	-0.217159	-0.145957	0	Epithelial and lymphoid cells--NK and T cells	0	-0.19155
BCST-1	EFNA5-EPHA2	NK and T cells	0.168782	EFNA5	Endothelial cells and fibroblasts	0.175384	EPHA2	0.344165	305	515	0.384122	-0.0399568	-0.124274	0	NK and T cells--Endothelial cells and fibroblasts	0	-0.192084
BCST-1	PDGFB-PDGFRA	Endothelial cells and fibroblasts	0.0717529	PDGFB	NK and T cells	0.024206	PDGFRA	0.0959589	515	305	0.113609	-0.01765	-0.124421	0.004	Endothelial cells and fibroblasts--NK and T cells	0.0284675	-0.192311
BCST-1	SEMA6A-PLXNA2	Epithelial and basal cells	0.515831	SEMA6A	Endothelial cells and fibroblasts	0.0714279	PLXNA2	0.587259	410	238	0.648704	-0.0614449	-0.123541	0	Epithelial and basal cells--Endothelial cells and fibroblasts	0	-0.192666
BCST-1	COL4A4-ITGA1	NK and T cells	0	COL4A4	Endothelial cells and fibroblasts	0.251042	ITGA1	0.251042	305	515	0.282761	-0.0317197	-0.124803	0	NK and T cells--Endothelial cells and fibroblasts	0	-0.192902
BCST-1	LAMC2-ITGA2	NK and T cells	0.0435794	LAMC2	Epithelial and basal cells	0.108689	ITGA2	0.152268	808	854	0.174017	-0.0217491	-0.119308	0	NK and T cells--Epithelial and basal cells	0	-0.194191
BCST-1	COL6A1-ITGA10	Endothelial cells and fibroblasts	0.536313	COL6A1	Epithelial and basal cells	0.0022889	ITGA10	0.538602	238	410	0.596969	-0.0583665	-0.126176	0.004	Endothelial cells and fibroblasts--Epithelial and basal cells	0.0286536	-0.194667
BCST-1	NRG2-ERBB3	Endothelial cells and fibroblasts	0.022776	NRG2	Epithelial and basal cells	0.427937	ERBB3	0.450713	238	410	0.500604	-0.0498908	-0.125113	0	Endothelial cells and fibroblasts--Epithelial and basal cells	0	-0.195117
BCST-1	COL6A3-SDC4	Epithelial and lymphoid cells	0.247194	COL6A3	NK and T cells	1.69776	SDC4	1.94496	99	47	2.16736	-0.222406	-0.148945	0	Epithelial and lymphoid cells--NK and T cells	0	-0.195471
BCST-1	COL9A1-ITGA3	Fibroblasts and smooth muscel cells	0.00842759	COL9A1	Monocytes and macrophages	0.937627	ITGA3	0.946055	24	30	1.17691	-0.230855	-0.287698	0	Fibroblasts and smooth muscel cells--Monocytes and macrophages	0	-0.195735
BCST-1	COL1A1-ITGA1	Endothelial cells and fibroblasts	1.44294	COL1A1	NK and T cells	0.056393	ITGA1	1.49934	515	305	1.64607	-0.146738	-0.126641	0	Endothelial cells and fibroblasts--NK and T cells	0	-0.195743
BCST-1	THBS2-CD36	Endothelial cells and fibroblasts	0.291808	THBS2	NK and T cells	0.0034118	CD36	0.29522	515	305	0.331832	-0.0366114	-0.127812	0	Endothelial cells and fibroblasts--NK and T cells	0	-0.197553
BCST-1	COL1A2-ITGA10	Fibroblasts and smooth muscel cells	0.67859	COL1A2	NK and T cells	0.00269356	ITGA10	0.681283	261	499	0.779163	-0.0978799	-0.170285	0	Fibroblasts and smooth muscel cells--NK and T cells	0	-0.198265
BCST-1	COL6A5-ITGA2	NK and T cells	0.015013	COL6A5	Endothelial cells and fibroblasts	0.133218	ITGA2	0.148231	305	515	0.171526	-0.023295	-0.129407	0.004	NK and T cells--Endothelial cells and fibroblasts	0.0288421	-0.199283
BCST-1	COL1A2-ITGA9	Fibroblasts and smooth muscel cells	0.67859	COL1A2	NK and T cells	0.00529945	ITGA9	0.683889	261	499	0.782951	-0.0990617	-0.171683	0	Fibroblasts and smooth muscel cells--NK and T cells	0	-0.199893
BCST-1	LAMC2-ITGA2	Endothelial cells and fibroblasts	0.0829575	LAMC2	NK and T cells	0.0860328	ITGA2	0.16899	515	305	0.19424	-0.0252496	-0.129439	0.004	Endothelial cells and fibroblasts--NK and T cells	0.0284675	-0.200067
BCST-1	COL4A4-ITGA3	Fibroblasts and smooth muscel cells	0	COL4A4	Monocytes and macrophages	0.937627	ITGA3	0.937627	24	30	1.17348	-0.235855	-0.295491	0	Fibroblasts and smooth muscel cells--Monocytes and macrophages	0	-0.201037
BCST-1	FN1-ITGAV	Endothelial cells and fibroblasts	0.839343	FN1	NK and T cells	0.237748	ITGAV	1.07709	515	305	1.18855	-0.111461	-0.130525	0	Endothelial cells and fibroblasts--NK and T cells	0	-0.201746
BCST-1	THBS4-ITGA3	Fibroblasts and smooth muscel cells	0	THBS4	Monocytes and macrophages	0.937627	ITGA3	0.937627	24	30	1.1745	-0.236877	-0.296647	0	Fibroblasts and smooth muscel cells--Monocytes and macrophages	0	-0.201824
BCST-1	IL1B-IL1R1	NK and T cells	0.0011629	IL1B	Fibroblasts and smooth muscel cells	0.00894172	IL1R1	0.0101046	499	261	0.0242182	-0.0141136	-0.174002	0	NK and T cells--Fibroblasts and smooth muscel cells	0	-0.202592
BCST-1	LAMA5-ITGA3	NK and T cells	0.959822	LAMA5	Epithelial and lymphoid cells	1.01029	ITGA3	1.97011	47	99	2.2055	-0.235383	-0.155368	0	NK and T cells--Epithelial and lymphoid cells	0	-0.2039
BCST-1	COL1A2-ITGA11	Epithelial and basal cells	0.343249	COL1A2	NK and T cells	0.0120825	ITGA11	0.355332	854	808	0.396707	-0.0413754	-0.125477	0	Epithelial and basal cells--NK and T cells	0	-0.204232
BCST-1	PTN-SDC4	Epithelial and lymphoid cells	0.0435646	PTN	NK and T cells	1.69776	SDC4	1.74133	99	47	1.95112	-0.209796	-0.155668	0	Epithelial and lymphoid cells--NK and T cells	0	-0.204294
BCST-1	ANGPT1-TEK	B cells and plasmocytes	0	ANGPT1	NK and T cells	0.00220574	TEK	0.00220574	268	141	0.0131695	-0.0109637	-0.147008	0.004	B cells and plasmocytes--NK and T cells	0.0405926	-0.20457
BCST-1	COL9A2-ITGA3	Fibroblasts and smooth muscel cells	0	COL9A2	Monocytes and macrophages	0.937627	ITGA3	0.937627	24	30	1.17919	-0.241558	-0.301937	0	Fibroblasts and smooth muscel cells--Monocytes and macrophages	0	-0.205423
BCST-1	COL6A5-SDC4	Epithelial and lymphoid cells	0.0394073	COL6A5	NK and T cells	1.69776	SDC4	1.73717	99	47	1.94819	-0.211017	-0.156862	0	Epithelial and lymphoid cells--NK and T cells	0	-0.205861
BCST-1	LAMA3-ITGA3	Fibroblasts and smooth muscel cells	0.0124913	LAMA3	Monocytes and macrophages	0.937627	ITGA3	0.950118	24	30	1.19525	-0.245131	-0.302678	0	Fibroblasts and smooth muscel cells--Monocytes and macrophages	0	-0.205926
BCST-1	COL9A2-ITGAV	NK and T cells	0.020956	COL9A2	Endothelial cells and fibroblasts	0.332998	ITGAV	0.353954	305	515	0.398099	-0.0441441	-0.133884	0	NK and T cells--Endothelial cells and fibroblasts	0	-0.206937
BCST-1	COL1A1-ITGA2	Endothelial cells and fibroblasts	1.44294	COL1A1	NK and T cells	0.0860328	ITGA2	1.52898	515	305	1.68844	-0.159465	-0.134737	0	Endothelial cells and fibroblasts--NK and T cells	0	-0.208256
BCST-1	SEMA3C-NRP1	Endothelial cells and fibroblasts	0.303923	SEMA3C	NK and T cells	0.0258425	NRP1	0.329766	515	305	0.371987	-0.0422216	-0.135198	0	Endothelial cells and fibroblasts--NK and T cells	0	-0.208968
BCST-1	COMP-ITGA3	Fibroblasts and smooth muscel cells	0	COMP	Monocytes and macrophages	0.937627	ITGA3	0.937627	24	30	1.18467	-0.247046	-0.308114	0	Fibroblasts and smooth muscel cells--Monocytes and macrophages	0	-0.209625
BCST-1	LAMA4-ITGA3	Fibroblasts and smooth muscel cells	0.0212483	LAMA4	Monocytes and macrophages	0.937627	ITGA3	0.958875	24	30	1.21127	-0.25239	-0.308427	0	Fibroblasts and smooth muscel cells--Monocytes and macrophages	0	-0.209838
BCST-1	THBS3-SDC4	Epithelial and lymphoid cells	0.0459368	THBS3	NK and T cells	1.69776	SDC4	1.7437	99	47	1.96045	-0.21675	-0.160356	0	Epithelial and lymphoid cells--NK and T cells	0	-0.210447
BCST-1	LAMC2-ITGA1	NK and T cells	0.0428854	LAMC2	Endothelial cells and fibroblasts	0.251042	ITGA1	0.293927	305	515	0.332959	-0.0390323	-0.136303	0	NK and T cells--Endothelial cells and fibroblasts	0	-0.210677
BCST-1	LAMC3-ITGA2	NK and T cells	0.0216163	LAMC3	Endothelial cells and fibroblasts	0.133218	ITGA2	0.154834	305	515	0.180369	-0.025535	-0.137769	0.004	NK and T cells--Endothelial cells and fibroblasts	0.0288421	-0.21216
BCST-1	THBS1-CD36	Endothelial cells and fibroblasts	0.297278	THBS1	NK and T cells	0.0034118	CD36	0.30069	515	305	0.3408	-0.0401104	-0.137639	0	Endothelial cells and fibroblasts--NK and T cells	0	-0.212742
BCST-1	COL9A3-SDC4	Epithelial and lymphoid cells	0.0164267	COL9A3	NK and T cells	1.69776	SDC4	1.71419	99	47	1.93032	-0.216126	-0.162379	0	Epithelial and lymphoid cells--NK and T cells	0	-0.213102
BCST-1	COL1A1-ITGB8	Endothelial cells and fibroblasts	1.44294	COL1A1	NK and T cells	0.0417693	ITGB8	1.48471	515	305	1.64376	-0.159045	-0.137978	0	Endothelial cells and fibroblasts--NK and T cells	0	-0.213266
BCST-1	COL9A3-ITGAV	NK and T cells	0.0325265	COL9A3	Endothelial cells and fibroblasts	0.332998	ITGAV	0.365525	305	515	0.412334	-0.046809	-0.138226	0	NK and T cells--Endothelial cells and fibroblasts	0	-0.213649
BCST-1	TNXB-SDC4	Epithelial and lymphoid cells	0.00571988	TNXB	NK and T cells	1.69776	SDC4	1.70348	99	47	1.92198	-0.218501	-0.164986	0	Epithelial and lymphoid cells--NK and T cells	0	-0.216523
BCST-1	COL1A1-ITGA11	Endothelial cells and fibroblasts	1.44294	COL1A1	NK and T cells	0.0189153	ITGA11	1.46186	515	305	1.6216	-0.159739	-0.140484	0	Endothelial cells and fibroblasts--NK and T cells	0	-0.21714
BCST-1	PDGFB-PDGFRA	NK and T cells	0.0131897	PDGFB	Endothelial cells and fibroblasts	0.195625	PDGFRA	0.208815	305	515	0.240592	-0.0317771	-0.141302	0.004	NK and T cells--Endothelial cells and fibroblasts	0.0288421	-0.217602
BCST-1	TNC-SDC4	Epithelial and lymphoid cells	0.032766	TNC	NK and T cells	1.69776	SDC4	1.73053	99	47	1.95352	-0.222991	-0.165839	0	Epithelial and lymphoid cells--NK and T cells	0	-0.217642
BCST-1	COL4A4-SDC4	Epithelial and lymphoid cells	0	COL4A4	NK and T cells	1.69776	SDC4	1.69776	99	47	1.91746	-0.219702	-0.166341	0	Epithelial and lymphoid cells--NK and T cells	0	-0.218301
BCST-1	COL9A2-SDC4	Epithelial and lymphoid cells	0	COL9A2	NK and T cells	1.69776	SDC4	1.69776	99	47	1.91746	-0.219702	-0.166341	0	Epithelial and lymphoid cells--NK and T cells	0	-0.218301
BCST-1	COMP-SDC4	Epithelial and lymphoid cells	0	COMP	NK and T cells	1.69776	SDC4	1.69776	99	47	1.91746	-0.219702	-0.166341	0	Epithelial and lymphoid cells--NK and T cells	0	-0.218301
BCST-1	THBS4-SDC4	Epithelial and lymphoid cells	0	THBS4	NK and T cells	1.69776	SDC4	1.69776	99	47	1.91746	-0.219702	-0.166341	0	Epithelial and lymphoid cells--NK and T cells	0	-0.218301
BCST-1	IL1A-IL1R1	NK and T cells	0.0227967	IL1A	Fibroblasts and smooth muscel cells	0.00894172	IL1R1	0.0317385	499	261	0.0500917	-0.0183533	-0.188168	0	NK and T cells--Fibroblasts and smooth muscel cells	0	-0.219086
BCST-1	COL1A1-ITGA9	Endothelial cells and fibroblasts	1.44294	COL1A1	NK and T cells	0.00638848	ITGA9	1.44933	515	305	1.60952	-0.160182	-0.14194	0	Endothelial cells and fibroblasts--NK and T cells	0	-0.21939
BCST-1	COL1A1-ITGA10	Endothelial cells and fibroblasts	1.44294	COL1A1	NK and T cells	0.00262945	ITGA10	1.44557	515	305	1.60573	-0.160153	-0.142244	0	Endothelial cells and fibroblasts--NK and T cells	0	-0.21986
BCST-1	THBS1-SDC4	Epithelial and lymphoid cells	0.111741	THBS1	NK and T cells	1.69776	SDC4	1.8095	99	47	2.04614	-0.236634	-0.168545	0	Epithelial and lymphoid cells--NK and T cells	0	-0.221194
BCST-1	LAMA2-ITGA3	Fibroblasts and smooth muscel cells	0	LAMA2	Monocytes and macrophages	0.937627	ITGA3	0.937627	24	30	1.20059	-0.262961	-0.325876	0	Fibroblasts and smooth muscel cells--Monocytes and macrophages	0	-0.221709
BCST-1	ANGPTL4-SDC4	Epithelial and lymphoid cells	0.0354242	ANGPTL4	NK and T cells	1.69776	SDC4	1.73319	99	47	1.96108	-0.22789	-0.169045	0	Epithelial and lymphoid cells--NK and T cells	0	-0.22185
BCST-1	COL6A5-ITGA3	Fibroblasts and smooth muscel cells	0	COL6A5	Monocytes and macrophages	0.937627	ITGA3	0.937627	24	30	1.20142	-0.26379	-0.326795	0	Fibroblasts and smooth muscel cells--Monocytes and macrophages	0	-0.222335
BCST-1	LAMC3-ITGB8	Endothelial cells and fibroblasts	0.0975701	LAMC3	NK and T cells	0.0417693	ITGB8	0.139339	515	305	0.164604	-0.0252645	-0.144776	0	Endothelial cells and fibroblasts--NK and T cells	0	-0.223774
BCST-1	NRG1-ERBB3	Endothelial cells and fibroblasts	0.00145009	NRG1	Epithelial and basal cells	0.427937	ERBB3	0.429387	238	410	0.484833	-0.0554453	-0.1437	0	Endothelial cells and fibroblasts--Epithelial and basal cells	0	-0.224104
BCST-1	COL4A5-SDC4	Epithelial and lymphoid cells	0.255618	COL4A5	NK and T cells	1.69776	SDC4	1.95338	99	47	2.21205	-0.258673	-0.171174	0	Epithelial and lymphoid cells--NK and T cells	0	-0.224644
BCST-1	COL6A5-ITGAV	NK and T cells	0.015013	COL6A5	Endothelial cells and fibroblasts	0.332998	ITGAV	0.348011	305	515	0.395666	-0.0476541	-0.145831	0	NK and T cells--Endothelial cells and fibroblasts	0	-0.225404
BCST-1	LAMC3-ITGA3	Fibroblasts and smooth muscel cells	0.0141342	LAMC3	Monocytes and macrophages	0.937627	ITGA3	0.951761	24	30	1.22332	-0.271558	-0.331354	0	Fibroblasts and smooth muscel cells--Monocytes and macrophages	0	-0.225436
BCST-1	GDF15-TGFBR2	Epithelial and basal cells	0.334395	GDF15	Endothelial cells and fibroblasts	0.388388	TGFBR2	0.722782	410	238	0.809528	-0.0867459	-0.144608	0	Epithelial and basal cells--Endothelial cells and fibroblasts	0	-0.225519
BCST-1	ANGPTL4-ITGA5	Epithelial and basal cells	0.111933	ANGPTL4	NK and T cells	0.0453304	ITGA5	0.157263	854	808	0.183208	-0.0259452	-0.138619	0	Epithelial and basal cells--NK and T cells	0	-0.225622
BCST-1	COL1A2-ITGAV	B cells and plasmocytes	0.903158	COL1A2	NK and T cells	0.256082	ITGAV	1.15924	268	141	1.30988	-0.150636	-0.163015	0	B cells and plasmocytes--NK and T cells	0	-0.226844
BCST-1	COL9A1-SDC4	Epithelial and lymphoid cells	0.00824195	COL9A1	NK and T cells	1.69776	SDC4	1.706	99	47	1.9359	-0.229896	-0.172865	0	Epithelial and lymphoid cells--NK and T cells	0	-0.226864
BCST-1	SEMA3F-PLXNA3	Endothelial cells and fibroblasts	0.859171	SEMA3F	Monocytes and macrophages	0.196898	PLXNA3	1.05607	54	69	1.2598	-0.203733	-0.234169	0	Endothelial cells and fibroblasts--Monocytes and macrophages	0	-0.227358
BCST-1	FN1-CD44	Epithelial and basal cells	0.190934	FN1	NK and T cells	0.202171	CD44	0.393104	854	808	0.443269	-0.0501651	-0.139775	0	Epithelial and basal cells--NK and T cells	0	-0.227503
BCST-1	LAMA5-ITGB4	NK and T cells	0.959822	LAMA5	Epithelial and lymphoid cells	1.26906	ITGB4	2.22888	47	99	2.52631	-0.297427	-0.173399	0	NK and T cells--Epithelial and lymphoid cells	0	-0.227564
BCST-1	INHBA-ACVR2B	Endothelial cells and fibroblasts	0.0608043	INHBA	Epithelial and basal cells	0.0900915	ACVR2B	0.150896	238	410	0.177912	-0.0270161	-0.147539	0.004	Endothelial cells and fibroblasts--Epithelial and basal cells	0.0286536	-0.227626
BCST-1	EFNA3-EPHA2	NK and T cells	0.0168233	EFNA3	Endothelial cells and fibroblasts	0.175384	EPHA2	0.192207	305	515	0.223626	-0.0314192	-0.147338	0	NK and T cells--Endothelial cells and fibroblasts	0	-0.227733
BCST-1	COL1A2-SDC4	Epithelial and lymphoid cells	0.742803	COL1A2	NK and T cells	1.69776	SDC4	2.44057	99	47	2.76555	-0.324985	-0.173662	0	Epithelial and lymphoid cells--NK and T cells	0	-0.22791
BCST-1	COL9A1-ITGA2	NK and T cells	0.00764219	COL9A1	Endothelial cells and fibroblasts	0.133218	ITGA2	0.14086	305	515	0.166933	-0.026073	-0.148283	0.004	NK and T cells--Endothelial cells and fibroblasts	0.0288421	-0.228351
BCST-1	ANGPTL4-CDH5	Epithelial and basal cells	0.111933	ANGPTL4	NK and T cells	0.0241138	CDH5	0.136047	854	808	0.160208	-0.0241618	-0.140596	0	Epithelial and basal cells--NK and T cells	0	-0.22884
BCST-1	PDGFC-PDGFRA	NK and T cells	0.0106924	PDGFC	Endothelial cells and fibroblasts	0.195625	PDGFRA	0.206318	305	515	0.239862	-0.0335446	-0.149921	0.004	NK and T cells--Endothelial cells and fibroblasts	0.0288421	-0.230875
BCST-1	COL4A1-SDC4	Epithelial and lymphoid cells	0.537519	COL4A1	NK and T cells	1.69776	SDC4	2.23528	99	47	2.5385	-0.303223	-0.176124	0	Epithelial and lymphoid cells--NK and T cells	0	-0.231141
BCST-1	LAMC3-ITGAV	NK and T cells	0.0216163	LAMC3	Endothelial cells and fibroblasts	0.332998	ITGAV	0.354615	305	515	0.404509	-0.049894	-0.150235	0	NK and T cells--Endothelial cells and fibroblasts	0	-0.232211
BCST-1	NRG1-ERBB3	Monocytes and macrophages	0	NRG1	Epithelial and basal cells	0.390917	ERBB3	0.390917	60	120	0.480519	-0.0896015	-0.241863	0	Monocytes and macrophages--Epithelial and basal cells	0	-0.232234
BCST-1	FN1-ITGB6	Epithelial and basal cells	0.190934	FN1	NK and T cells	0.218607	ITGB6	0.409541	854	808	0.462587	-0.0530454	-0.142876	0	Epithelial and basal cells--NK and T cells	0	-0.232552
BCST-1	LAMC2-ITGB8	Endothelial cells and fibroblasts	0.0829575	LAMC2	NK and T cells	0.0417693	ITGB8	0.124727	515	305	0.149556	-0.0248295	-0.151193	0	Endothelial cells and fibroblasts--NK and T cells	0	-0.233692
BCST-1	ANGPTL4-CDH11	Epithelial and basal cells	0.111933	ANGPTL4	NK and T cells	0.0193241	CDH11	0.131257	854	808	0.155582	-0.0243252	-0.144291	0	Epithelial and basal cells--NK and T cells	0	-0.234853
BCST-1	THBS3-ITGA3	Fibroblasts and smooth muscel cells	0.0461764	THBS3	Monocytes and macrophages	0.937627	ITGA3	0.983803	24	30	1.2768	-0.292999	-0.345218	0	Fibroblasts and smooth muscel cells--Monocytes and macrophages	0	-0.234869
BCST-1	LAMA2-ITGAV	NK and T cells	0.025724	LAMA2	Endothelial cells and fibroblasts	0.332998	ITGAV	0.358722	305	515	0.409761	-0.0510383	-0.152199	0	NK and T cells--Endothelial cells and fibroblasts	0	-0.235246
BCST-1	TNC-ITGAV	NK and T cells	0.0137198	TNC	Endothelial cells and fibroblasts	0.332998	ITGAV	0.346718	305	515	0.397006	-0.0502873	-0.153897	0	NK and T cells--Endothelial cells and fibroblasts	0	-0.237871
BCST-1	LAMA3-ITGAV	NK and T cells	0.0225482	LAMA3	Endothelial cells and fibroblasts	0.332998	ITGAV	0.355547	305	515	0.40684	-0.0512936	-0.153932	0	NK and T cells--Endothelial cells and fibroblasts	0	-0.237925
BCST-1	ANGPTL4-SDC3	Epithelial and basal cells	0.111933	ANGPTL4	NK and T cells	0.0568106	SDC3	0.168743	854	808	0.197416	-0.0286728	-0.146254	0	Epithelial and basal cells--NK and T cells	0	-0.238049
BCST-1	ADM-CALCRL	Epithelial and basal cells	0.194059	ADM	NK and T cells	0.0156549	CALCRL	0.209714	854	808	0.242824	-0.03311	-0.146531	0	Epithelial and basal cells--NK and T cells	0	-0.238501
BCST-1	COL4A2-ITGA2	B cells and plasmocytes	0.457516	COL4A2	NK and T cells	0.0861606	ITGA2	0.543676	268	141	0.6249	-0.0812234	-0.171446	0.004	B cells and plasmocytes--NK and T cells	0.0405926	-0.238576
BCST-1	COL4A2-ITGB8	B cells and plasmocytes	0.457516	COL4A2	NK and T cells	0.0460311	ITGB8	0.503547	268	141	0.580265	-0.076718	-0.172631	0.004	B cells and plasmocytes--NK and T cells	0.0405926	-0.240225
BCST-1	HLA-DRB1-CD4	Fibroblasts and smooth muscel cells	0.0527701	HLA-DRB1	NK and T cells	0.00422258	CD4	0.0569927	261	499	0.0811684	-0.0241757	-0.206634	0	Fibroblasts and smooth muscel cells--NK and T cells	0	-0.240586
BCST-1	SPP1-ITGB5	NK and T cells	0.0230787	SPP1	Endothelial cells and fibroblasts	0.142828	ITGB5	0.165907	305	515	0.196272	-0.0303656	-0.156003	0	NK and T cells--Endothelial cells and fibroblasts	0	-0.241127
BCST-1	COL6A1-SDC4	Epithelial and lymphoid cells	0.156922	COL6A1	NK and T cells	1.69776	SDC4	1.85468	99	47	2.12026	-0.265576	-0.183793	0	Epithelial and lymphoid cells--NK and T cells	0	-0.241205
BCST-1	COL9A1-ITGAV	NK and T cells	0.00764219	COL9A1	Endothelial cells and fibroblasts	0.332998	ITGAV	0.340641	305	515	0.391073	-0.0504321	-0.156334	0	NK and T cells--Endothelial cells and fibroblasts	0	-0.241638
BCST-1	LAMB3-ITGA7	B cells and plasmocytes	0.393846	LAMB3	NK and T cells	0.0254949	ITGA7	0.419341	268	141	0.485777	-0.0664362	-0.17367	0.004	B cells and plasmocytes--NK and T cells	0.0405926	-0.241671
BCST-1	SEMA4C-PLXNB2	NK and T cells	0.154375	SEMA4C	B cells and plasmocytes	0.648911	PLXNB2	0.803286	141	268	0.918981	-0.115695	-0.173872	0	NK and T cells--B cells and plasmocytes	0	-0.241953
BCST-1	COL4A6-SDC4	Epithelial and lymphoid cells	0.216868	COL4A6	NK and T cells	1.69776	SDC4	1.91463	99	47	2.18972	-0.275085	-0.184653	0	Epithelial and lymphoid cells--NK and T cells	0	-0.242333
BCST-1	EREG-ERBB4	Monocytes and macrophages	0.0313682	EREG	Epithelial and basal cells	0.00442735	ERBB4	0.0357956	60	120	0.0618648	-0.0260692	-0.253353	0	Monocytes and macrophages--Epithelial and basal cells	0	-0.243267
BCST-1	SEMA3F-NRP2	Endothelial cells and fibroblasts	0.859171	SEMA3F	Monocytes and macrophages	0.0851895	NRP2	0.94436	54	69	1.14281	-0.198447	-0.250983	0	Endothelial cells and fibroblasts--Monocytes and macrophages	0	-0.243683
BCST-1	JAM2-ITGAV	NK and T cells	0.00592086	JAM2	Endothelial cells and fibroblasts	0.332998	ITGAV	0.338919	305	515	0.389794	-0.0508747	-0.15822	0	NK and T cells--Endothelial cells and fibroblasts	0	-0.244552
BCST-1	SEMA3G-NRP2	NK and T cells	0.00224259	SEMA3G	B cells and plasmocytes	0.00487768	NRP2	0.00712027	141	268	0.0210547	-0.0139344	-0.176427	0	NK and T cells--B cells and plasmocytes	0	-0.245508
BCST-1	THBS4-ITGAV	NK and T cells	0.00259397	THBS4	Endothelial cells and fibroblasts	0.332998	ITGAV	0.335592	305	515	0.386296	-0.0507032	-0.158855	0	NK and T cells--Endothelial cells and fibroblasts	0	-0.245534
BCST-1	IGF2-ITGAV	NK and T cells	0.0040661	IGF2	Endothelial cells and fibroblasts	0.332998	ITGAV	0.337065	305	515	0.388054	-0.0509891	-0.159193	0	NK and T cells--Endothelial cells and fibroblasts	0	-0.246057
BCST-1	SPP1-ITGAV	NK and T cells	0.0230787	SPP1	Endothelial cells and fibroblasts	0.332998	ITGAV	0.356077	305	515	0.409561	-0.0534839	-0.159977	0	NK and T cells--Endothelial cells and fibroblasts	0	-0.247269
BCST-1	FN1-ITGA5	Endothelial cells and fibroblasts	0.839343	FN1	NK and T cells	0.0583391	ITGA5	0.897682	515	305	1.01497	-0.117292	-0.160358	0	Endothelial cells and fibroblasts--NK and T cells	0	-0.247857
BCST-1	THBS3-ITGAV	NK and T cells	0.0931139	THBS3	Endothelial cells and fibroblasts	0.332998	ITGAV	0.426112	305	515	0.488392	-0.0622801	-0.161408	0	NK and T cells--Endothelial cells and fibroblasts	0	-0.24948
BCST-1	IGF1-ITGAV	NK and T cells	0.000492008	IGF1	Endothelial cells and fibroblasts	0.332998	ITGAV	0.33349	305	515	0.384853	-0.0513629	-0.161548	0	NK and T cells--Endothelial cells and fibroblasts	0	-0.249697
BCST-1	COL4A4-ITGA2	NK and T cells	0	COL4A4	Endothelial cells and fibroblasts	0.133218	ITGA2	0.133218	305	515	0.160885	-0.0276669	-0.161734	0	NK and T cells--Endothelial cells and fibroblasts	0	-0.249984
BCST-1	NRG1-ITGAV	NK and T cells	0.000998929	NRG1	Endothelial cells and fibroblasts	0.332998	ITGAV	0.333997	305	515	0.385706	-0.051709	-0.162398	0	NK and T cells--Endothelial cells and fibroblasts	0	-0.25101
BCST-1	LAMC2-DAG1	B cells and plasmocytes	0.0942916	LAMC2	NK and T cells	0.34397	DAG1	0.438262	268	141	0.50998	-0.0717175	-0.180452	0.004	B cells and plasmocytes--NK and T cells	0.0405926	-0.251109
BCST-1	SEMA4D-PLXNB2	NK and T cells	0.0792958	SEMA4D	B cells and plasmocytes	0.648911	PLXNB2	0.728207	141	268	0.838627	-0.11042	-0.180561	0	NK and T cells--B cells and plasmocytes	0	-0.25126
BCST-1	COMP-ITGAV	NK and T cells	0.00133152	COMP	Endothelial cells and fibroblasts	0.332998	ITGAV	0.33433	305	515	0.386185	-0.0518552	-0.162714	0	NK and T cells--Endothelial cells and fibroblasts	0	-0.2515
BCST-1	COL4A4-ITGAV	NK and T cells	0	COL4A4	Endothelial cells and fibroblasts	0.332998	ITGAV	0.332998	305	515	0.385024	-0.052026	-0.163695	0	NK and T cells--Endothelial cells and fibroblasts	0	-0.253016
BCST-1	COL4A2-SDC4	Epithelial and lymphoid cells	0.358895	COL4A2	NK and T cells	1.69776	SDC4	2.05666	99	47	2.36521	-0.308551	-0.192913	0	Epithelial and lymphoid cells--NK and T cells	0	-0.253173
BCST-1	LAMB3-DAG1	B cells and plasmocytes	0.393846	LAMB3	NK and T cells	0.34397	DAG1	0.737816	268	141	0.850428	-0.112612	-0.181944	0	B cells and plasmocytes--NK and T cells	0	-0.253184
BCST-1	WNT7B-FZD8	Epithelial and basal cells	0.172888	WNT7B	Fibroblasts and smooth muscel cells	0.0051315	FZD8	0.178019	131	179	0.229264	-0.051245	-0.244061	0	Epithelial and basal cells--Fibroblasts and smooth muscel cells	0	-0.25367
BCST-1	SEMA4G-PLXNB2	NK and T cells	0.0703652	SEMA4G	B cells and plasmocytes	0.648911	PLXNB2	0.719276	141	268	0.829804	-0.110528	-0.182577	0	NK and T cells--B cells and plasmocytes	0	-0.254065
BCST-1	SEMA3F-PLXNA2	Endothelial cells and fibroblasts	0.859171	SEMA3F	Monocytes and macrophages	0.0677611	PLXNA2	0.926932	54	69	1.13177	-0.204843	-0.262398	0	Endothelial cells and fibroblasts--Monocytes and macrophages	0	-0.254766
BCST-1	FN1-ITGA8	Endothelial cells and fibroblasts	0.839343	FN1	NK and T cells	0.022068	ITGA8	0.861411	515	305	0.97898	-0.11757	-0.166444	0	Endothelial cells and fibroblasts--NK and T cells	0	-0.257264
BCST-1	POSTN-ITGAV	NK and T cells	0.00235046	POSTN	Endothelial cells and fibroblasts	0.332998	ITGAV	0.335349	305	515	0.388744	-0.0533949	-0.166906	0	NK and T cells--Endothelial cells and fibroblasts	0	-0.257979
BCST-1	LAMC3-ITGA7	Endothelial cells and fibroblasts	0.0975701	LAMC3	NK and T cells	0.0106263	ITGA7	0.108196	515	305	0.133849	-0.0256522	-0.16763	0	Endothelial cells and fibroblasts--NK and T cells	0	-0.259097
BCST-1	COL4A2-ITGA1	B cells and plasmocytes	0.457516	COL4A2	NK and T cells	0.042112	ITGA1	0.499628	268	141	0.582414	-0.0827859	-0.186579	0.004	B cells and plasmocytes--NK and T cells	0.0405926	-0.259635
BCST-1	POSTN-ITGB5	NK and T cells	0.00235046	POSTN	Endothelial cells and fibroblasts	0.142828	ITGB5	0.145178	305	515	0.175455	-0.0302766	-0.167985	0	NK and T cells--Endothelial cells and fibroblasts	0	-0.259645
BCST-1	COL4A2-ITGA11	B cells and plasmocytes	0.457516	COL4A2	NK and T cells	0.0203289	ITGA11	0.477845	268	141	0.557955	-0.08011	-0.187307	0.004	B cells and plasmocytes--NK and T cells	0.0405926	-0.260647
BCST-1	FN1-ITGB6	B cells and plasmocytes	0.38102	FN1	NK and T cells	0.243698	ITGB6	0.624718	268	141	0.725524	-0.100806	-0.187891	0	B cells and plasmocytes--NK and T cells	0	-0.26146
BCST-1	COL1A2-CD44	B cells and plasmocytes	0.903158	COL1A2	NK and T cells	0.22078	CD44	1.12394	268	141	1.29424	-0.170306	-0.187953	0	B cells and plasmocytes--NK and T cells	0	-0.261546
BCST-1	LAMC2-ITGAV	NK and T cells	0.0428854	LAMC2	Endothelial cells and fibroblasts	0.332998	ITGAV	0.375884	305	515	0.435222	-0.0593385	-0.169529	0	NK and T cells--Endothelial cells and fibroblasts	0	-0.262032
BCST-1	LAMC3-SV2A	Endothelial cells and fibroblasts	0.0975701	LAMC3	NK and T cells	0.0117606	SV2A	0.109331	515	305	0.135488	-0.0261576	-0.169871	0	Endothelial cells and fibroblasts--NK and T cells	0	-0.262562
BCST-1	COL4A2-ITGA9	B cells and plasmocytes	0.457516	COL4A2	NK and T cells	0.00899689	ITGA9	0.466513	268	141	0.545857	-0.0793444	-0.189107	0.004	B cells and plasmocytes--NK and T cells	0.0405926	-0.263152
BCST-1	LAMB3-ITGA2	B cells and plasmocytes	0.393846	LAMB3	NK and T cells	0.0861606	ITGA2	0.480007	268	141	0.561368	-0.0813611	-0.189383	0	B cells and plasmocytes--NK and T cells	0	-0.263537
BCST-1	COL6A2-ITGA2	B cells and plasmocytes	0.252071	COL6A2	NK and T cells	0.0861606	ITGA2	0.338232	268	141	0.399835	-0.0616033	-0.189758	0	B cells and plasmocytes--NK and T cells	0	-0.264059
BCST-1	COL1A2-ITGA3	B cells and plasmocytes	0.85493	COL1A2	Fibroblasts and smooth muscel cells	0.711555	ITGA3	1.56649	72	63	1.93236	-0.365878	-0.28635	0	B cells and plasmocytes--Fibroblasts and smooth muscel cells	0	-0.265255
BCST-1	LAMC2-ITGA2	NK and T cells	0.0428854	LAMC2	Endothelial cells and fibroblasts	0.133218	ITGA2	0.176104	305	515	0.211083	-0.0349794	-0.17209	0	NK and T cells--Endothelial cells and fibroblasts	0	-0.265991
BCST-1	FN1-ITGB8	Endothelial cells and fibroblasts	0.839343	FN1	NK and T cells	0.0417693	ITGB8	0.881112	515	305	1.00587	-0.124762	-0.172698	0	Endothelial cells and fibroblasts--NK and T cells	0	-0.26693
BCST-1	LAMB3-ITGB8	B cells and plasmocytes	0.393846	LAMB3	NK and T cells	0.0460311	ITGB8	0.439877	268	141	0.516733	-0.0768557	-0.192015	0	B cells and plasmocytes--NK and T cells	0	-0.267199
BCST-1	HLA-DRB1-CD4	Endothelial cells and fibroblasts	0.191732	HLA-DRB1	NK and T cells	0.010164	CD4	0.201896	515	305	0.240377	-0.0384811	-0.173082	0	Endothelial cells and fibroblasts--NK and T cells	0	-0.267524
BCST-1	COL6A5-ITGA11	NK and T cells	0.015013	COL6A5	Endothelial cells and fibroblasts	0.0701453	ITGA11	0.0851583	305	515	0.108787	-0.0236287	-0.173273	0	NK and T cells--Endothelial cells and fibroblasts	0	-0.267819
BCST-1	COL6A2-ITGB8	B cells and plasmocytes	0.252071	COL6A2	NK and T cells	0.0460311	ITGB8	0.298102	268	141	0.3552	-0.0570979	-0.193362	0.004	B cells and plasmocytes--NK and T cells	0.0405926	-0.269074
BCST-1	ANGPTL4-CDH11	NK and T cells	0.0394442	ANGPTL4	Endothelial cells and fibroblasts	0.110142	CDH11	0.149586	305	515	0.181866	-0.0322796	-0.17547	0	NK and T cells--Endothelial cells and fibroblasts	0	-0.271216
BCST-1	FN1-SDC4	Epithelial and lymphoid cells	0.297954	FN1	NK and T cells	1.69776	SDC4	1.99572	99	47	2.31858	-0.322867	-0.206719	0	Epithelial and lymphoid cells--NK and T cells	0	-0.271292
BCST-1	LAMC3-ITGA9	Endothelial cells and fibroblasts	0.0975701	LAMC3	NK and T cells	0.00638848	ITGA9	0.103959	515	305	0.130361	-0.0264021	-0.175618	0	Endothelial cells and fibroblasts--NK and T cells	0	-0.271445
BCST-1	LAMA5-ITGB8	NK and T cells	0.959822	LAMA5	Epithelial and lymphoid cells	0.0543653	ITGB8	1.01419	47	99	1.18602	-0.171829	-0.206917	0	NK and T cells--Epithelial and lymphoid cells	0	-0.271552
BCST-1	LAMC2-ITGA7	Endothelial cells and fibroblasts	0.0829575	LAMC2	NK and T cells	0.0106263	ITGA7	0.0935838	515	305	0.118801	-0.0252173	-0.176662	0	Endothelial cells and fibroblasts--NK and T cells	0	-0.273057
BCST-1	COL1A1-ITGAV	B cells and plasmocytes	0.693169	COL1A1	NK and T cells	0.256082	ITGAV	0.949251	268	141	1.10275	-0.153501	-0.196979	0	B cells and plasmocytes--NK and T cells	0	-0.274107
BCST-1	COL6A2-SDC4	Epithelial and lymphoid cells	0.27391	COL6A2	NK and T cells	1.69776	SDC4	1.97167	99	47	2.29552	-0.323849	-0.209544	0	Epithelial and lymphoid cells--NK and T cells	0	-0.275
BCST-1	FN1-ITGA4	Endothelial cells and fibroblasts	0.839343	FN1	NK and T cells	0.0082512	ITGA4	0.847594	515	305	0.972282	-0.124688	-0.178343	0	Endothelial cells and fibroblasts--NK and T cells	0	-0.275656
BCST-1	FN1-ITGB8	Epithelial and basal cells	0.190934	FN1	NK and T cells	0.0438471	ITGB8	0.234781	854	808	0.276553	-0.0417724	-0.169637	0	Epithelial and basal cells--NK and T cells	0	-0.276108
BCST-1	FN1-ITGB7	Endothelial cells and fibroblasts	0.839343	FN1	NK and T cells	0.0329082	ITGB7	0.872251	515	305	1.00058	-0.128334	-0.178869	0	Endothelial cells and fibroblasts--NK and T cells	0	-0.276469
BCST-1	WNT7B-FZD6	B cells and plasmocytes	0.183233	WNT7B	NK and T cells	0.156988	FZD6	0.340221	268	141	0.405269	-0.0650479	-0.198823	0.004	B cells and plasmocytes--NK and T cells	0.0405926	-0.276673
BCST-1	LAMC2-SV2A	Endothelial cells and fibroblasts	0.0829575	LAMC2	NK and T cells	0.0117606	SV2A	0.094718	515	305	0.120441	-0.0257227	-0.179004	0	Endothelial cells and fibroblasts--NK and T cells	0	-0.276678
BCST-1	LAMA2-ITGA3	Fibroblasts and smooth muscel cells	0.00575635	LAMA2	B cells and plasmocytes	0.835165	ITGA3	0.840922	63	72	1.05773	-0.216809	-0.299153	0	Fibroblasts and smooth muscel cells--B cells and plasmocytes	0	-0.277114
BCST-1	FN1-ITGB7	Epithelial and basal cells	0.190934	FN1	NK and T cells	0.0385929	ITGB7	0.229527	854	808	0.270933	-0.0414062	-0.170763	0	Epithelial and basal cells--NK and T cells	0	-0.277941
BCST-1	WNT10A-FZD6	B cells and plasmocytes	0.140264	WNT10A	NK and T cells	0.156988	FZD6	0.297253	268	141	0.356319	-0.0590667	-0.199987	0	B cells and plasmocytes--NK and T cells	0	-0.278293
BCST-1	LAMA5-DAG1	NK and T cells	0.959822	LAMA5	Epithelial and lymphoid cells	0.215487	DAG1	1.17531	47	99	1.37729	-0.201981	-0.212106	0	NK and T cells--Epithelial and lymphoid cells	0	-0.278362
BCST-1	PTN-ITGAV	NK and T cells	0.0449147	PTN	Endothelial cells and fibroblasts	0.332998	ITGAV	0.377913	305	515	0.441611	-0.0636983	-0.18051	0	NK and T cells--Endothelial cells and fibroblasts	0	-0.279005
BCST-1	COL6A3-ITGA3	B cells and plasmocytes	0.181064	COL6A3	Fibroblasts and smooth muscel cells	0.711555	ITGA3	0.89262	72	63	1.12321	-0.230587	-0.301355	0	B cells and plasmocytes--Fibroblasts and smooth muscel cells	0	-0.279154
BCST-1	MDK-ITGA4	Monocytes and macrophages	0.836022	MDK	Epithelial and lymphoid cells	0	ITGA4	0.836022	7	5	1.35733	-0.521312	-0.638717	0	Monocytes and macrophages--Epithelial and lymphoid cells	0	-0.279318
BCST-1	COL4A2-ITGA10	B cells and plasmocytes	0.457516	COL4A2	NK and T cells	0.000998294	ITGA10	0.458514	268	141	0.542102	-0.0835877	-0.201208	0	B cells and plasmocytes--NK and T cells	0	-0.279992
BCST-1	FN1-CD44	B cells and plasmocytes	0.38102	FN1	NK and T cells	0.22078	CD44	0.601801	268	141	0.706926	-0.105125	-0.201375	0	B cells and plasmocytes--NK and T cells	0	-0.280224
BCST-1	LAMA3-ITGA3	Fibroblasts and smooth muscel cells	0	LAMA3	B cells and plasmocytes	0.835165	ITGA3	0.835165	63	72	1.05351	-0.218344	-0.302736	0	Fibroblasts and smooth muscel cells--B cells and plasmocytes	0	-0.280434
BCST-1	CTSG-F2RL1	B cells and plasmocytes	0.00454824	CTSG	Epithelial and basal cells	0.130004	F2RL1	0.134552	96	141	0.182175	-0.0476223	-0.266679	0	B cells and plasmocytes--Epithelial and basal cells	0	-0.281906
BCST-1	FN1-ITGA2B	Endothelial cells and fibroblasts	0.839343	FN1	NK and T cells	0.0018948	ITGA2B	0.841238	515	305	0.968763	-0.127525	-0.183311	0	Endothelial cells and fibroblasts--NK and T cells	0	-0.283334
BCST-1	ANGPTL4-ITGAV	NK and T cells	0.0394442	ANGPTL4	Endothelial cells and fibroblasts	0.332998	ITGAV	0.372443	305	515	0.436728	-0.0642853	-0.184052	0	NK and T cells--Endothelial cells and fibroblasts	0	-0.28448
BCST-1	THBS2-ITGA3	Fibroblasts and smooth muscel cells	0.152909	THBS2	B cells and plasmocytes	0.835165	ITGA3	0.988074	63	72	1.24743	-0.259358	-0.308436	0	Fibroblasts and smooth muscel cells--B cells and plasmocytes	0	-0.285714
BCST-1	LAMC2-ITGA9	Endothelial cells and fibroblasts	0.0829575	LAMC2	NK and T cells	0.00638848	ITGA9	0.089346	515	305	0.115313	-0.0259672	-0.185412	0	Endothelial cells and fibroblasts--NK and T cells	0	-0.286582
BCST-1	LAMC3-SV2C	Endothelial cells and fibroblasts	0.0975701	LAMC3	NK and T cells	0.0044007	SV2C	0.101971	515	305	0.129764	-0.0277932	-0.186006	0	Endothelial cells and fibroblasts--NK and T cells	0	-0.2875
BCST-1	LAMA5-SV2A	NK and T cells	0.959822	LAMA5	Epithelial and lymphoid cells	0.025997	SV2A	0.985819	47	99	1.1647	-0.178882	-0.220013	0	NK and T cells--Epithelial and lymphoid cells	0	-0.288739
BCST-1	LAMB3-ITGA1	B cells and plasmocytes	0.393846	LAMB3	NK and T cells	0.042112	ITGA1	0.435958	268	141	0.518882	-0.0829237	-0.207544	0	B cells and plasmocytes--NK and T cells	0	-0.288808
BCST-1	LAMB3-SV2A	B cells and plasmocytes	0.393846	LAMB3	NK and T cells	0.0142885	SV2A	0.408134	268	141	0.48756	-0.0794258	-0.209527	0	B cells and plasmocytes--NK and T cells	0	-0.291567
BCST-1	EFNB2-EPHB3	Epithelial and basal cells	0.0899839	EFNB2	Fibroblasts and smooth muscel cells	0.00794093	EPHB3	0.0979248	131	179	0.140604	-0.0426789	-0.281707	0	Epithelial and basal cells--Fibroblasts and smooth muscel cells	0	-0.292798
BCST-1	LAMB3-ITGA9	B cells and plasmocytes	0.393846	LAMB3	NK and T cells	0.00899689	ITGA9	0.402843	268	141	0.482325	-0.0794821	-0.211717	0	B cells and plasmocytes--NK and T cells	0	-0.294615
BCST-1	COL6A2-ITGA1	B cells and plasmocytes	0.252071	COL6A2	NK and T cells	0.042112	ITGA1	0.294183	268	141	0.357349	-0.0631659	-0.21443	0.004	B cells and plasmocytes--NK and T cells	0.0405926	-0.29839
BCST-1	WNT7B-LRP5	B cells and plasmocytes	0.183233	WNT7B	NK and T cells	0.329693	LRP5	0.512926	268	141	0.61118	-0.0982537	-0.214501	0	B cells and plasmocytes--NK and T cells	0	-0.29849
BCST-1	EFNA4-EPHA1	B cells and plasmocytes	0.102562	EFNA4	Epithelial and basal cells	0.189	EPHA1	0.291562	96	141	0.37701	-0.0854481	-0.284779	0	B cells and plasmocytes--Epithelial and basal cells	0	-0.30104
BCST-1	WNT10A-LRP5	B cells and plasmocytes	0.140264	WNT10A	NK and T cells	0.329693	LRP5	0.469958	268	141	0.56223	-0.0922725	-0.216478	0	B cells and plasmocytes--NK and T cells	0	-0.301241
BCST-1	COL6A2-ITGA11	B cells and plasmocytes	0.252071	COL6A2	NK and T cells	0.0203289	ITGA11	0.2724	268	141	0.33289	-0.06049	-0.217147	0	B cells and plasmocytes--NK and T cells	0	-0.302172
BCST-1	WNT5A-FZD9	Fibroblasts and smooth muscel cells	0.999139	WNT5A	Epithelial and lymphoid cells	0	FZD9	0.999139	26	44	1.28308	-0.28394	-0.33151	0	Fibroblasts and smooth muscel cells--Epithelial and lymphoid cells	0	-0.303143
BCST-1	LAMC2-SV2C	Endothelial cells and fibroblasts	0.0829575	LAMC2	NK and T cells	0.0044007	SV2C	0.0873582	515	305	0.114716	-0.0273583	-0.196634	0	Endothelial cells and fibroblasts--NK and T cells	0	-0.303927
BCST-1	EFNB2-EPHB2	Epithelial and basal cells	0.0899839	EFNB2	Fibroblasts and smooth muscel cells	0.00868332	EPHB2	0.0986672	131	179	0.14337	-0.0447033	-0.2928	0	Epithelial and basal cells--Fibroblasts and smooth muscel cells	0	-0.304328
BCST-1	LAMA5-ITGA9	NK and T cells	0.959822	LAMA5	Epithelial and lymphoid cells	0	ITGA9	0.959822	47	99	1.14469	-0.184865	-0.231962	0	NK and T cells--Epithelial and lymphoid cells	0	-0.30442
BCST-1	LAMA5-SV2C	NK and T cells	0.959822	LAMA5	Epithelial and lymphoid cells	0	SV2C	0.959822	47	99	1.14469	-0.184865	-0.231962	0	NK and T cells--Epithelial and lymphoid cells	0	-0.30442
BCST-1	SEMA3B-PLXNA1	NK and T cells	0.0218488	SEMA3B	B cells and plasmocytes	0.191724	PLXNA1	0.213573	141	268	0.265308	-0.0517349	-0.220312	0	NK and T cells--B cells and plasmocytes	0	-0.306575
BCST-1	ADGRE5-CD55	Endothelial cells and fibroblasts	0.202521	ADGRE5	NK and T cells	0.16893	CD55	0.371451	515	305	0.441039	-0.0695884	-0.198626	0	Endothelial cells and fibroblasts--NK and T cells	0	-0.307006
BCST-1	LAMA5-ITGA1	NK and T cells	0.959822	LAMA5	Epithelial and lymphoid cells	0.0955415	ITGA1	1.05536	47	99	1.25883	-0.203469	-0.234021	0	NK and T cells--Epithelial and lymphoid cells	0	-0.307122
BCST-1	COL6A2-ITGA9	B cells and plasmocytes	0.252071	COL6A2	NK and T cells	0.00899689	ITGA9	0.261068	268	141	0.320792	-0.0597243	-0.220838	0.004	B cells and plasmocytes--NK and T cells	0.0405926	-0.307308
BCST-1	LAMA5-ITGA2	NK and T cells	0.959822	LAMA5	Epithelial and lymphoid cells	0.0396053	ITGA2	0.999427	47	99	1.19355	-0.194121	-0.234581	0	NK and T cells--Epithelial and lymphoid cells	0	-0.307858
BCST-1	WNT3-LRP5	B cells and plasmocytes	0.0172121	WNT3	NK and T cells	0.329693	LRP5	0.346905	268	141	0.421129	-0.0742241	-0.221672	0.004	B cells and plasmocytes--NK and T cells	0.0405926	-0.308469
BCST-1	LAMC1-ITGA3	B cells and plasmocytes	0.196246	LAMC1	Fibroblasts and smooth muscel cells	0.711555	ITGA3	0.907802	72	63	1.16953	-0.261726	-0.33308	0	B cells and plasmocytes--Fibroblasts and smooth muscel cells	0	-0.308543
BCST-1	WNT5A-FZD8	Fibroblasts and smooth muscel cells	0.999139	WNT5A	Epithelial and lymphoid cells	0	FZD8	0.999139	26	44	1.28897	-0.289828	-0.337638	0	Fibroblasts and smooth muscel cells--Epithelial and lymphoid cells	0	-0.308747
BCST-1	COL9A1-ITGA11	NK and T cells	0.00764219	COL9A1	Endothelial cells and fibroblasts	0.0701453	ITGA11	0.0777875	305	515	0.104194	-0.0264067	-0.199788	0	NK and T cells--Endothelial cells and fibroblasts	0	-0.308802
BCST-1	WNT4-LRP5	B cells and plasmocytes	0.00321417	WNT4	NK and T cells	0.329693	LRP5	0.332907	268	141	0.4052	-0.0722923	-0.222795	0.004	B cells and plasmocytes--NK and T cells	0.0405926	-0.310032
BCST-1	COL6A3-ITGA2	B cells and plasmocytes	0.207137	COL6A3	NK and T cells	0.0861606	ITGA2	0.293297	268	141	0.359054	-0.0657565	-0.223043	0.004	B cells and plasmocytes--NK and T cells	0.0405926	-0.310376
BCST-1	TGFB1-TGFBR2	B cells and plasmocytes	0.139678	TGFB1	NK and T cells	0.218518	TGFBR2	0.358196	268	141	0.434844	-0.0766479	-0.223153	0	B cells and plasmocytes--NK and T cells	0	-0.310529
BCST-1	COL1A2-ITGA2	B cells and plasmocytes	0.903158	COL1A2	NK and T cells	0.0861606	ITGA2	0.989318	268	141	1.17186	-0.182542	-0.223515	0	B cells and plasmocytes--NK and T cells	0	-0.311033
BCST-1	WNT8B-LRP5	B cells and plasmocytes	0.00177353	WNT8B	NK and T cells	0.329693	LRP5	0.331467	268	141	0.404132	-0.0726651	-0.224552	0.004	B cells and plasmocytes--NK and T cells	0.0405926	-0.312476
BCST-1	SEMA3A-PLXNA1	NK and T cells	0.0389989	SEMA3A	B cells and plasmocytes	0.191724	PLXNA1	0.230723	141	268	0.286507	-0.0557835	-0.224869	0	NK and T cells--B cells and plasmocytes	0	-0.312917
BCST-1	COL1A2-ITGB8	B cells and plasmocytes	0.903158	COL1A2	NK and T cells	0.0460311	ITGB8	0.949189	268	141	1.12723	-0.178037	-0.226126	0	B cells and plasmocytes--NK and T cells	0	-0.314667
BCST-1	WNT3A-LRP5	B cells and plasmocytes	0	WNT3A	NK and T cells	0.329693	LRP5	0.329693	268	141	0.402873	-0.0731795	-0.226886	0.004	B cells and plasmocytes--NK and T cells	0.0405926	-0.315724
BCST-1	LAMA5-ITGA7	NK and T cells	0.959822	LAMA5	Epithelial and lymphoid cells	0.00516982	ITGA7	0.964992	47	99	1.15839	-0.193403	-0.240742	0	NK and T cells--Epithelial and lymphoid cells	0	-0.315943
BCST-1	COL1A1-CD44	B cells and plasmocytes	0.693169	COL1A1	NK and T cells	0.22078	CD44	0.913949	268	141	1.08712	-0.173171	-0.227481	0	B cells and plasmocytes--NK and T cells	0	-0.316551
BCST-1	WNT9A-LRP5	B cells and plasmocytes	0.00155927	WNT9A	NK and T cells	0.329693	LRP5	0.331252	268	141	0.405215	-0.0739626	-0.228365	0.004	B cells and plasmocytes--NK and T cells	0.0405926	-0.317782
BCST-1	LAMB3-SV2C	B cells and plasmocytes	0.393846	LAMB3	NK and T cells	0.00249284	SV2C	0.396339	268	141	0.481703	-0.0853644	-0.228958	0	B cells and plasmocytes--NK and T cells	0	-0.318607
BCST-1	WNT5A-FZD1	Fibroblasts and smooth muscel cells	0.999139	WNT5A	Epithelial and lymphoid cells	0.0126909	FZD1	1.01183	26	44	1.31607	-0.304237	-0.348954	0	Fibroblasts and smooth muscel cells--Epithelial and lymphoid cells	0	-0.319095
BCST-1	LRRC4B-PTPRF	Epithelial and lymphoid cells	0	LRRC4B	Monocytes and macrophages	0.734729	PTPRF	0.734729	5	7	1.28505	-0.550319	-0.730556	0	Epithelial and lymphoid cells--Monocytes and macrophages	0	-0.31948
BCST-1	WNT2B-LRP5	B cells and plasmocytes	0	WNT2B	NK and T cells	0.329693	LRP5	0.329693	268	141	0.404075	-0.074382	-0.230332	0.004	B cells and plasmocytes--NK and T cells	0.0405926	-0.320519
BCST-1	FN1-ITGA5	Epithelial and basal cells	0.190934	FN1	NK and T cells	0.0453304	ITGA5	0.236264	854	808	0.285448	-0.0491836	-0.19694	0	Epithelial and basal cells--NK and T cells	0	-0.320548
BCST-1	COL6A3-ITGB8	B cells and plasmocytes	0.207137	COL6A3	NK and T cells	0.0460311	ITGB8	0.253168	268	141	0.314419	-0.0612511	-0.230736	0.004	B cells and plasmocytes--NK and T cells	0.0405926	-0.321081
BCST-1	WNT6-FZD6	B cells and plasmocytes	0.0318798	WNT6	NK and T cells	0.156988	FZD6	0.188868	268	141	0.239215	-0.0503466	-0.231788	0	B cells and plasmocytes--NK and T cells	0	-0.322545
BCST-1	FN1-ITGA8	Epithelial and basal cells	0.190934	FN1	NK and T cells	0.013812	ITGA8	0.204746	854	808	0.249756	-0.0450101	-0.198742	0	Epithelial and basal cells--NK and T cells	0	-0.323481
BCST-1	COL6A1-ITGA10	B cells and plasmocytes	0.186919	COL6A1	NK and T cells	0.000998294	ITGA10	0.187918	268	141	0.238383	-0.0504651	-0.233	0.004	B cells and plasmocytes--NK and T cells	0.0405926	-0.324232
BCST-1	COL4A1-ITGAV	B cells and plasmocytes	0.382288	COL4A1	NK and T cells	0.256082	ITGAV	0.63837	268	141	0.768324	-0.129953	-0.233888	0	B cells and plasmocytes--NK and T cells	0	-0.325468
BCST-1	COL1A2-ITGA1	B cells and plasmocytes	0.903158	COL1A2	NK and T cells	0.042112	ITGA1	0.94527	268	141	1.12937	-0.184105	-0.234049	0	B cells and plasmocytes--NK and T cells	0	-0.325692
BCST-1	SEMA3C-NRP1	Endothelial cells and fibroblasts	0.263881	SEMA3C	Fibroblasts and smooth muscel cells	0.0446738	NRP1	0.308555	136	138	0.391515	-0.0829605	-0.266707	0	Endothelial cells and fibroblasts--Fibroblasts and smooth muscel cells	0	-0.327346
BCST-1	COL1A2-ITGA11	B cells and plasmocytes	0.903158	COL1A2	NK and T cells	0.0203289	ITGA11	0.923487	268	141	1.10492	-0.181429	-0.23544	0	B cells and plasmocytes--NK and T cells	0	-0.327627
BCST-1	LAMB3-ITGA3	B cells and plasmocytes	0.30191	LAMB3	Fibroblasts and smooth muscel cells	0.711555	ITGA3	1.01347	72	63	1.32343	-0.309961	-0.354311	0	B cells and plasmocytes--Fibroblasts and smooth muscel cells	0	-0.32821
BCST-1	FN1-ITGA2B	Epithelial and basal cells	0.190934	FN1	NK and T cells	0.00414182	ITGA2B	0.195076	854	808	0.239455	-0.044379	-0.202134	0	Epithelial and basal cells--NK and T cells	0	-0.329002
BCST-1	COL1A2-ITGA9	B cells and plasmocytes	0.903158	COL1A2	NK and T cells	0.00899689	ITGA9	0.912155	268	141	1.09282	-0.180663	-0.236944	0	B cells and plasmocytes--NK and T cells	0	-0.32972
BCST-1	WNT2-LRP5	B cells and plasmocytes	0.0221101	WNT2	NK and T cells	0.329693	LRP5	0.351803	268	141	0.432831	-0.0810282	-0.237985	0	B cells and plasmocytes--NK and T cells	0	-0.331168
BCST-1	WNT7B-FZD7	Epithelial and basal cells	0.172888	WNT7B	Fibroblasts and smooth muscel cells	0.00578942	FZD7	0.178677	131	179	0.247792	-0.0691145	-0.319629	0	Epithelial and basal cells--Fibroblasts and smooth muscel cells	0	-0.332213
BCST-1	EFNB2-EPHB1	Epithelial and basal cells	0.0899839	EFNB2	Fibroblasts and smooth muscel cells	0	EPHB1	0.0899839	131	179	0.137206	-0.0472218	-0.320262	0	Epithelial and basal cells--Fibroblasts and smooth muscel cells	0	-0.33287
BCST-1	MDK-ITGA6	Monocytes and macrophages	0.836022	MDK	Epithelial and lymphoid cells	0.156342	ITGA6	0.992364	7	5	1.7527	-0.760332	-0.762172	0	Monocytes and macrophages--Epithelial and lymphoid cells	0	-0.333306
BCST-1	WNT6-LRP5	B cells and plasmocytes	0.0318798	WNT6	NK and T cells	0.329693	LRP5	0.361573	268	141	0.445125	-0.0835524	-0.240029	0	B cells and plasmocytes--NK and T cells	0	-0.334014
BCST-1	COL6A2-ITGA10	B cells and plasmocytes	0.252071	COL6A2	NK and T cells	0.000998294	ITGA10	0.253069	268	141	0.317037	-0.0639677	-0.240224	0	B cells and plasmocytes--NK and T cells	0	-0.334284
BCST-1	GZMA-F2RL1	B cells and plasmocytes	0	GZMA	Epithelial and basal cells	0.130004	F2RL1	0.130004	96	141	0.186413	-0.0564093	-0.316439	0	B cells and plasmocytes--Epithelial and basal cells	0	-0.334508
BCST-1	IL18-IL18R1	B cells and plasmocytes	0.0177387	IL18	NK and T cells	0.00226263	IL18R1	0.0200013	268	141	0.041796	-0.0217947	-0.240767	0	B cells and plasmocytes--NK and T cells	0	-0.335039
BCST-1	FN1-ITGA4	Epithelial and basal cells	0.190934	FN1	NK and T cells	0.00594405	ITGA4	0.196878	854	808	0.242991	-0.0461134	-0.208302	0	Epithelial and basal cells--NK and T cells	0	-0.339042
BCST-1	COL1A2-ITGA10	B cells and plasmocytes	0.903158	COL1A2	NK and T cells	0.000998294	ITGA10	0.904156	268	141	1.08906	-0.184907	-0.243841	0	B cells and plasmocytes--NK and T cells	0	-0.339318
BCST-1	ADM-CALCRL	Epithelial and basal cells	0.189222	ADM	Endothelial cells and fibroblasts	0.079559	CALCRL	0.268781	410	238	0.32884	-0.0600588	-0.217674	0	Epithelial and basal cells--Endothelial cells and fibroblasts	0	-0.339469
BCST-1	COL4A4-ITGA11	NK and T cells	0	COL4A4	Endothelial cells and fibroblasts	0.0701453	ITGA11	0.0701453	305	515	0.0981458	-0.0280006	-0.219795	0	NK and T cells--Endothelial cells and fibroblasts	0	-0.339727
BCST-1	THBS1-CD47	B cells and plasmocytes	0.183584	THBS1	NK and T cells	0.198924	CD47	0.382508	268	141	0.472477	-0.0899689	-0.246665	0	B cells and plasmocytes--NK and T cells	0	-0.343247
BCST-1	FN1-ITGA3	B cells and plasmocytes	0.305967	FN1	Fibroblasts and smooth muscel cells	0.711555	ITGA3	1.01752	72	63	1.35119	-0.333671	-0.376936	0	B cells and plasmocytes--Fibroblasts and smooth muscel cells	0	-0.349168
BCST-1	LAMB1-ITGAV	NK and T cells	0.503206	LAMB1	Epithelial and lymphoid cells	0.132484	ITGAV	0.63569	47	99	0.785221	-0.149531	-0.266939	0	NK and T cells--Epithelial and lymphoid cells	0	-0.350324
BCST-1	COL6A3-ITGA1	B cells and plasmocytes	0.207137	COL6A3	NK and T cells	0.042112	ITGA1	0.249249	268	141	0.316568	-0.067319	-0.254296	0.004	B cells and plasmocytes--NK and T cells	0.0405926	-0.353867
BCST-1	COL6A3-ITGA11	B cells and plasmocytes	0.207137	COL6A3	NK and T cells	0.0203289	ITGA11	0.227466	268	141	0.292109	-0.0646431	-0.25991	0	B cells and plasmocytes--NK and T cells	0	-0.361679
BCST-1	HLA-DRB5-CD4	B cells and plasmocytes	0.0899067	HLA-DRB5	NK and T cells	0.00752668	CD4	0.0974334	268	141	0.13656	-0.039127	-0.260843	0	B cells and plasmocytes--NK and T cells	0	-0.362976
BCST-1	SEMA3G-PLXNA1	NK and T cells	0.00224259	SEMA3G	B cells and plasmocytes	0.191724	PLXNA1	0.193967	141	268	0.252229	-0.0582625	-0.260862	0	NK and T cells--B cells and plasmocytes	0	-0.363003
BCST-1	ENTPD1-ADORA2B	B cells and plasmocytes	0.0390528	ENTPD1	NK and T cells	0.0393692	ADORA2B	0.078422	268	141	0.11393	-0.0355085	-0.261849	0.004	B cells and plasmocytes--NK and T cells	0.0405926	-0.364376
BCST-1	COL6A2-SDC1	Epithelial and lymphoid cells	0.356283	COL6A2	B cells and plasmocytes	1.42668	SDC1	1.78296	20	17	2.28798	-0.505021	-0.342789	0	Epithelial and lymphoid cells--B cells and plasmocytes	0	-0.368201
BCST-1	COL6A3-ITGA9	B cells and plasmocytes	0.207137	COL6A3	NK and T cells	0.00899689	ITGA9	0.216134	268	141	0.280011	-0.0638775	-0.265507	0	B cells and plasmocytes--NK and T cells	0	-0.369467
BCST-1	LAMA5-ITGAV	NK and T cells	0.959822	LAMA5	Epithelial and lymphoid cells	0.132484	ITGAV	1.09231	47	99	1.35107	-0.258767	-0.283366	0	NK and T cells--Epithelial and lymphoid cells	0	-0.371882
BCST-1	ADM-CALCRL	Epithelial and basal cells	0.139324	ADM	Fibroblasts and smooth muscel cells	0.0353907	CALCRL	0.174715	131	179	0.253155	-0.0784399	-0.362366	0	Epithelial and basal cells--Fibroblasts and smooth muscel cells	0	-0.376632
BCST-1	FN1-ITGA8	B cells and plasmocytes	0.38102	FN1	NK and T cells	0.0269161	ITGA8	0.407936	268	141	0.51295	-0.105014	-0.271123	0	B cells and plasmocytes--NK and T cells	0	-0.377282
BCST-1	COL6A1-ITGB1	Fibroblasts and smooth muscel cells	0.125842	COL6A1	Epithelial and lymphoid cells	0.656718	ITGB1	0.78256	26	44	1.07757	-0.29501	-0.416046	0	Fibroblasts and smooth muscel cells--Epithelial and lymphoid cells	0	-0.380446
BCST-1	COL1A1-ITGA2	B cells and plasmocytes	0.693169	COL1A1	NK and T cells	0.0861606	ITGA2	0.779329	268	141	0.964736	-0.185407	-0.276021	0	B cells and plasmocytes--NK and T cells	0	-0.384098
BCST-1	COL4A1-CD44	B cells and plasmocytes	0.382288	COL4A1	NK and T cells	0.22078	CD44	0.603069	268	141	0.752693	-0.149624	-0.27836	0	B cells and plasmocytes--NK and T cells	0	-0.387352
BCST-1	FN1-ITGB8	B cells and plasmocytes	0.38102	FN1	NK and T cells	0.0460311	ITGB8	0.427051	268	141	0.539907	-0.112856	-0.27992	0	B cells and plasmocytes--NK and T cells	0	-0.389523
BCST-1	RARRES2-CMKLR1	B cells and plasmocytes	0.261263	RARRES2	NK and T cells	0	CMKLR1	0.261263	268	141	0.338917	-0.0776545	-0.280901	0	B cells and plasmocytes--NK and T cells	0	-0.390888
BCST-1	COL1A1-ITGB8	B cells and plasmocytes	0.693169	COL1A1	NK and T cells	0.0460311	ITGB8	0.7392	268	141	0.920101	-0.180902	-0.281626	0	B cells and plasmocytes--NK and T cells	0	-0.391898
BCST-1	LAMA2-SV2C	B cells and plasmocytes	0.0231031	LAMA2	NK and T cells	0.00249284	SV2C	0.0255959	268	141	0.0529828	-0.0273869	-0.28458	0	B cells and plasmocytes--NK and T cells	0	-0.396008
BCST-1	COL9A1-SDC1	Epithelial and lymphoid cells	0.0424791	COL9A1	B cells and plasmocytes	1.42668	SDC1	1.46915	20	17	1.93035	-0.461198	-0.371743	0	Epithelial and lymphoid cells--B cells and plasmocytes	0	-0.399301
BCST-1	COL6A3-ITGA10	B cells and plasmocytes	0.207137	COL6A3	NK and T cells	0.000998294	ITGA10	0.208135	268	141	0.276256	-0.0681208	-0.288151	0	B cells and plasmocytes--NK and T cells	0	-0.400978
BCST-1	LGALS9-HAVCR2	B cells and plasmocytes	0.217124	LGALS9	NK and T cells	0.00149761	HAVCR2	0.218622	268	141	0.28917	-0.0705489	-0.288558	0	B cells and plasmocytes--NK and T cells	0	-0.401544
BCST-1	C3-ITGAX	B cells and plasmocytes	0.187403	C3	NK and T cells	0.00588785	ITGAX	0.193291	268	141	0.258803	-0.0655123	-0.29086	0.004	B cells and plasmocytes--NK and T cells	0.0405926	-0.404748
BCST-1	COL1A1-ITGA1	B cells and plasmocytes	0.693169	COL1A1	NK and T cells	0.042112	ITGA1	0.735281	268	141	0.92225	-0.18697	-0.291416	0	B cells and plasmocytes--NK and T cells	0	-0.40552
BCST-1	HLA-DRB1-CD4	B cells and plasmocytes	0.146579	HLA-DRB1	NK and T cells	0.00752668	CD4	0.154106	268	141	0.211153	-0.0570464	-0.292191	0	B cells and plasmocytes--NK and T cells	0	-0.406599
BCST-1	CDH1-ITGB7	B cells and plasmocytes	0.835924	CDH1	Endothelial cells and fibroblasts	0.0226321	ITGB7	0.858556	69	67	1.03812	-0.179567	-0.247722	0	B cells and plasmocytes--Endothelial cells and fibroblasts	0	-0.406619
BCST-1	LAMC2-SV2C	B cells and plasmocytes	0.0942916	LAMC2	NK and T cells	0.00249284	SV2C	0.0967845	268	141	0.141255	-0.04447	-0.293939	0.004	B cells and plasmocytes--NK and T cells	0.0405926	-0.409032
BCST-1	COL1A1-ITGA11	B cells and plasmocytes	0.693169	COL1A1	NK and T cells	0.0203289	ITGA11	0.713498	268	141	0.897791	-0.184294	-0.2946	0	B cells and plasmocytes--NK and T cells	0	-0.409952
BCST-1	TNFSF12-TNFRSF12A	NK and T cells	0.0326601	TNFSF12	Endothelial cells and fibroblasts	0.132368	TNFRSF12A	0.165028	305	515	0.21883	-0.053802	-0.266642	0	NK and T cells--Endothelial cells and fibroblasts	0	-0.412136
BCST-1	COL6A2-ITGA11	Epithelial and lymphoid cells	0.27391	COL6A2	NK and T cells	0.0250375	ITGA11	0.298947	99	47	0.396038	-0.0970908	-0.314253	0	Epithelial and lymphoid cells--NK and T cells	0	-0.412416
BCST-1	EFNB2-EPHB1	Monocytes and macrophages	0.0378801	EFNB2	NK and T cells	0.00204461	EPHB1	0.0399247	108	45	0.100981	-0.0610564	-0.52241	0	Monocytes and macrophages--NK and T cells	0	-0.412439
BCST-1	COL1A1-ITGA9	B cells and plasmocytes	0.693169	COL1A1	NK and T cells	0.00899689	ITGA9	0.702166	268	141	0.885694	-0.183528	-0.297239	0	B cells and plasmocytes--NK and T cells	0	-0.413624
BCST-1	BTC-EGFR	NK and T cells	0.00904447	BTC	B cells and plasmocytes	0.0726663	EGFR	0.0817107	141	268	0.12344	-0.0417295	-0.298245	0	NK and T cells--B cells and plasmocytes	0	-0.415024
BCST-1	C3-ITGB2	B cells and plasmocytes	0.187403	C3	NK and T cells	0.00842348	ITGB2	0.195827	268	141	0.264171	-0.0683442	-0.299863	0	B cells and plasmocytes--NK and T cells	0	-0.417276
BCST-1	DLL4-NOTCH4	Epithelial and basal cells	0.0180773	DLL4	B cells and plasmocytes	0.00501734	NOTCH4	0.0230946	141	96	0.0625643	-0.0394696	-0.401242	0	Epithelial and basal cells--B cells and plasmocytes	0	-0.424153
BCST-1	COL4A6-ITGB1	Fibroblasts and smooth muscel cells	0.0717335	COL4A6	Epithelial and lymphoid cells	0.656718	ITGB1	0.728451	26	44	1.04268	-0.314229	-0.463933	0	Fibroblasts and smooth muscel cells--Epithelial and lymphoid cells	0	-0.424235
BCST-1	THBS1-CD36	B cells and plasmocytes	0.183584	THBS1	NK and T cells	0.00974067	CD36	0.193325	268	141	0.262437	-0.0691119	-0.30523	0	B cells and plasmocytes--NK and T cells	0	-0.424744
BCST-1	COL1A1-ITGA10	B cells and plasmocytes	0.693169	COL1A1	NK and T cells	0.000998294	ITGA10	0.694167	268	141	0.881938	-0.187771	-0.30619	0	B cells and plasmocytes--NK and T cells	0	-0.42608
BCST-1	TNC-SDC1	Epithelial and lymphoid cells	0.0292909	TNC	B cells and plasmocytes	1.42668	SDC1	1.45597	20	17	1.9511	-0.495134	-0.398587	0	Epithelial and lymphoid cells--B cells and plasmocytes	0	-0.428135
BCST-1	COL4A4-SDC1	Epithelial and lymphoid cells	0	COL4A4	B cells and plasmocytes	1.42668	SDC1	1.42668	20	17	1.91252	-0.485846	-0.398611	0	Epithelial and lymphoid cells--B cells and plasmocytes	0	-0.428161
BCST-1	COL9A2-SDC1	Epithelial and lymphoid cells	0	COL9A2	B cells and plasmocytes	1.42668	SDC1	1.42668	20	17	1.91252	-0.485846	-0.398611	0	Epithelial and lymphoid cells--B cells and plasmocytes	0	-0.428161
BCST-1	COMP-SDC1	Epithelial and lymphoid cells	0	COMP	B cells and plasmocytes	1.42668	SDC1	1.42668	20	17	1.91252	-0.485846	-0.398611	0	Epithelial and lymphoid cells--B cells and plasmocytes	0	-0.428161
BCST-1	THBS4-SDC1	Epithelial and lymphoid cells	0	THBS4	B cells and plasmocytes	1.42668	SDC1	1.42668	20	17	1.91252	-0.485846	-0.398611	0	Epithelial and lymphoid cells--B cells and plasmocytes	0	-0.428161
BCST-1	FN1-ITGA2B	B cells and plasmocytes	0.38102	FN1	NK and T cells	0.00558522	ITGA2B	0.386605	268	141	0.502636	-0.116031	-0.308535	0	B cells and plasmocytes--NK and T cells	0	-0.429344
BCST-1	TNXB-SDC1	Epithelial and lymphoid cells	0	TNXB	B cells and plasmocytes	1.42668	SDC1	1.42668	20	17	1.91714	-0.490464	-0.401917	0	Epithelial and lymphoid cells--B cells and plasmocytes	0	-0.431713
BCST-1	COL6A3-ITGAV	NK and T cells	0.108636	COL6A3	Epithelial and lymphoid cells	0.132484	ITGAV	0.24112	47	99	0.329244	-0.0881238	-0.331518	0	NK and T cells--Epithelial and lymphoid cells	0	-0.435074
BCST-1	FN1-ITGA4	B cells and plasmocytes	0.38102	FN1	NK and T cells	0.00668551	ITGA4	0.387706	268	141	0.506133	-0.118427	-0.313623	0	B cells and plasmocytes--NK and T cells	0	-0.436424
BCST-1	EFNB2-EPHB2	Monocytes and macrophages	0.0378801	EFNB2	NK and T cells	0.00281407	EPHB2	0.0406942	108	45	0.106415	-0.0657208	-0.552985	0	Monocytes and macrophages--NK and T cells	0	-0.436578
BCST-1	C3-C3AR1	B cells and plasmocytes	0.187403	C3	NK and T cells	0.000944549	C3AR1	0.188348	268	141	0.258429	-0.0700811	-0.313877	0	B cells and plasmocytes--NK and T cells	0	-0.436777
BCST-1	COL9A3-SDC1	Epithelial and lymphoid cells	0	COL9A3	B cells and plasmocytes	1.42668	SDC1	1.42668	20	17	1.9245	-0.497826	-0.407174	0	Epithelial and lymphoid cells--B cells and plasmocytes	0	-0.437358
BCST-1	COL6A5-ITGA1	Epithelial and lymphoid cells	0	COL6A5	Epithelial and basal cells	0.00491072	ITGA1	0.00491072	49	29	0.0690058	-0.0640951	-0.687911	0	Epithelial and lymphoid cells--Epithelial and basal cells	0	-0.438119
BCST-1	SEMA5A-PLXNA1	Fibroblasts and smooth muscel cells	0.103506	SEMA5A	B cells and plasmocytes	0.151559	PLXNA1	0.255065	63	72	0.392864	-0.137799	-0.473106	0	Fibroblasts and smooth muscel cells--B cells and plasmocytes	0	-0.438253
BCST-1	COL9A3-ITGA10	B cells and plasmocytes	0.0148471	COL9A3	B cells and plasmocytes	0	ITGA10	0.0148471	132	132	0.0389437	-0.0240967	-0.274787	0	B cells and plasmocytes--B cells and plasmocytes	0	-0.443341
BCST-1	LAMB3-ITGA7	B cells and plasmocytes	0.30191	LAMB3	Fibroblasts and smooth muscel cells	0.0244009	ITGA7	0.326311	72	63	0.494601	-0.16829	-0.480015	0	B cells and plasmocytes--Fibroblasts and smooth muscel cells	0	-0.444653
BCST-1	CDH1-ITGA1	B cells and plasmocytes	0.835924	CDH1	Endothelial cells and fibroblasts	0.220004	ITGA1	1.05593	69	67	1.29567	-0.239741	-0.271905	0	B cells and plasmocytes--Endothelial cells and fibroblasts	0	-0.446313
BCST-1	FN1-ITGA2B	Epithelial and lymphoid cells	0.297954	FN1	NK and T cells	0	ITGA2B	0.297954	99	47	0.403957	-0.106004	-0.340701	0	Epithelial and lymphoid cells--NK and T cells	0	-0.447127
BCST-1	COL6A5-SDC1	Epithelial and lymphoid cells	0	COL6A5	B cells and plasmocytes	1.42668	SDC1	1.42668	20	17	1.94038	-0.513708	-0.418447	0	Epithelial and lymphoid cells--B cells and plasmocytes	0	-0.449467
BCST-1	FN1-ITGA4	Epithelial and lymphoid cells	0.297954	FN1	NK and T cells	0	ITGA4	0.297954	99	47	0.407729	-0.109776	-0.351459	0	Epithelial and lymphoid cells--NK and T cells	0	-0.461244
BCST-1	ANGPTL4-SDC1	Epithelial and lymphoid cells	0	ANGPTL4	B cells and plasmocytes	1.42668	SDC1	1.42668	20	17	1.95708	-0.5304	-0.430201	0	Epithelial and lymphoid cells--B cells and plasmocytes	0	-0.462093
BCST-1	FN1-ITGB7	B cells and plasmocytes	0.38102	FN1	NK and T cells	0.0224585	ITGB7	0.403479	268	141	0.534522	-0.131043	-0.333739	0	B cells and plasmocytes--NK and T cells	0	-0.464416
BCST-1	LAMB3-ITGA9	B cells and plasmocytes	0.30191	LAMB3	Fibroblasts and smooth muscel cells	0.015726	ITGA9	0.317636	72	63	0.491245	-0.173609	-0.501509	0	B cells and plasmocytes--Fibroblasts and smooth muscel cells	0	-0.464564
BCST-1	FN1-ITGA5	B cells and plasmocytes	0.38102	FN1	NK and T cells	0.0334401	ITGA5	0.41446	268	141	0.549249	-0.134789	-0.335714	0	B cells and plasmocytes--NK and T cells	0	-0.467163
BCST-1	FN1-CD44	B cells and plasmocytes	0.305967	FN1	Fibroblasts and smooth muscel cells	0.182078	CD44	0.488044	72	63	0.735032	-0.246988	-0.505907	0	B cells and plasmocytes--Fibroblasts and smooth muscel cells	0	-0.468637
BCST-1	COL6A2-ITGA10	Epithelial and lymphoid cells	0.27391	COL6A2	NK and T cells	0	ITGA10	0.27391	99	47	0.380089	-0.106179	-0.36061	0	Epithelial and lymphoid cells--NK and T cells	0	-0.473255
BCST-1	PTHLH-PTH1R	Endothelial cells and fibroblasts	0.0550893	PTHLH	NK and T cells	0.00226447	PTH1R	0.0573537	515	305	0.0947964	-0.0374426	-0.307955	0	Endothelial cells and fibroblasts--NK and T cells	0	-0.475991
BCST-1	LAMB3-SV2C	B cells and plasmocytes	0.30191	LAMB3	Fibroblasts and smooth muscel cells	0	SV2C	0.30191	72	63	0.477885	-0.175974	-0.523908	0	B cells and plasmocytes--Fibroblasts and smooth muscel cells	0	-0.485312
BCST-1	HLA-DPB1-CD4	B cells and plasmocytes	0.0761312	HLA-DPB1	NK and T cells	0.00752668	CD4	0.0836578	268	141	0.13394	-0.0502824	-0.34912	0	B cells and plasmocytes--NK and T cells	0	-0.485819
BCST-1	LAMA2-ITGA1	Epithelial and lymphoid cells	0	LAMA2	Epithelial and basal cells	0.00491072	ITGA1	0.00491072	49	29	0.0781115	-0.0732008	-0.763619	0	Epithelial and lymphoid cells--Epithelial and basal cells	0	-0.486336
BCST-1	COL6A2-ITGA9	Epithelial and lymphoid cells	0.27391	COL6A2	NK and T cells	0	ITGA9	0.27391	99	47	0.383733	-0.109823	-0.37152	0	Epithelial and lymphoid cells--NK and T cells	0	-0.487573
BCST-1	TNC-ITGB6	Fibroblasts and smooth muscel cells	0	TNC	B cells and plasmocytes	0.17532	ITGB6	0.17532	63	72	0.296653	-0.121332	-0.526764	0	Fibroblasts and smooth muscel cells--B cells and plasmocytes	0	-0.487958
BCST-1	LAMB3-SV2A	B cells and plasmocytes	0.30191	LAMB3	Fibroblasts and smooth muscel cells	0	SV2A	0.30191	72	63	0.483898	-0.181988	-0.538843	0	B cells and plasmocytes--Fibroblasts and smooth muscel cells	0	-0.499148
BCST-1	COL4A1-ITGA2	B cells and plasmocytes	0.382288	COL4A1	NK and T cells	0.0861606	ITGA2	0.468449	268	141	0.630309	-0.16186	-0.361476	0	B cells and plasmocytes--NK and T cells	0	-0.503013
BCST-1	DLL1-NOTCH4	Epithelial and basal cells	0.0223877	DLL1	B cells and plasmocytes	0.00501734	NOTCH4	0.027405	141	96	0.0779232	-0.0505182	-0.481832	0	Epithelial and basal cells--B cells and plasmocytes	0	-0.509345
BCST-1	FN1-ITGB7	Epithelial and lymphoid cells	0.297954	FN1	NK and T cells	0.0107533	ITGB7	0.308707	99	47	0.436398	-0.12769	-0.392235	0	Epithelial and lymphoid cells--NK and T cells	0	-0.514758
BCST-1	BTC-EGFR	Fibroblasts and smooth muscel cells	0	BTC	Monocytes and macrophages	0.0379494	EGFR	0.0379494	24	30	0.133201	-0.0952517	-0.757435	0	Fibroblasts and smooth muscel cells--Monocytes and macrophages	0	-0.51532
BCST-1	LAMB3-ITGA1	B cells and plasmocytes	0.30191	LAMB3	Fibroblasts and smooth muscel cells	0.0435991	ITGA1	0.34551	72	63	0.558048	-0.212538	-0.562736	0	B cells and plasmocytes--Fibroblasts and smooth muscel cells	0	-0.52128
BCST-1	TGFB3-TGFBR2	B cells and plasmocytes	0.0100147	TGFB3	Endothelial cells and fibroblasts	0.291875	TGFBR2	0.301889	69	67	0.418796	-0.116907	-0.368369	0.004	B cells and plasmocytes--Endothelial cells and fibroblasts	0.0381217	-0.522652
BCST-1	COL4A1-ITGB8	B cells and plasmocytes	0.382288	COL4A1	NK and T cells	0.0460311	ITGB8	0.42832	268	141	0.585674	-0.157354	-0.376112	0	B cells and plasmocytes--NK and T cells	0	-0.52338
BCST-1	COL6A1-SDC1	Epithelial and lymphoid cells	0.0424791	COL6A1	B cells and plasmocytes	1.42668	SDC1	1.46915	20	17	2.1125	-0.643344	-0.495689	0	Epithelial and lymphoid cells--B cells and plasmocytes	0	-0.532436
BCST-1	TGFB3-TGFBR1	B cells and plasmocytes	0	TGFB3	Fibroblasts and smooth muscel cells	0.040547	TGFBR1	0.040547	72	63	0.10968	-0.069133	-0.577137	0	B cells and plasmocytes--Fibroblasts and smooth muscel cells	0	-0.53462
BCST-1	LAMC2-ITGB8	Endothelial cells and fibroblasts	0.0624339	LAMC2	Fibroblasts and smooth muscel cells	0.0260617	ITGB8	0.0884957	136	138	0.155613	-0.067117	-0.439428	0	Endothelial cells and fibroblasts--Fibroblasts and smooth muscel cells	0	-0.539337
BCST-1	NFASC-CNTN1	Epithelial and lymphoid cells	0.0065961	NFASC	NK and T cells	0	CNTN1	0.0065961	99	47	0.0418137	-0.0352176	-0.411842	0.002	Epithelial and lymphoid cells--NK and T cells	0.0487111	-0.54049
BCST-1	EFNB1-EPHB3	Epithelial and lymphoid cells	0.254729	EFNB1	Fibroblasts and smooth muscel cells	0	EPHB3	0.254729	44	26	0.435292	-0.180564	-0.593612	0	Epithelial and lymphoid cells--Fibroblasts and smooth muscel cells	0	-0.542818
BCST-1	HLA-DRA-CD4	B cells and plasmocytes	0.271628	HLA-DRA	NK and T cells	0.00752668	CD4	0.279155	268	141	0.397212	-0.118057	-0.391075	0	B cells and plasmocytes--NK and T cells	0	-0.544201
BCST-1	COL4A1-ITGA1	B cells and plasmocytes	0.382288	COL4A1	NK and T cells	0.042112	ITGA1	0.4244	268	141	0.587823	-0.163422	-0.391368	0	B cells and plasmocytes--NK and T cells	0	-0.544609
BCST-1	VSIR-IGSF11	B cells and plasmocytes	0.00743709	VSIR	Fibroblasts and smooth muscel cells	0	IGSF11	0.00743709	72	63	0.0629154	-0.0554784	-0.600631	0	B cells and plasmocytes--Fibroblasts and smooth muscel cells	0	-0.556383
BCST-1	COL4A1-ITGA11	B cells and plasmocytes	0.382288	COL4A1	NK and T cells	0.0203289	ITGA11	0.402617	268	141	0.563364	-0.160746	-0.40034	0	B cells and plasmocytes--NK and T cells	0	-0.557094
BCST-1	HBEGF-EGFR	Fibroblasts and smooth muscel cells	0.0119598	HBEGF	Monocytes and macrophages	0.0379494	EGFR	0.0499092	24	30	0.16597	-0.116061	-0.827173	0	Fibroblasts and smooth muscel cells--Monocytes and macrophages	0	-0.562766
BCST-1	FN1-ITGA8	B cells and plasmocytes	0.305967	FN1	Fibroblasts and smooth muscel cells	0	ITGA8	0.305967	72	63	0.519106	-0.21314	-0.608826	0	B cells and plasmocytes--Fibroblasts and smooth muscel cells	0	-0.563974
BCST-1	COL4A1-ITGA9	B cells and plasmocytes	0.382288	COL4A1	NK and T cells	0.00899689	ITGA9	0.391285	268	141	0.551266	-0.159981	-0.406686	0	B cells and plasmocytes--NK and T cells	0	-0.565925
BCST-1	LAMA4-ITGAV	NK and T cells	0.0178315	LAMA4	Epithelial and lymphoid cells	0.132484	ITGAV	0.150316	47	99	0.238571	-0.088255	-0.435708	0	NK and T cells--Epithelial and lymphoid cells	0	-0.571811
BCST-1	COL9A3-ITGAV	NK and T cells	0.0149201	COL9A3	Epithelial and lymphoid cells	0.132484	ITGAV	0.147404	47	99	0.234754	-0.0873499	-0.436232	0	NK and T cells--Epithelial and lymphoid cells	0	-0.572498
BCST-1	ANGPTL4-CDH11	Fibroblasts and smooth muscel cells	0.0122102	ANGPTL4	B cells and plasmocytes	0.0210251	CDH11	0.0332353	63	72	0.106702	-0.0734666	-0.633576	0	Fibroblasts and smooth muscel cells--B cells and plasmocytes	0	-0.586901
BCST-1	COL4A1-ITGA10	B cells and plasmocytes	0.382288	COL4A1	NK and T cells	0.000998294	ITGA10	0.383287	268	141	0.547511	-0.164224	-0.422025	0	B cells and plasmocytes--NK and T cells	0	-0.58727
BCST-1	COL6A5-ITGAV	NK and T cells	0	COL6A5	Epithelial and lymphoid cells	0.132484	ITGAV	0.132484	47	99	0.21756	-0.0850754	-0.449895	0	NK and T cells--Epithelial and lymphoid cells	0	-0.590429
BCST-1	PROS1-AXL	Fibroblasts and smooth muscel cells	0	PROS1	B cells and plasmocytes	0.0158787	AXL	0.0158787	63	72	0.0815414	-0.0656627	-0.647683	0	Fibroblasts and smooth muscel cells--B cells and plasmocytes	0	-0.599969
BCST-1	DLL3-NOTCH4	Epithelial and basal cells	0.0109611	DLL3	B cells and plasmocytes	0.00501734	NOTCH4	0.0159785	141	96	0.0722007	-0.0562223	-0.570234	0	Epithelial and basal cells--B cells and plasmocytes	0	-0.602795
BCST-1	PTHLH-PTH1R	B cells and plasmocytes	0.0201185	PTHLH	NK and T cells	0.00354666	PTH1R	0.0236651	268	141	0.0673694	-0.0437042	-0.436597	0	B cells and plasmocytes--NK and T cells	0	-0.607547
BCST-1	HLA-DPA1-CD4	B cells and plasmocytes	0.103694	HLA-DPA1	NK and T cells	0.00752668	CD4	0.111221	268	141	0.18692	-0.0756996	-0.441899	0	B cells and plasmocytes--NK and T cells	0	-0.614926
BCST-1	THBS2-CD36	Monocytes and macrophages	0.143935	THBS2	Fibroblasts and smooth muscel cells	0	CD36	0.143935	30	24	0.361884	-0.217949	-0.921034	0	Monocytes and macrophages--Fibroblasts and smooth muscel cells	0	-0.626625
BCST-1	THBS3-ITGAV	NK and T cells	0.0594011	THBS3	Epithelial and lymphoid cells	0.132484	ITGAV	0.191885	47	99	0.310664	-0.118779	-0.492558	0	NK and T cells--Epithelial and lymphoid cells	0	-0.646419
BCST-1	WNT10A-LRP5	Epithelial and lymphoid cells	0.0396985	WNT10A	Fibroblasts and smooth muscel cells	0.211802	LRP5	0.2515	44	26	0.474182	-0.222682	-0.707983	0	Epithelial and lymphoid cells--Fibroblasts and smooth muscel cells	0	-0.647403
BCST-1	NECTIN3-PVR	Monocytes and macrophages	0	NECTIN3	Fibroblasts and smooth muscel cells	0	PVR	0	30	24	0.0986768	-0.0986768	-0.990423	0	Monocytes and macrophages--Fibroblasts and smooth muscel cells	0	-0.673833
BCST-1	HLA-DRB1-CD4	B cells and plasmocytes	0.0851591	HLA-DRB1	Fibroblasts and smooth muscel cells	0.00712417	CD4	0.0922833	72	63	0.219273	-0.12699	-0.731557	0	B cells and plasmocytes--Fibroblasts and smooth muscel cells	0	-0.677664
BCST-1	HLA-DQB1-CD4	B cells and plasmocytes	0.0413902	HLA-DQB1	NK and T cells	0.00752668	CD4	0.0489169	268	141	0.109217	-0.0603002	-0.490494	0	B cells and plasmocytes--NK and T cells	0	-0.682548
BCST-1	IGF2-IGF2R	Epithelial and lymphoid cells	0	IGF2	Endothelial cells and fibroblasts	0.153779	IGF2R	0.153779	24	30	0.337088	-0.183309	-0.784351	0	Epithelial and lymphoid cells--Endothelial cells and fibroblasts	0	-0.785591
BCST-1	ANGPTL4-CDH5	B cells and plasmocytes	0.0329149	ANGPTL4	Endothelial cells and fibroblasts	0.0861108	CDH5	0.119026	69	67	0.224497	-0.105472	-0.567108	0.004	B cells and plasmocytes--Endothelial cells and fibroblasts	0.0381217	-0.804628
BCST-1	COL4A6-ITGA1	Fibroblasts and smooth muscel cells	0.0717335	COL4A6	Epithelial and lymphoid cells	0.0570873	ITGA1	0.128821	26	44	0.323512	-0.194691	-0.888184	0	Fibroblasts and smooth muscel cells--Epithelial and lymphoid cells	0	-0.812184
BCST-1	PVR-TIGIT	Fibroblasts and smooth muscel cells	0	PVR	Epithelial and lymphoid cells	0	TIGIT	0	26	44	0.0925315	-0.0925315	-0.945095	0	Fibroblasts and smooth muscel cells--Epithelial and lymphoid cells	0	-0.864225
BCST-1	TIGIT-PVR	Epithelial and lymphoid cells	0	TIGIT	Fibroblasts and smooth muscel cells	0	PVR	0	44	26	0.0925315	-0.0925315	-0.945095	0	Epithelial and lymphoid cells--Fibroblasts and smooth muscel cells	0	-0.864225
BCST-1	ANXA1-FPR1	Epithelial and lymphoid cells	0.130002	ANXA1	Fibroblasts and smooth muscel cells	0	FPR1	0.130002	44	26	0.36437	-0.234369	-1.01363	0	Epithelial and lymphoid cells--Fibroblasts and smooth muscel cells	0	-0.926896
BCST-1	NECTIN3-PVR	Epithelial and lymphoid cells	0	NECTIN3	Fibroblasts and smooth muscel cells	0	PVR	0	44	26	0.103669	-0.103669	-1.02623	0	Epithelial and lymphoid cells--Fibroblasts and smooth muscel cells	0	-0.938413
BCST-1	INHBB-ACVR1B	Epithelial and lymphoid cells	0	INHBB	Fibroblasts and smooth muscel cells	0.0170596	ACVR1B	0.0170596	44	26	0.144966	-0.127906	-1.06534	0	Epithelial and lymphoid cells--Fibroblasts and smooth muscel cells	0	-0.974178
BCST-1	GDF9-ACVR1B	Epithelial and lymphoid cells	0	GDF9	Fibroblasts and smooth muscel cells	0.0170596	ACVR1B	0.0170596	44	26	0.148704	-0.131644	-1.08719	0	Epithelial and lymphoid cells--Fibroblasts and smooth muscel cells	0	-0.994157
BCST-1	TGFB2-ACVR1B	Epithelial and lymphoid cells	0	TGFB2	Fibroblasts and smooth muscel cells	0.0170596	ACVR1B	0.0170596	44	26	0.154288	-0.137228	-1.11922	0	Epithelial and lymphoid cells--Fibroblasts and smooth muscel cells	0	-1.02345
BCST-1	TGFB1-ACVR1B	Epithelial and lymphoid cells	0.047579	TGFB1	Fibroblasts and smooth muscel cells	0.0170596	ACVR1B	0.0646385	44	26	0.264116	-0.199478	-1.1451	0	Epithelial and lymphoid cells--Fibroblasts and smooth muscel cells	0	-1.04711
BCST-1	PTN-SDC2	B cells and plasmocytes	0.029961	PTN	Monocytes and macrophages	0.182723	SDC2	0.212684	15	16	0.539546	-0.326862	-1.03234	0	B cells and plasmocytes--Monocytes and macrophages	0	-1.27307
BCST-1	COL6A1-ITGB8	Epithelial and lymphoid cells	0.0424791	COL6A1	B cells and plasmocytes	0	ITGB8	0.0424791	20	17	0.246577	-0.204097	-1.28242	0	Epithelial and lymphoid cells--B cells and plasmocytes	0	-1.37749
BCST-1	TNFSF15-TNFRSF25	Epithelial and lymphoid cells	0	TNFSF15	B cells and plasmocytes	0.0704527	TNFRSF25	0.0704527	20	17	0.356095	-0.285642	-1.41996	0	Epithelial and lymphoid cells--B cells and plasmocytes	0	-1.52523
BCST-2	THBS2-ITGB3	NK and T cells	0.430323	THBS2	Endothelial cells and fibroblasts	0.0207031	ITGB3	0.451026	253	395	0.296471	0.154555	0.474904	0	NK and T cells--Endothelial cells and fibroblasts	0	0.68471
BCST-2	PTPRC-MRC1	Epithelial and lymphoid cells	0.303366	PTPRC	Monocytes and macrophages	1.08574	MRC1	1.38911	6	5	0.44455	0.944559	1.45131	0	Epithelial and lymphoid cells--Monocytes and macrophages	0	0.660869
BCST-2	TGFA-ERBB2	Epithelial and lymphoid cells	1.1198	TGFA	Monocytes and macrophages	0.359059	ERBB2	1.47886	6	5	0.486728	0.992136	1.42812	0	Epithelial and lymphoid cells--Monocytes and macrophages	0	0.65031
BCST-2	COL4A1-ITGA11	Epithelial and lymphoid cells	0.99743	COL4A1	Epithelial and lymphoid cells	0.210202	ITGA11	1.20763	7	7	0.242165	0.965466	1.93419	0	Epithelial and lymphoid cells--Epithelial and lymphoid cells	0	0.57186
BCST-2	COL4A1-ITGA10	Epithelial and lymphoid cells	0.99743	COL4A1	Epithelial and lymphoid cells	0	ITGA10	0.99743	7	7	0.187722	0.809708	1.93138	0	Epithelial and lymphoid cells--Epithelial and lymphoid cells	0	0.57103
BCST-2	CORT-SSTR2	Epithelial and lymphoid cells	0	CORT	Epithelial and basal cells	0.0995928	SSTR2	0.0995928	27	47	0.0248693	0.0747235	0.676641	0	Epithelial and lymphoid cells--Epithelial and basal cells	0	0.553856
BCST-2	COL4A1-ITGA9	Epithelial and lymphoid cells	0.99743	COL4A1	Epithelial and lymphoid cells	0	ITGA9	0.99743	7	7	0.200402	0.797028	1.86916	0	Epithelial and lymphoid cells--Epithelial and lymphoid cells	0	0.552634
BCST-2	THBS2-ITGB3	Fibroblasts and smooth muscel cells	0.676124	THBS2	Endothelial cells and fibroblasts	0.0343012	ITGB3	0.710426	184	205	0.497736	0.21269	0.439172	0	Fibroblasts and smooth muscel cells--Endothelial cells and fibroblasts	0	0.541723
BCST-2	INHBA-ACVR2A	NK and T cells	0.703552	INHBA	Endothelial cells and fibroblasts	0.0691628	ACVR2A	0.772715	253	395	0.589371	0.183344	0.340231	0	NK and T cells--Endothelial cells and fibroblasts	0	0.49054
BCST-2	CCL21-ACKR4	Epithelial and basal cells	0.17107	CCL21	Endothelial cells and fibroblasts	0.0092369	ACKR4	0.180307	189	247	0.116101	0.0642064	0.375305	0	Epithelial and basal cells--Endothelial cells and fibroblasts	0	0.489849
BCST-2	BTC-ERBB2	Endothelial cells and fibroblasts	0.0622475	BTC	NK and T cells	0.226574	ERBB2	0.288822	395	253	0.207995	0.0808265	0.336201	0	Endothelial cells and fibroblasts--NK and T cells	0	0.48473
BCST-2	INHBA-ACVR1B	NK and T cells	0.703552	INHBA	Endothelial cells and fibroblasts	0.0995917	ACVR1B	0.803144	253	395	0.615628	0.187515	0.335745	0	NK and T cells--Endothelial cells and fibroblasts	0	0.484073
BCST-2	EDN1-EDNRB	Epithelial and basal cells	0.0795831	EDN1	Epithelial and lymphoid cells	0	EDNRB	0.0795831	47	27	0.0193221	0.060261	0.58979	0	Epithelial and basal cells--Epithelial and lymphoid cells	0	0.482765
BCST-2	CD99-PILRA	Epithelial and lymphoid cells	1.56505	CD99	Monocytes and macrophages	0	PILRA	1.56505	6	5	0.709166	0.855882	1.04106	0	Epithelial and lymphoid cells--Monocytes and macrophages	0	0.474055
BCST-2	IL1B-IL1R2	Endothelial cells and fibroblasts	0.0799395	IL1B	B cells and plasmocytes	0.0690282	IL1R2	0.148968	80	81	0.0718816	0.0770861	0.534543	0	Endothelial cells and fibroblasts--B cells and plasmocytes	0	0.4666
BCST-2	INHBA-ACVR2B	NK and T cells	0.703552	INHBA	Endothelial cells and fibroblasts	0.0427822	ACVR2B	0.746334	253	395	0.577246	0.169088	0.321547	0	NK and T cells--Endothelial cells and fibroblasts	0	0.463602
BCST-2	SPP1-ITGB3	NK and T cells	1.88731	SPP1	Monocytes and macrophages	0.0136778	ITGB3	1.90099	58	115	1.36626	0.534727	0.44857	0	NK and T cells--Monocytes and macrophages	0	0.46275
BCST-2	SPP1-ITGA8	NK and T cells	1.88731	SPP1	Monocytes and macrophages	0	ITGA8	1.88731	58	115	1.35754	0.529775	0.447286	0	NK and T cells--Monocytes and macrophages	0	0.461426
BCST-2	HLA-DRA-CD4	NK and T cells	0.924391	HLA-DRA	Monocytes and macrophages	0.0340446	CD4	0.958436	58	115	0.676457	0.281979	0.446955	0	NK and T cells--Monocytes and macrophages	0	0.461085
BCST-2	CXCL12-ACKR3	Endothelial cells and fibroblasts	0.0215292	CXCL12	NK and T cells	0.423328	ACKR3	0.444857	395	253	0.336713	0.108144	0.319193	0	Endothelial cells and fibroblasts--NK and T cells	0	0.460208
BCST-2	ICAM1-ITGAM	Monocytes and macrophages	0.4752	ICAM1	Monocytes and macrophages	0.176368	ITGAM	0.651568	50	50	0.450848	0.20072	0.448249	0	Monocytes and macrophages--Monocytes and macrophages	0	0.458405
BCST-2	CXCL11-ACKR3	Monocytes and macrophages	0.0618057	CXCL11	Fibroblasts and smooth muscel cells	0.838572	ACKR3	0.900377	32	44	0.544881	0.355496	0.633439	0	Monocytes and macrophages--Fibroblasts and smooth muscel cells	0	0.457107
BCST-2	CXCL11-ACKR3	Endothelial cells and fibroblasts	0.0158189	CXCL11	NK and T cells	0.423328	ACKR3	0.439147	395	253	0.333525	0.105622	0.314563	0	Endothelial cells and fibroblasts--NK and T cells	0	0.453532
BCST-2	PDGFB-PDGFRB	Epithelial and basal cells	0.2946	PDGFB	Epithelial and lymphoid cells	0.291009	PDGFRB	0.585609	47	27	0.367898	0.217711	0.551192	0	Epithelial and basal cells--Epithelial and lymphoid cells	0	0.451171
BCST-2	COL4A2-ITGA10	Fibroblasts and smooth muscel cells	0.37216	COL4A2	Endothelial cells and fibroblasts	0	ITGA10	0.37216	184	205	0.267115	0.105045	0.363044	0	Fibroblasts and smooth muscel cells--Endothelial cells and fibroblasts	0	0.447819
BCST-2	SPP1-ITGA9	NK and T cells	1.88731	SPP1	Monocytes and macrophages	0.0249352	ITGA9	1.91225	58	115	1.3894	0.522851	0.43408	0	NK and T cells--Monocytes and macrophages	0	0.447803
BCST-2	INHBB-ACVR2B	Monocytes and macrophages	0.0249414	INHBB	Monocytes and macrophages	0.101649	ACVR2B	0.126591	50	50	0.0673676	0.0592232	0.437069	0	Monocytes and macrophages--Monocytes and macrophages	0	0.446972
BCST-2	COL6A3-ITGA10	NK and T cells	1.13015	COL6A3	Endothelial cells and fibroblasts	0	ITGA10	1.13015	253	395	0.892775	0.23737	0.30929	0	NK and T cells--Endothelial cells and fibroblasts	0	0.445931
BCST-2	COL6A3-ITGA9	NK and T cells	1.13015	COL6A3	Endothelial cells and fibroblasts	0.0411637	ITGA9	1.17131	253	395	0.927967	0.243342	0.306521	0	NK and T cells--Endothelial cells and fibroblasts	0	0.441939
BCST-2	THY1-ITGB3	NK and T cells	0.331716	THY1	Endothelial cells and fibroblasts	0.0207031	ITGB3	0.352419	253	395	0.265978	0.0864411	0.305903	0	NK and T cells--Endothelial cells and fibroblasts	0	0.441047
BCST-2	SEMA3D-NRP1	Endothelial cells and fibroblasts	0.0211493	SEMA3D	NK and T cells	0.390584	NRP1	0.411733	395	253	0.314622	0.0971113	0.303596	0	Endothelial cells and fibroblasts--NK and T cells	0	0.43772
BCST-2	CXCL12-ACKR3	Monocytes and macrophages	0	CXCL12	Fibroblasts and smooth muscel cells	0.838572	ACKR3	0.838572	32	44	0.517865	0.320707	0.603175	0	Monocytes and macrophages--Fibroblasts and smooth muscel cells	0	0.435268
BCST-2	ICAM1-ITGAX	Monocytes and macrophages	0.4752	ICAM1	Monocytes and macrophages	0.237359	ITGAX	0.712559	50	50	0.506991	0.205568	0.420797	0	Monocytes and macrophages--Monocytes and macrophages	0	0.430331
BCST-2	LAMB2-ITGA7	Fibroblasts and smooth muscel cells	0.514215	LAMB2	Endothelial cells and fibroblasts	0.0176259	ITGA7	0.531841	184	205	0.397294	0.134547	0.345463	0	Fibroblasts and smooth muscel cells--Endothelial cells and fibroblasts	0	0.426132
BCST-2	RARRES2-GPR1	Epithelial and basal cells	0.334208	RARRES2	Fibroblasts and smooth muscel cells	0.00551074	GPR1	0.339719	190	203	0.225108	0.11461	0.435661	0	Epithelial and basal cells--Fibroblasts and smooth muscel cells	0	0.424719
BCST-2	THY1-ITGAX	NK and T cells	0.331716	THY1	Endothelial cells and fibroblasts	0.0486642	ITGAX	0.38038	253	395	0.291788	0.0885913	0.2941	0	NK and T cells--Endothelial cells and fibroblasts	0	0.42403
BCST-2	SEMA3B-NRP1	Endothelial cells and fibroblasts	0.0496097	SEMA3B	NK and T cells	0.390584	NRP1	0.440194	395	253	0.340804	0.0993899	0.29334	0	Endothelial cells and fibroblasts--NK and T cells	0	0.422934
BCST-2	LAMB2-SV2A	Fibroblasts and smooth muscel cells	0.514215	LAMB2	Endothelial cells and fibroblasts	0.102123	SV2A	0.616338	184	205	0.465721	0.150617	0.340549	0	Fibroblasts and smooth muscel cells--Endothelial cells and fibroblasts	0	0.420071
BCST-2	THY1-ITGAM	NK and T cells	0.331716	THY1	Endothelial cells and fibroblasts	0.0263892	ITGAM	0.358105	253	395	0.275773	0.0823322	0.285818	0	NK and T cells--Endothelial cells and fibroblasts	0	0.412088
BCST-2	SEMA7A-PLXNC1	B cells and plasmocytes	0.278521	SEMA7A	Endothelial cells and fibroblasts	0.0985209	PLXNC1	0.377042	81	80	0.243909	0.133133	0.472089	0	B cells and plasmocytes--Endothelial cells and fibroblasts	0	0.412084
BCST-2	RARRES2-CMKLR1	Epithelial and basal cells	0.334208	RARRES2	Fibroblasts and smooth muscel cells	0.0216181	CMKLR1	0.355826	190	203	0.240072	0.115755	0.422645	0	Epithelial and basal cells--Fibroblasts and smooth muscel cells	0	0.41203
BCST-2	SPP1-ITGA4	NK and T cells	1.88731	SPP1	Monocytes and macrophages	0.151032	ITGA4	2.03834	58	115	1.52276	0.515588	0.398048	0	NK and T cells--Monocytes and macrophages	0	0.410631
BCST-2	GAL-GALR2	NK and T cells	0.88584	GAL	Endothelial cells and fibroblasts	0.0120808	GALR2	0.89792	253	395	0.719334	0.178587	0.284474	0	NK and T cells--Endothelial cells and fibroblasts	0	0.410151
BCST-2	ICAM1-SPN	Monocytes and macrophages	0.4752	ICAM1	Monocytes and macrophages	0.0331117	SPN	0.508311	50	50	0.362256	0.146055	0.396118	0	Monocytes and macrophages--Monocytes and macrophages	0	0.405093
BCST-2	POSTN-ITGB3	NK and T cells	0.89331	POSTN	Endothelial cells and fibroblasts	0.0207031	ITGB3	0.914013	253	395	0.734681	0.179332	0.280779	0	NK and T cells--Endothelial cells and fibroblasts	0	0.404823
BCST-2	THBS2-ITGB3	Epithelial and basal cells	0.279873	THBS2	Endothelial cells and fibroblasts	0.020929	ITGB3	0.300802	189	247	0.224913	0.0758888	0.302836	0	Epithelial and basal cells--Endothelial cells and fibroblasts	0	0.395262
BCST-2	COL4A6-ITGA9	NK and T cells	0.258526	COL4A6	Endothelial cells and fibroblasts	0.0411637	ITGA9	0.29969	253	395	0.230818	0.0688716	0.272842	0	NK and T cells--Endothelial cells and fibroblasts	0	0.39338
BCST-2	ICAM1-ITGAL	Monocytes and macrophages	0.4752	ICAM1	Monocytes and macrophages	0.011934	ITGAL	0.487133	50	50	0.350954	0.136179	0.380707	0	Monocytes and macrophages--Monocytes and macrophages	0	0.389333
BCST-2	TNFSF11-TNFRSF11A	NK and T cells	0.0396304	TNFSF11	Endothelial cells and fibroblasts	0.0530325	TNFRSF11A	0.0926629	253	395	0.0600124	0.0326505	0.267895	0	NK and T cells--Endothelial cells and fibroblasts	0	0.386247
BCST-2	GZMA-PARD3	Endothelial cells and fibroblasts	0.0547386	GZMA	NK and T cells	0.195947	PARD3	0.250686	395	253	0.191293	0.0593935	0.267711	0	Endothelial cells and fibroblasts--NK and T cells	0	0.385983
BCST-2	SLURP2-CHRNB4	B cells and plasmocytes	0.0795154	SLURP2	Epithelial and basal cells	0.0103787	CHRNB4	0.0898941	173	183	0.0434405	0.0464536	0.404743	0	B cells and plasmocytes--Epithelial and basal cells	0	0.381865
BCST-2	POSTN-ITGB3	Fibroblasts and smooth muscel cells	1.6025	POSTN	Endothelial cells and fibroblasts	0.0343012	ITGB3	1.6368	184	205	1.30362	0.333179	0.307278	0	Fibroblasts and smooth muscel cells--Endothelial cells and fibroblasts	0	0.379031
BCST-2	INHBA-ACVR2A	B cells and plasmocytes	0.687811	INHBA	Endothelial cells and fibroblasts	0.0718431	ACVR2A	0.759654	81	80	0.53654	0.223115	0.433507	0	B cells and plasmocytes--Endothelial cells and fibroblasts	0	0.378406
BCST-2	COL6A3-ITGA11	NK and T cells	1.13015	COL6A3	Endothelial cells and fibroblasts	0.115453	ITGA11	1.2456	253	395	1.02204	0.223558	0.262123	0	NK and T cells--Endothelial cells and fibroblasts	0	0.377926
BCST-2	ICAM1-ITGB2	Monocytes and macrophages	0.4752	ICAM1	Monocytes and macrophages	0.509606	ITGB2	0.984805	50	50	0.741333	0.243472	0.366687	0	Monocytes and macrophages--Monocytes and macrophages	0	0.374995
BCST-2	ITGB2-ICAM1	Monocytes and macrophages	0.509606	ITGB2	Monocytes and macrophages	0.4752	ICAM1	0.984805	50	50	0.741333	0.243472	0.366687	0	Monocytes and macrophages--Monocytes and macrophages	0	0.374995
BCST-2	HLA-DRB1-CD4	Endothelial cells and fibroblasts	0.480337	HLA-DRB1	Epithelial and basal cells	0.0384705	CD4	0.518807	247	189	0.40716	0.111647	0.287048	0	Endothelial cells and fibroblasts--Epithelial and basal cells	0	0.374656
BCST-2	EREG-ERBB2	NK and T cells	0.459021	EREG	Endothelial cells and fibroblasts	0.187887	ERBB2	0.646908	253	395	0.52426	0.122648	0.258784	0	NK and T cells--Endothelial cells and fibroblasts	0	0.373111
BCST-2	COL6A3-ITGB8	NK and T cells	1.13015	COL6A3	Endothelial cells and fibroblasts	0.150244	ITGB8	1.28039	253	395	1.05511	0.225278	0.257043	0	NK and T cells--Endothelial cells and fibroblasts	0	0.370602
BCST-2	CXCL12-CXCR4	Epithelial and basal cells	0.00679012	CXCL12	NK and T cells	0.0905223	CXCR4	0.0973124	517	687	0.0674771	0.0298353	0.236518	0	Epithelial and basal cells--NK and T cells	0	0.370558
BCST-2	PROS1-AXL	Endothelial cells and fibroblasts	0.099468	PROS1	Fibroblasts and smooth muscel cells	0.200113	AXL	0.299581	205	184	0.224548	0.0750325	0.300054	0	Endothelial cells and fibroblasts--Fibroblasts and smooth muscel cells	0	0.37012
BCST-2	THBS2-CD36	NK and T cells	0.430323	THBS2	Endothelial cells and fibroblasts	0.464692	CD36	0.895015	253	395	0.73374	0.161274	0.25512	0	NK and T cells--Endothelial cells and fibroblasts	0	0.367828
BCST-2	NPB-NPBWR1	NK and T cells	0.129343	NPB	Epithelial and basal cells	0	NPBWR1	0.129343	687	517	0.0950266	0.0343169	0.233839	0	NK and T cells--Epithelial and basal cells	0	0.366362
BCST-2	SPP1-ITGA9	NK and T cells	1.64992	SPP1	Endothelial cells and fibroblasts	0.0411637	ITGA9	1.69108	253	395	1.40261	0.28847	0.253359	0	NK and T cells--Endothelial cells and fibroblasts	0	0.365289
BCST-2	NCAM1-FGFR1	Epithelial and basal cells	0.00508435	NCAM1	NK and T cells	0.0725952	FGFR1	0.0776796	517	687	0.0511734	0.0265061	0.233073	0	Epithelial and basal cells--NK and T cells	0	0.365162
BCST-2	SPP1-ITGB3	NK and T cells	1.64992	SPP1	Endothelial cells and fibroblasts	0.0207031	ITGB3	1.67062	253	395	1.38585	0.284776	0.252971	0	NK and T cells--Endothelial cells and fibroblasts	0	0.36473
BCST-2	SPP1-ITGB6	NK and T cells	1.88731	SPP1	Monocytes and macrophages	0.78138	ITGB6	2.66869	58	115	2.06731	0.601382	0.353299	0	NK and T cells--Monocytes and macrophages	0	0.364468
BCST-2	THY1-ITGB3	Epithelial and basal cells	0.298266	THY1	B cells and plasmocytes	0.0019962	ITGB3	0.300262	183	173	0.206743	0.0935196	0.383916	0	Epithelial and basal cells--B cells and plasmocytes	0	0.362216
BCST-2	PDGFA-PDGFRA	Endothelial cells and fibroblasts	0.245274	PDGFA	B cells and plasmocytes	0.816955	PDGFRA	1.06223	80	81	0.772576	0.289653	0.413541	0	Endothelial cells and fibroblasts--B cells and plasmocytes	0	0.360978
BCST-2	SPP1-ITGA4	NK and T cells	1.64992	SPP1	Endothelial cells and fibroblasts	0.211218	ITGA4	1.86114	253	395	1.5507	0.310441	0.248616	0	NK and T cells--Endothelial cells and fibroblasts	0	0.358451
BCST-2	WNT3-FZD7	Epithelial and basal cells	0.0422857	WNT3	NK and T cells	0.129587	FZD7	0.171872	517	687	0.132106	0.0397662	0.228145	0.004	Epithelial and basal cells--NK and T cells	0.027119	0.35744
BCST-2	GDF11-TGFBR1	Endothelial cells and fibroblasts	0.170362	GDF11	Epithelial and basal cells	0.209135	TGFBR1	0.379497	247	189	0.296757	0.0827398	0.273266	0	Endothelial cells and fibroblasts--Epithelial and basal cells	0	0.356667
BCST-2	TNFSF11-TNFRSF11A	Fibroblasts and smooth muscel cells	0.043965	TNFSF11	Endothelial cells and fibroblasts	0.0610659	TNFRSF11A	0.105031	184	205	0.0678	0.0372308	0.289098	0	Fibroblasts and smooth muscel cells--Endothelial cells and fibroblasts	0	0.356605
BCST-2	SEMA3C-PLXNA4	NK and T cells	1.1985	SEMA3C	Endothelial cells and fibroblasts	0.0127695	PLXNA4	1.21127	253	395	1.00512	0.206143	0.246754	0	NK and T cells--Endothelial cells and fibroblasts	0	0.355767
BCST-2	FGF21-FGFR1	Epithelial and basal cells	0.00193937	FGF21	NK and T cells	0.0725952	FGFR1	0.0745346	517	687	0.0492433	0.0252913	0.225846	0.004	Epithelial and basal cells--NK and T cells	0.027119	0.353839
BCST-2	EFNA3-EPHA3	Endothelial cells and fibroblasts	0.0519686	EFNA3	Epithelial and basal cells	0.0189614	EPHA3	0.0709299	247	189	0.0416961	0.0292338	0.270605	0	Endothelial cells and fibroblasts--Epithelial and basal cells	0	0.353195
BCST-2	CLEC2B-KLRB1	NK and T cells	0.22739	CLEC2B	Epithelial and basal cells	0.0082108	KLRB1	0.235601	687	517	0.187126	0.0484749	0.225063	0	NK and T cells--Epithelial and basal cells	0	0.352611
BCST-2	LAMB2-ITGA9	Fibroblasts and smooth muscel cells	0.514215	LAMB2	Endothelial cells and fibroblasts	0.0217678	ITGA9	0.535983	184	205	0.421907	0.114076	0.285195	0	Fibroblasts and smooth muscel cells--Endothelial cells and fibroblasts	0	0.351791
BCST-2	WNT4-FZD2	Epithelial and basal cells	0.0201373	WNT4	Fibroblasts and smooth muscel cells	0.101708	FZD2	0.121846	190	203	0.0727813	0.0490644	0.36061	0	Epithelial and basal cells--Fibroblasts and smooth muscel cells	0	0.351553
BCST-2	LAMC3-ITGA7	Endothelial cells and fibroblasts	0.221246	LAMC3	Epithelial and lymphoid cells	0	ITGA7	0.221246	23	16	0.0410343	0.180211	1.18763	0	Endothelial cells and fibroblasts--Epithelial and lymphoid cells	0	0.351133
BCST-2	HLA-DPB1-CD4	Endothelial cells and fibroblasts	0.305578	HLA-DPB1	Epithelial and basal cells	0.0384705	CD4	0.344049	247	189	0.268655	0.075394	0.268448	0	Endothelial cells and fibroblasts--Epithelial and basal cells	0	0.350379
BCST-2	SPP1-ITGA8	NK and T cells	1.64992	SPP1	Endothelial cells and fibroblasts	0.0210937	ITGA8	1.67101	253	395	1.39724	0.273777	0.242273	0	NK and T cells--Endothelial cells and fibroblasts	0	0.349306
BCST-2	F11R-JAM2	NK and T cells	0.755664	F11R	Epithelial and basal cells	0.000998004	JAM2	0.756662	687	517	0.634308	0.122353	0.222339	0	NK and T cells--Epithelial and basal cells	0	0.348345
BCST-2	JAM2-F11R	Epithelial and basal cells	0.000998004	JAM2	NK and T cells	0.755664	F11R	0.756662	517	687	0.634308	0.122353	0.222339	0	Epithelial and basal cells--NK and T cells	0	0.348345
BCST-2	WNT4-FZD7	Epithelial and basal cells	0.0129985	WNT4	NK and T cells	0.129587	FZD7	0.142585	517	687	0.107945	0.0346405	0.222291	0.004	Epithelial and basal cells--NK and T cells	0.027119	0.348269
BCST-2	WNT10B-FZD2	Epithelial and basal cells	0.0142379	WNT10B	Fibroblasts and smooth muscel cells	0.101708	FZD2	0.115946	190	203	0.0686722	0.0472742	0.356451	0	Epithelial and basal cells--Fibroblasts and smooth muscel cells	0	0.347499
BCST-2	THY1-ITGB2	NK and T cells	0.331716	THY1	Endothelial cells and fibroblasts	0.189612	ITGB2	0.521328	253	395	0.425891	0.0954367	0.24059	0	NK and T cells--Endothelial cells and fibroblasts	0	0.34688
BCST-2	FGF2-FGFR1	Epithelial and basal cells	0.0420406	FGF2	NK and T cells	0.0725952	FGFR1	0.114636	517	687	0.084184	0.0304518	0.220743	0	Epithelial and basal cells--NK and T cells	0	0.345844
BCST-2	SEMA3C-PLXNA2	NK and T cells	1.1985	SEMA3C	Endothelial cells and fibroblasts	0.131051	PLXNA2	1.32955	253	395	1.11088	0.218669	0.239504	0	NK and T cells--Endothelial cells and fibroblasts	0	0.345314
BCST-2	WNT10B-FZD7	Epithelial and basal cells	0.00763005	WNT10B	NK and T cells	0.129587	FZD7	0.137217	517	687	0.103637	0.0335796	0.220205	0.004	Epithelial and basal cells--NK and T cells	0.027119	0.345001
BCST-2	LAMA3-SV2A	NK and T cells	1.45983	LAMA3	Monocytes and macrophages	0.0623223	SV2A	1.52215	58	115	1.18752	0.334627	0.333309	0	NK and T cells--Monocytes and macrophages	0	0.343846
BCST-2	WNT2B-FZD7	Epithelial and basal cells	0.0165124	WNT2B	NK and T cells	0.129587	FZD7	0.146099	517	687	0.111524	0.034575	0.218417	0.004	Epithelial and basal cells--NK and T cells	0.027119	0.3422
BCST-2	LAMA3-ITGA7	NK and T cells	1.45983	LAMA3	Monocytes and macrophages	0.0148422	ITGA7	1.47467	58	115	1.15243	0.322239	0.330319	0	NK and T cells--Monocytes and macrophages	0	0.340761
BCST-2	LAMC3-SV2A	Endothelial cells and fibroblasts	0.221246	LAMC3	Epithelial and lymphoid cells	0.0888154	SV2A	0.310061	23	16	0.0848216	0.225239	1.14971	0	Endothelial cells and fibroblasts--Epithelial and lymphoid cells	0	0.33992
BCST-2	COL4A2-ITGB8	Fibroblasts and smooth muscel cells	0.37216	COL4A2	Endothelial cells and fibroblasts	0.169305	ITGB8	0.541466	184	205	0.430296	0.111169	0.274573	0	Fibroblasts and smooth muscel cells--Endothelial cells and fibroblasts	0	0.338689
BCST-2	HLA-DRB1-CD4	Endothelial cells and fibroblasts	0.604991	HLA-DRB1	Monocytes and macrophages	0.0555926	CD4	0.660584	55	47	0.434263	0.22632	0.509556	0	Endothelial cells and fibroblasts--Monocytes and macrophages	0	0.338159
BCST-2	EDN1-EDNRB	Epithelial and basal cells	0.0311731	EDN1	Endothelial cells and fibroblasts	0.037995	EDNRB	0.0691681	189	247	0.0413824	0.0277856	0.258854	0	Epithelial and basal cells--Endothelial cells and fibroblasts	0	0.337858
BCST-2	F11R-JAM3	NK and T cells	0.755664	F11R	Epithelial and basal cells	0.0101919	JAM3	0.765855	687	517	0.646146	0.119709	0.214668	0	NK and T cells--Epithelial and basal cells	0	0.336325
BCST-2	JAM3-F11R	Epithelial and basal cells	0.0101919	JAM3	NK and T cells	0.755664	F11R	0.765855	517	687	0.646146	0.119709	0.214668	0	Epithelial and basal cells--NK and T cells	0	0.336325
BCST-2	THBS2-CD36	Fibroblasts and smooth muscel cells	0.676124	THBS2	Endothelial cells and fibroblasts	0.473392	CD36	1.14952	184	205	0.935116	0.214401	0.271578	0	Fibroblasts and smooth muscel cells--Endothelial cells and fibroblasts	0	0.334994
BCST-2	WNT6-FZD7	Epithelial and basal cells	0.0141801	WNT6	NK and T cells	0.129587	FZD7	0.143767	517	687	0.110231	0.0335363	0.213529	0.004	Epithelial and basal cells--NK and T cells	0.027119	0.334542
BCST-2	ICAM1-ITGAX	Fibroblasts and smooth muscel cells	0.245861	ICAM1	B cells and plasmocytes	0.0981118	ITGAX	0.343973	100	90	0.190264	0.15371	0.613108	0	Fibroblasts and smooth muscel cells--B cells and plasmocytes	0	0.334473
BCST-2	LAMB2-ITGB8	Fibroblasts and smooth muscel cells	0.514215	LAMB2	Endothelial cells and fibroblasts	0.169305	ITGB8	0.68352	184	205	0.549462	0.134058	0.270725	0	Fibroblasts and smooth muscel cells--Endothelial cells and fibroblasts	0	0.333942
BCST-2	PDGFC-PDGFRA	Endothelial cells and fibroblasts	0.28188	PDGFC	B cells and plasmocytes	0.816955	PDGFRA	1.09884	80	81	0.819905	0.27893	0.382076	0	Endothelial cells and fibroblasts--B cells and plasmocytes	0	0.333512
BCST-2	WNT9A-FZD7	Epithelial and basal cells	0.0042954	WNT9A	NK and T cells	0.129587	FZD7	0.133882	517	687	0.101847	0.0320347	0.212516	0.004	Epithelial and basal cells--NK and T cells	0.027119	0.332955
BCST-2	WNT2-FZD7	Epithelial and basal cells	0.00221915	WNT2	NK and T cells	0.129587	FZD7	0.131806	517	687	0.100155	0.031651	0.2118	0.004	Epithelial and basal cells--NK and T cells	0.027119	0.331833
BCST-2	WNT10A-FZD7	Epithelial and basal cells	0.00951784	WNT10A	NK and T cells	0.129587	FZD7	0.139105	517	687	0.106505	0.0325993	0.211463	0.004	Epithelial and basal cells--NK and T cells	0.027119	0.331305
BCST-2	AREG-ERBB2	NK and T cells	1.16129	AREG	Endothelial cells and fibroblasts	0.187887	ERBB2	1.34918	253	395	1.1362	0.212982	0.229327	0	NK and T cells--Endothelial cells and fibroblasts	0	0.330641
BCST-2	SPP1-ITGA5	NK and T cells	1.88731	SPP1	Monocytes and macrophages	0.341825	ITGA5	2.22914	58	115	1.76806	0.46108	0.318257	0	NK and T cells--Monocytes and macrophages	0	0.328318
BCST-2	LAMA3-ITGA1	NK and T cells	1.45983	LAMA3	Monocytes and macrophages	0.108161	ITGA1	1.56799	58	115	1.23893	0.329058	0.317028	0	NK and T cells--Monocytes and macrophages	0	0.32705
BCST-2	LAMA3-ITGA9	NK and T cells	1.45983	LAMA3	Monocytes and macrophages	0.0249352	ITGA9	1.48476	58	115	1.17559	0.30917	0.313099	0	NK and T cells--Monocytes and macrophages	0	0.322997
BCST-2	F2-PARD3	Epithelial and basal cells	0.0497765	F2	NK and T cells	0.177279	PARD3	0.227056	517	687	0.183597	0.0434581	0.205691	0.004	Epithelial and basal cells--NK and T cells	0.027119	0.322261
BCST-2	SLURP2-CHRNE	B cells and plasmocytes	0.0795154	SLURP2	Epithelial and basal cells	0.0139132	CHRNE	0.0934285	173	183	0.0527569	0.0406716	0.340563	0	B cells and plasmocytes--Epithelial and basal cells	0	0.321313
BCST-2	COL6A3-ITGA1	NK and T cells	1.13015	COL6A3	Endothelial cells and fibroblasts	0.250165	ITGA1	1.38031	253	395	1.16868	0.211629	0.22257	0	NK and T cells--Endothelial cells and fibroblasts	0	0.320898
BCST-2	IFNE-IFNAR1	Epithelial and basal cells	0.00441893	IFNE	NK and T cells	0.481853	IFNAR1	0.486272	517	687	0.408995	0.0772772	0.203919	0	Epithelial and basal cells--NK and T cells	0	0.319485
BCST-2	PRSS2-PARD3	Epithelial and basal cells	0.00191289	PRSS2	Endothelial cells and fibroblasts	0.202867	PARD3	0.204779	189	247	0.157223	0.0475562	0.244744	0	Epithelial and basal cells--Endothelial cells and fibroblasts	0	0.319441
BCST-2	TGFB2-TGFBR2	Monocytes and macrophages	0.0147557	TGFB2	Endothelial cells and fibroblasts	0.661717	TGFBR2	0.676473	47	55	0.456511	0.219962	0.480524	0	Monocytes and macrophages--Endothelial cells and fibroblasts	0	0.318893
BCST-2	PDGFA-PDGFRB	NK and T cells	0.226947	PDGFA	Epithelial and basal cells	0.101216	PDGFRB	0.328163	687	517	0.271868	0.0562952	0.20337	0	NK and T cells--Epithelial and basal cells	0	0.318626
BCST-2	GAL-GALR2	NK and T cells	0.836697	GAL	Epithelial and basal cells	0.00525652	GALR2	0.841954	687	517	0.718399	0.123555	0.202852	0	NK and T cells--Epithelial and basal cells	0	0.317814
BCST-2	TNC-ITGA2B	NK and T cells	1.09824	TNC	Endothelial cells and fibroblasts	0.00792224	ITGA2B	1.10617	253	395	0.935942	0.170224	0.219485	0	NK and T cells--Endothelial cells and fibroblasts	0	0.31645
BCST-2	TNFSF4-TNFRSF4	Epithelial and basal cells	0.00445357	TNFSF4	Endothelial cells and fibroblasts	0.230192	TNFRSF4	0.234646	189	247	0.183015	0.051631	0.241757	0.004	Epithelial and basal cells--Endothelial cells and fibroblasts	0.0495217	0.315543
BCST-2	SLURP2-CHRNA9	B cells and plasmocytes	0.0795154	SLURP2	Epithelial and basal cells	0	CHRNA9	0.0795154	173	183	0.042548	0.0369673	0.332659	0	B cells and plasmocytes--Epithelial and basal cells	0	0.313856
BCST-2	SEMA3C-NRP2	NK and T cells	1.1985	SEMA3C	Endothelial cells and fibroblasts	0.146004	NRP2	1.3445	253	395	1.14277	0.201732	0.217014	0	NK and T cells--Endothelial cells and fibroblasts	0	0.312887
BCST-2	TNC-ITGA9	NK and T cells	1.09824	TNC	Endothelial cells and fibroblasts	0.0411637	ITGA9	1.13941	253	395	0.966388	0.173019	0.216917	0	NK and T cells--Endothelial cells and fibroblasts	0	0.312749
BCST-2	HLA-DPA1-CD4	Endothelial cells and fibroblasts	0.338927	HLA-DPA1	Epithelial and basal cells	0.0384705	CD4	0.377397	247	189	0.304443	0.0729547	0.239255	0	Endothelial cells and fibroblasts--Epithelial and basal cells	0	0.312277
BCST-2	SPP1-ITGB3	Fibroblasts and smooth muscel cells	2.62189	SPP1	Monocytes and macrophages	0.024791	ITGB3	2.64668	44	32	1.93609	0.71059	0.431887	0	Fibroblasts and smooth muscel cells--Monocytes and macrophages	0	0.311662
BCST-2	IL7-IL7R	Fibroblasts and smooth muscel cells	0.0143718	IL7	NK and T cells	0.256277	IL7R	0.270649	897	479	0.217763	0.0528859	0.222102	0	Fibroblasts and smooth muscel cells--NK and T cells	0	0.311412
BCST-2	TNC-ITGB3	NK and T cells	1.09824	TNC	Endothelial cells and fibroblasts	0.0207031	ITGB3	1.11895	253	395	0.949622	0.169324	0.215765	0	NK and T cells--Endothelial cells and fibroblasts	0	0.311086
BCST-2	THY1-ITGAM	Epithelial and basal cells	0.298266	THY1	B cells and plasmocytes	0.012406	ITGAM	0.310672	183	173	0.227296	0.0833762	0.327392	0	Epithelial and basal cells--B cells and plasmocytes	0	0.308886
BCST-2	ANGPT1-TEK	Epithelial and basal cells	0.219522	ANGPT1	Fibroblasts and smooth muscel cells	0	TEK	0.219522	190	203	0.156607	0.062915	0.316355	0	Epithelial and basal cells--Fibroblasts and smooth muscel cells	0	0.308409
BCST-2	CDH2-CDH2	Fibroblasts and smooth muscel cells	0.0996374	CDH2	Fibroblasts and smooth muscel cells	0.0996374	CDH2	0.199275	383	383	0.151485	0.04779	0.250999	0	Fibroblasts and smooth muscel cells--Fibroblasts and smooth muscel cells	0	0.308204
BCST-2	SPP1-ITGA8	Fibroblasts and smooth muscel cells	2.62189	SPP1	Monocytes and macrophages	0	ITGA8	2.62189	44	32	1.92737	0.694525	0.425003	0	Fibroblasts and smooth muscel cells--Monocytes and macrophages	0	0.306694
BCST-2	WNT7A-FZD7	Epithelial and basal cells	0.0273925	WNT7A	NK and T cells	0.129587	FZD7	0.156979	517	687	0.124646	0.0323337	0.194002	0.004	Epithelial and basal cells--NK and T cells	0.027119	0.303947
BCST-2	IFNE-IFNAR2	Epithelial and basal cells	0.00441893	IFNE	NK and T cells	0.326376	IFNAR2	0.330795	517	687	0.276846	0.0539499	0.19303	0	Epithelial and basal cells--NK and T cells	0	0.302424
BCST-2	SPP1-ITGA9	Fibroblasts and smooth muscel cells	2.62189	SPP1	Monocytes and macrophages	0.0311338	ITGA9	2.65302	44	32	1.95935	0.693676	0.418829	0	Fibroblasts and smooth muscel cells--Monocytes and macrophages	0	0.302239
BCST-2	BMP4-ACVR2A	Epithelial and lymphoid cells	0.30316	BMP4	Endothelial cells and fibroblasts	0.181743	ACVR2A	0.484903	16	23	0.189272	0.295631	1.01577	0	Epithelial and lymphoid cells--Endothelial cells and fibroblasts	0	0.300322
BCST-2	INHBA-ACVR2B	Fibroblasts and smooth muscel cells	0.891282	INHBA	Endothelial cells and fibroblasts	0.0663621	ACVR2B	0.957644	184	205	0.793762	0.163882	0.242892	0	Fibroblasts and smooth muscel cells--Endothelial cells and fibroblasts	0	0.29961
BCST-2	LAMB1-SV2A	NK and T cells	0.594868	LAMB1	Endothelial cells and fibroblasts	0.0833694	SV2A	0.678238	253	395	0.573844	0.104394	0.207797	0.004	NK and T cells--Endothelial cells and fibroblasts	0.0361587	0.299599
BCST-2	BMP4-BMPR2	Epithelial and basal cells	0.138888	BMP4	Fibroblasts and smooth muscel cells	0.449491	BMPR2	0.588379	190	203	0.456587	0.131792	0.306596	0	Epithelial and basal cells--Fibroblasts and smooth muscel cells	0	0.298896
BCST-2	CSF3-CSF3R	Epithelial and basal cells	0.0129876	CSF3	Fibroblasts and smooth muscel cells	0.0333545	CSF3R	0.0463421	190	203	0.0183862	0.0279559	0.305843	0	Epithelial and basal cells--Fibroblasts and smooth muscel cells	0	0.298162
BCST-2	POSTN-ITGB3	Epithelial and basal cells	0.623823	POSTN	Fibroblasts and smooth muscel cells	0.00473475	ITGB3	0.628558	190	203	0.489623	0.138935	0.305251	0	Epithelial and basal cells--Fibroblasts and smooth muscel cells	0	0.297585
BCST-2	SEMA3D-PLXNA1	Epithelial and basal cells	0.0184765	SEMA3D	NK and T cells	0.268989	PLXNA1	0.287466	517	687	0.239744	0.0477217	0.189621	0.004	Epithelial and basal cells--NK and T cells	0.027119	0.297083
BCST-2	POSTN-ITGB3	Epithelial and basal cells	0.582693	POSTN	Endothelial cells and fibroblasts	0.020929	ITGB3	0.603623	189	247	0.501454	0.102169	0.226348	0.004	Epithelial and basal cells--Endothelial cells and fibroblasts	0.0495217	0.295431
BCST-2	SPP1-ITGA4	Fibroblasts and smooth muscel cells	2.62189	SPP1	Monocytes and macrophages	0.19017	ITGA4	2.81206	44	32	2.09271	0.719349	0.409324	0	Fibroblasts and smooth muscel cells--Monocytes and macrophages	0	0.29538
BCST-2	GDF15-TGFBR2	Monocytes and macrophages	0.131601	GDF15	Endothelial cells and fibroblasts	0.661717	TGFBR2	0.793318	47	55	0.556354	0.236964	0.4447	0	Monocytes and macrophages--Endothelial cells and fibroblasts	0	0.295118
BCST-2	TGFA-ERBB2	Endothelial cells and fibroblasts	0.268396	TGFA	NK and T cells	0.226574	ERBB2	0.494971	395	253	0.416348	0.0786229	0.204475	0	Endothelial cells and fibroblasts--NK and T cells	0	0.29481
BCST-2	SEMA3C-PLXNA1	NK and T cells	1.1985	SEMA3C	Endothelial cells and fibroblasts	0.247367	PLXNA1	1.44586	253	395	1.24353	0.202333	0.202383	0	NK and T cells--Endothelial cells and fibroblasts	0	0.291794
BCST-2	TNC-ITGA8	NK and T cells	1.09824	TNC	Endothelial cells and fibroblasts	0.0210937	ITGA8	1.11934	253	395	0.961011	0.158326	0.200657	0	NK and T cells--Endothelial cells and fibroblasts	0	0.289304
BCST-2	HLA-DRA-CD4	Endothelial cells and fibroblasts	1.3895	HLA-DRA	Monocytes and macrophages	0.0555926	CD4	1.44509	55	47	1.04369	0.4014	0.433995	0	Endothelial cells and fibroblasts--Monocytes and macrophages	0	0.288014
BCST-2	TGFB1-ACVR1C	NK and T cells	0.446255	TGFB1	Epithelial and basal cells	0.0137796	ACVR1C	0.460035	687	517	0.393054	0.0669808	0.183771	0	NK and T cells--Epithelial and basal cells	0	0.287918
BCST-2	COL4A1-ITGB1	Epithelial and lymphoid cells	0.99743	COL4A1	Epithelial and lymphoid cells	2.04362	ITGB1	3.04105	7	7	1.50214	1.5389	0.971242	0	Epithelial and lymphoid cells--Epithelial and lymphoid cells	0	0.287156
BCST-2	THY1-ITGAX	Epithelial and basal cells	0.298266	THY1	B cells and plasmocytes	0.0453407	ITGAX	0.343607	183	173	0.259251	0.0843557	0.304289	0	Epithelial and basal cells--B cells and plasmocytes	0	0.287089
BCST-2	IL1A-IL1R2	NK and T cells	0.2295	IL1A	Epithelial and basal cells	0.0785931	IL1R2	0.308093	687	517	0.259479	0.0486148	0.182994	0	NK and T cells--Epithelial and basal cells	0	0.286701
BCST-2	THY1-ITGB2	Epithelial and basal cells	0.298266	THY1	B cells and plasmocytes	0.110265	ITGB2	0.408531	183	173	0.312247	0.0962839	0.302826	0	Epithelial and basal cells--B cells and plasmocytes	0	0.285709
BCST-2	TSLP-IL7R	Fibroblasts and smooth muscel cells	0.0213221	TSLP	NK and T cells	0.256277	IL7R	0.277599	897	479	0.227888	0.0497109	0.203651	0.004	Fibroblasts and smooth muscel cells--NK and T cells	0.0396174	0.285542
BCST-2	SPP1-ITGB5	NK and T cells	1.88731	SPP1	Monocytes and macrophages	0.6919	ITGB5	2.57921	58	115	2.11324	0.465969	0.275647	0	NK and T cells--Monocytes and macrophages	0	0.284361
BCST-2	FGF7-FGFR1	Epithelial and basal cells	0.00441344	FGF7	NK and T cells	0.0725952	FGFR1	0.0770087	517	687	0.0530207	0.0239879	0.210093	0.008	Epithelial and basal cells--NK and T cells	0.0453333	0.282277
BCST-2	SEMA4G-PLXNB2	Epithelial and basal cells	0.0225653	SEMA4G	NK and T cells	0.725904	PLXNB2	0.74847	517	687	0.649206	0.0992638	0.179501	0	Epithelial and basal cells--NK and T cells	0	0.281228
BCST-2	SEMA3B-PLXNA1	Epithelial and basal cells	0.0269148	SEMA3B	NK and T cells	0.268989	PLXNA1	0.295904	517	687	0.249643	0.0462611	0.179268	0.004	Epithelial and basal cells--NK and T cells	0.027119	0.280864
BCST-2	SELL-PODXL	Fibroblasts and smooth muscel cells	0.0148817	SELL	NK and T cells	0.332905	PODXL	0.347786	897	479	0.289931	0.0578552	0.199591	0	Fibroblasts and smooth muscel cells--NK and T cells	0	0.27985
BCST-2	HLA-DQB1-CD4	Endothelial cells and fibroblasts	0.223291	HLA-DQB1	Epithelial and basal cells	0.0384705	CD4	0.261762	247	189	0.212527	0.0492353	0.211062	0	Endothelial cells and fibroblasts--Epithelial and basal cells	0	0.275479
BCST-2	FGF1-FGFR4	Epithelial and basal cells	0.0157891	FGF1	Endothelial cells and fibroblasts	0.0358124	FGFR4	0.0516015	189	247	0.0310479	0.0205536	0.21019	0.004	Epithelial and basal cells--Endothelial cells and fibroblasts	0.0495217	0.274341
BCST-2	CXCL11-ACKR3	Fibroblasts and smooth muscel cells	0.0130766	CXCL11	NK and T cells	0.376232	ACKR3	0.389308	897	479	0.327373	0.0619357	0.195249	0	Fibroblasts and smooth muscel cells--NK and T cells	0	0.273762
BCST-2	GDF7-ACVR2A	Epithelial and lymphoid cells	0.0588439	GDF7	Endothelial cells and fibroblasts	0.181743	ACVR2A	0.240587	16	23	0.0796354	0.160952	0.922951	0	Epithelial and lymphoid cells--Endothelial cells and fibroblasts	0	0.272879
BCST-2	CXCL12-ACKR3	Fibroblasts and smooth muscel cells	0.0179822	CXCL12	NK and T cells	0.376232	ACKR3	0.394214	897	479	0.332363	0.0618504	0.192891	0.004	Fibroblasts and smooth muscel cells--NK and T cells	0.0396174	0.270455
BCST-2	CD80-CD274	B cells and plasmocytes	0	CD80	NK and T cells	0.0342394	CD274	0.0342394	280	539	0.0183265	0.0159129	0.182035	0.004	B cells and plasmocytes--NK and T cells	0.0330145	0.269647
BCST-2	SPP1-ITGA5	Fibroblasts and smooth muscel cells	2.62189	SPP1	Monocytes and macrophages	0.428116	ITGA5	3.05001	44	32	2.33343	0.716575	0.372363	0	Fibroblasts and smooth muscel cells--Monocytes and macrophages	0	0.268707
BCST-2	DSG2-DSC3	Monocytes and macrophages	1.42841	DSG2	NK and T cells	0.626131	DSC3	2.05455	115	58	1.69969	0.354858	0.259638	0	Monocytes and macrophages--NK and T cells	0	0.267845
BCST-2	INHBC-ACVR2A	Epithelial and lymphoid cells	0.0474101	INHBC	Endothelial cells and fibroblasts	0.181743	ACVR2A	0.229153	16	23	0.0757116	0.153441	0.905549	0	Epithelial and lymphoid cells--Endothelial cells and fibroblasts	0	0.267734
BCST-2	CCL2-ACKR2	NK and T cells	0.0986289	CCL2	Fibroblasts and smooth muscel cells	0.00793502	ACKR2	0.106564	479	897	0.0810217	0.0255422	0.190426	0	NK and T cells--Fibroblasts and smooth muscel cells	0	0.266998
BCST-2	IGF2-ITGA6	Endothelial cells and fibroblasts	0.0100565	IGF2	NK and T cells	1.45967	ITGA6	1.46972	395	253	1.28153	0.188199	0.184249	0	Endothelial cells and fibroblasts--NK and T cells	0	0.265648
BCST-2	SEMA3C-PLXND1	NK and T cells	1.1985	SEMA3C	Endothelial cells and fibroblasts	0.205009	PLXND1	1.40351	253	395	1.22359	0.179917	0.183876	0	NK and T cells--Endothelial cells and fibroblasts	0	0.26511
BCST-2	SEMA3C-PLXNA3	NK and T cells	1.1985	SEMA3C	Endothelial cells and fibroblasts	0.272544	PLXNA3	1.47104	253	395	1.28318	0.187861	0.183732	0	NK and T cells--Endothelial cells and fibroblasts	0	0.264903
BCST-2	SPP1-ITGB6	Fibroblasts and smooth muscel cells	2.62189	SPP1	Monocytes and macrophages	0.809918	ITGB6	3.43181	44	32	2.64216	0.789649	0.365095	0	Fibroblasts and smooth muscel cells--Monocytes and macrophages	0	0.263463
BCST-2	ANGPTL2-ITGA5	Endothelial cells and fibroblasts	0.355938	ANGPTL2	Epithelial and lymphoid cells	0.437717	ITGA5	0.793656	23	16	0.381922	0.411734	0.890919	0	Endothelial cells and fibroblasts--Epithelial and lymphoid cells	0	0.263408
BCST-2	LAMC3-ITGA6	Endothelial cells and fibroblasts	0.0474235	LAMC3	NK and T cells	1.45967	ITGA6	1.50709	395	253	1.31659	0.190504	0.182033	0	Endothelial cells and fibroblasts--NK and T cells	0	0.262452
BCST-2	EFNB1-EPHB3	B cells and plasmocytes	0.504271	EFNB1	Epithelial and basal cells	0.0466667	EPHB3	0.550938	173	183	0.437592	0.113347	0.27601	0	B cells and plasmocytes--Epithelial and basal cells	0	0.260409
BCST-2	TGFB3-TGFBR2	Monocytes and macrophages	0.0762002	TGFB3	Endothelial cells and fibroblasts	0.661717	TGFBR2	0.737917	47	55	0.538516	0.199402	0.392086	0	Monocytes and macrophages--Endothelial cells and fibroblasts	0	0.260202
BCST-2	HLA-DRA-CD4	Endothelial cells and fibroblasts	1.14907	HLA-DRA	Epithelial and basal cells	0.0384705	CD4	1.18754	247	189	1.02145	0.166093	0.199256	0	Endothelial cells and fibroblasts--Epithelial and basal cells	0	0.260069
BCST-2	LAMA1-ITGA6	Endothelial cells and fibroblasts	0.00286194	LAMA1	NK and T cells	1.45967	ITGA6	1.46253	395	253	1.27914	0.183392	0.180117	0	Endothelial cells and fibroblasts--NK and T cells	0	0.25969
BCST-2	ALCAM-CD6	NK and T cells	0.380445	ALCAM	Fibroblasts and smooth muscel cells	0.0471947	CD6	0.42764	479	897	0.364119	0.0635211	0.18506	0	NK and T cells--Fibroblasts and smooth muscel cells	0	0.259475
BCST-2	CD6-ALCAM	Fibroblasts and smooth muscel cells	0.0471947	CD6	NK and T cells	0.380445	ALCAM	0.42764	897	479	0.364119	0.0635211	0.18506	0	Fibroblasts and smooth muscel cells--NK and T cells	0	0.259475
BCST-2	SPP1-ITGAV	NK and T cells	1.88731	SPP1	Monocytes and macrophages	1.22354	ITGAV	3.11086	58	115	2.60063	0.510227	0.249662	0	NK and T cells--Monocytes and macrophages	0	0.257555
BCST-2	PTHLH-PTH1R	NK and T cells	0.247903	PTHLH	Epithelial and basal cells	0.010201	PTH1R	0.258104	687	517	0.215556	0.0425476	0.182481	0.004	NK and T cells--Epithelial and basal cells	0.0389402	0.257225
BCST-2	TNC-ITGB6	NK and T cells	1.18245	TNC	Monocytes and macrophages	0.78138	ITGB6	1.96383	58	115	1.63741	0.326423	0.248388	0	NK and T cells--Monocytes and macrophages	0	0.25624
BCST-2	LAMA2-ITGA6	Endothelial cells and fibroblasts	0.0720327	LAMA2	NK and T cells	1.45967	ITGA6	1.5317	395	253	1.34266	0.18904	0.177644	0	Endothelial cells and fibroblasts--NK and T cells	0	0.256125
BCST-2	GZMA-PARD3	Epithelial and basal cells	0.0637152	GZMA	NK and T cells	0.177279	PARD3	0.240994	517	687	0.198814	0.0421799	0.190498	0.008	Epithelial and basal cells--NK and T cells	0.0453333	0.25595
BCST-2	IGF1-ITGA6	Endothelial cells and fibroblasts	0.0144857	IGF1	NK and T cells	1.45967	ITGA6	1.47415	395	253	1.29235	0.181803	0.177053	0	Endothelial cells and fibroblasts--NK and T cells	0	0.255273
BCST-2	GAL-GALR2	NK and T cells	0.812699	GAL	B cells and plasmocytes	0.00239098	GALR2	0.81509	539	280	0.712285	0.102805	0.171927	0	NK and T cells--B cells and plasmocytes	0	0.254675
BCST-2	COL6A2-ITGA9	NK and T cells	1.2178	COL6A2	Endothelial cells and fibroblasts	0.0411637	ITGA9	1.25896	253	395	1.10256	0.156403	0.176397	0	NK and T cells--Endothelial cells and fibroblasts	0	0.254327
BCST-2	TGFB1-ACVR1	NK and T cells	0.446255	TGFB1	Epithelial and basal cells	0.189328	ACVR1	0.635584	687	517	0.557329	0.0782546	0.162274	0	NK and T cells--Epithelial and basal cells	0	0.254238
BCST-2	AREG-EGFR	NK and T cells	1.3474	AREG	Monocytes and macrophages	0.843891	EGFR	2.19129	58	115	1.83153	0.359756	0.246414	0	NK and T cells--Monocytes and macrophages	0	0.254203
BCST-2	COL6A1-ITGA10	NK and T cells	1.77765	COL6A1	Monocytes and macrophages	0	ITGA10	1.77765	58	115	1.48434	0.29331	0.245046	0	NK and T cells--Monocytes and macrophages	0	0.252793
BCST-2	COL6A2-ITGA10	NK and T cells	1.2178	COL6A2	Endothelial cells and fibroblasts	0	ITGA10	1.2178	253	395	1.06737	0.150431	0.174871	0	NK and T cells--Endothelial cells and fibroblasts	0	0.252127
BCST-2	SPP1-ITGB6	NK and T cells	1.64992	SPP1	Endothelial cells and fibroblasts	0.615562	ITGB6	2.26548	253	395	1.99705	0.268437	0.173776	0	NK and T cells--Endothelial cells and fibroblasts	0	0.250548
BCST-2	COL6A1-ITGA1	NK and T cells	1.77765	COL6A1	Monocytes and macrophages	0.108161	ITGA1	1.88581	58	115	1.57954	0.306273	0.241664	0	NK and T cells--Monocytes and macrophages	0	0.249304
BCST-2	SPP1-ITGB1	NK and T cells	1.88731	SPP1	Monocytes and macrophages	1.48067	ITGB1	3.36798	58	115	2.83509	0.532894	0.240693	0	NK and T cells--Monocytes and macrophages	0	0.248302
BCST-2	SPP1-ITGA8	NK and T cells	1.56045	SPP1	Fibroblasts and smooth muscel cells	0.0190676	ITGA8	1.57952	479	897	1.38663	0.19289	0.176004	0	NK and T cells--Fibroblasts and smooth muscel cells	0	0.246777
BCST-2	SEMA4A-PLXNB2	Epithelial and basal cells	0.133731	SEMA4A	NK and T cells	0.725904	PLXNB2	0.859635	517	687	0.760546	0.0990899	0.157235	0	Epithelial and basal cells--NK and T cells	0	0.246344
BCST-2	SPP1-ITGB3	NK and T cells	1.56045	SPP1	Fibroblasts and smooth muscel cells	0.0042882	ITGB3	1.56474	479	897	1.37401	0.190728	0.175548	0	NK and T cells--Fibroblasts and smooth muscel cells	0	0.246139
BCST-2	SPP1-ITGA9	NK and T cells	1.56045	SPP1	Fibroblasts and smooth muscel cells	0.0234056	ITGA9	1.58386	479	897	1.39111	0.192748	0.175384	0	NK and T cells--Fibroblasts and smooth muscel cells	0	0.245908
BCST-2	SPP1-ITGA5	NK and T cells	1.64992	SPP1	Endothelial cells and fibroblasts	0.479563	ITGA5	2.12948	253	395	1.88111	0.248371	0.170399	0	NK and T cells--Endothelial cells and fibroblasts	0	0.245679
BCST-2	COL6A1-ITGA11	NK and T cells	1.77765	COL6A1	Monocytes and macrophages	0.0234052	ITGA11	1.80105	58	115	1.51312	0.287937	0.236948	0	NK and T cells--Monocytes and macrophages	0	0.244439
BCST-2	TGFB1-TGFBR1	Fibroblasts and smooth muscel cells	0.539933	TGFB1	Epithelial and basal cells	0.221062	TGFBR1	0.760995	203	190	0.623725	0.13727	0.250564	0	Fibroblasts and smooth muscel cells--Epithelial and basal cells	0	0.244271
BCST-2	EFNB1-EPHB2	B cells and plasmocytes	0.504271	EFNB1	Epithelial and basal cells	0.231183	EPHB2	0.735454	173	183	0.598509	0.136946	0.258283	0	B cells and plasmocytes--Epithelial and basal cells	0	0.243684
BCST-2	INHBA-ACVR2B	Endothelial cells and fibroblasts	1.23691	INHBA	Fibroblasts and smooth muscel cells	0.053794	ACVR2B	1.29071	205	184	1.11292	0.177785	0.197332	0	Endothelial cells and fibroblasts--Fibroblasts and smooth muscel cells	0	0.243411
BCST-2	PLG-PARD3	Epithelial and basal cells	0.037145	PLG	NK and T cells	0.177279	PARD3	0.214424	517	687	0.177333	0.0370913	0.181094	0.008	Epithelial and basal cells--NK and T cells	0.0453333	0.243314
BCST-2	COL6A1-ITGA9	NK and T cells	1.77765	COL6A1	Monocytes and macrophages	0.0249352	ITGA9	1.80258	58	115	1.5162	0.286385	0.235356	0	NK and T cells--Monocytes and macrophages	0	0.242796
BCST-2	HLA-C-CD8A	Monocytes and macrophages	2.0845	HLA-C	Monocytes and macrophages	0	CD8A	2.0845	50	50	1.75575	0.328752	0.235302	0	Monocytes and macrophages--Monocytes and macrophages	0	0.240634
BCST-2	DLL3-NOTCH3	Epithelial and basal cells	0.129214	DLL3	NK and T cells	0.413603	NOTCH3	0.542817	517	687	0.47794	0.0648771	0.153489	0.004	Epithelial and basal cells--NK and T cells	0.027119	0.240475
BCST-2	SEMA3G-PLXNA1	Epithelial and basal cells	0.0129747	SEMA3G	NK and T cells	0.268989	PLXNA1	0.281964	517	687	0.237492	0.0444718	0.178583	0.008	Epithelial and basal cells--NK and T cells	0.0453333	0.23994
BCST-2	RETN-CAP1	Epithelial and basal cells	0.0673147	RETN	NK and T cells	1.15406	CAP1	1.22138	517	687	1.0888	0.132579	0.152538	0	Epithelial and basal cells--NK and T cells	0	0.238986
BCST-2	CXCL8-CXCR2	Fibroblasts and smooth muscel cells	0.211264	CXCL8	Fibroblasts and smooth muscel cells	0.00351959	CXCR2	0.214784	383	383	0.175093	0.0396909	0.194443	0	Fibroblasts and smooth muscel cells--Fibroblasts and smooth muscel cells	0	0.238757
BCST-2	SEMA4D-PLXNB2	Epithelial and basal cells	0.0461429	SEMA4D	NK and T cells	0.725904	PLXNB2	0.772047	517	687	0.685282	0.0867658	0.151196	0	Epithelial and basal cells--NK and T cells	0	0.236883
BCST-2	LAMC1-ITGAV	Epithelial and lymphoid cells	0.815338	LAMC1	Epithelial and basal cells	1.53296	ITGAV	2.3483	27	47	1.90577	0.442525	0.287621	0	Epithelial and lymphoid cells--Epithelial and basal cells	0	0.235429
BCST-2	SPP1-ITGA4	NK and T cells	1.56045	SPP1	Fibroblasts and smooth muscel cells	0.104405	ITGA4	1.66486	479	897	1.47107	0.193783	0.1678	0	NK and T cells--Fibroblasts and smooth muscel cells	0	0.235275
BCST-2	THBS2-CD47	NK and T cells	0.430323	THBS2	Endothelial cells and fibroblasts	0.724305	CD47	1.15463	253	395	1.02047	0.134154	0.16315	0.004	NK and T cells--Endothelial cells and fibroblasts	0.0361587	0.235228
BCST-2	COL9A3-ITGAV	Epithelial and lymphoid cells	0.128029	COL9A3	Epithelial and basal cells	1.53296	ITGAV	1.66099	27	47	1.34372	0.31727	0.286596	0	Epithelial and lymphoid cells--Epithelial and basal cells	0	0.234589
BCST-2	HGF-MET	Fibroblasts and smooth muscel cells	0.00625634	HGF	NK and T cells	0.351525	MET	0.357782	897	479	0.308154	0.0496277	0.165546	0.004	Fibroblasts and smooth muscel cells--NK and T cells	0.0396174	0.232115
BCST-2	INHBA-ACVR1B	Endothelial cells and fibroblasts	1.23691	INHBA	Fibroblasts and smooth muscel cells	0.0821615	ACVR1B	1.31908	205	184	1.14616	0.172919	0.187465	0	Endothelial cells and fibroblasts--Fibroblasts and smooth muscel cells	0	0.231241
BCST-2	THBS2-CD47	Epithelial and basal cells	0.279873	THBS2	Endothelial cells and fibroblasts	0.806536	CD47	1.08641	189	247	0.94947	0.136939	0.17694	0	Epithelial and basal cells--Endothelial cells and fibroblasts	0	0.230943
BCST-2	TGFB1-ACVR1B	NK and T cells	0.446255	TGFB1	Epithelial and basal cells	0.0973215	ACVR1B	0.543577	687	517	0.481106	0.0624712	0.147312	0	NK and T cells--Epithelial and basal cells	0	0.230797
BCST-2	VTN-ITGB1	Endothelial cells and fibroblasts	0.186537	VTN	NK and T cells	1.35997	ITGB1	1.54651	395	253	1.37516	0.171347	0.158537	0	Endothelial cells and fibroblasts--NK and T cells	0	0.228576
BCST-2	LAMB1-ITGB1	Epithelial and lymphoid cells	0.925587	LAMB1	Epithelial and lymphoid cells	2.04362	ITGB1	2.9692	7	7	1.69669	1.27251	0.772522	0	Epithelial and lymphoid cells--Epithelial and lymphoid cells	0	0.228403
BCST-2	SPP1-ITGB5	NK and T cells	1.64992	SPP1	Endothelial cells and fibroblasts	0.828539	ITGB5	2.47846	253	395	2.2104	0.268062	0.158368	0	NK and T cells--Endothelial cells and fibroblasts	0	0.228334
BCST-2	WNT2B-FZD6	Epithelial and basal cells	0.0217	WNT2B	Endothelial cells and fibroblasts	0.492474	FZD6	0.514174	189	247	0.444048	0.0701265	0.174915	0.004	Epithelial and basal cells--Endothelial cells and fibroblasts	0.0495217	0.228299
BCST-2	KISS1-KISS1R	Fibroblasts and smooth muscel cells	0.00614075	KISS1	NK and T cells	0.0657875	KISS1R	0.0719283	897	479	0.0535983	0.01833	0.162645	0.004	Fibroblasts and smooth muscel cells--NK and T cells	0.0396174	0.228047
BCST-2	THBS2-CD47	Epithelial and basal cells	0.207181	THBS2	NK and T cells	0.747278	CD47	0.954458	517	687	0.853383	0.101076	0.145375	0	Epithelial and basal cells--NK and T cells	0	0.227762
BCST-2	SPP1-ITGA5	Endothelial cells and fibroblasts	2.1034	SPP1	Fibroblasts and smooth muscel cells	0.559532	ITGA5	2.66293	205	184	2.33121	0.331722	0.184525	0	Endothelial cells and fibroblasts--Fibroblasts and smooth muscel cells	0	0.227614
BCST-2	MDK-ITGA4	NK and T cells	1.00408	MDK	Endothelial cells and fibroblasts	0.211218	ITGA4	1.2153	253	395	1.08018	0.135116	0.15638	0	NK and T cells--Endothelial cells and fibroblasts	0	0.225467
BCST-2	PROS1-AXL	Fibroblasts and smooth muscel cells	0.0701582	PROS1	Fibroblasts and smooth muscel cells	0.174545	AXL	0.244703	383	383	0.203723	0.0409801	0.182598	0	Fibroblasts and smooth muscel cells--Fibroblasts and smooth muscel cells	0	0.224213
BCST-2	LAMA3-ITGAV	Epithelial and basal cells	1.59012	LAMA3	Epithelial and lymphoid cells	1.25928	ITGAV	2.84939	47	27	2.33954	0.509858	0.273812	0	Epithelial and basal cells--Epithelial and lymphoid cells	0	0.224125
BCST-2	RETN-CAP1	Endothelial cells and fibroblasts	0.121938	RETN	NK and T cells	1.15856	CAP1	1.2805	395	253	1.14001	0.140493	0.154843	0	Endothelial cells and fibroblasts--NK and T cells	0	0.22325
BCST-2	THBS3-CD47	Epithelial and basal cells	0.0697888	THBS3	NK and T cells	0.747278	CD47	0.817066	517	687	0.731767	0.0852994	0.140847	0	Epithelial and basal cells--NK and T cells	0	0.220668
BCST-2	NAMPT-ITGA5	Endothelial cells and fibroblasts	0.773687	NAMPT	NK and T cells	0.374715	ITGA5	1.1484	395	253	1.02286	0.125536	0.152897	0	Endothelial cells and fibroblasts--NK and T cells	0	0.220445
BCST-2	POSTN-ITGB5	Fibroblasts and smooth muscel cells	1.6025	POSTN	Endothelial cells and fibroblasts	0.81652	ITGB5	2.41902	184	205	2.12658	0.292441	0.178034	0	Fibroblasts and smooth muscel cells--Endothelial cells and fibroblasts	0	0.219607
BCST-2	COL6A3-ITGA2	NK and T cells	1.13015	COL6A3	Endothelial cells and fibroblasts	1.42286	ITGA2	2.55301	253	395	2.28792	0.265091	0.151877	0	NK and T cells--Endothelial cells and fibroblasts	0	0.218974
BCST-2	PDCD1LG2-PDCD1	Endothelial cells and fibroblasts	0.0297249	PDCD1LG2	Monocytes and macrophages	0.00664917	PDCD1	0.036374	55	47	0.00874827	0.0276258	0.326577	0	Endothelial cells and fibroblasts--Monocytes and macrophages	0	0.216728
BCST-2	OSM-IL6ST	Fibroblasts and smooth muscel cells	0.0164889	OSM	NK and T cells	0.26144	IL6ST	0.277929	897	479	0.239734	0.0381946	0.153708	0.004	Fibroblasts and smooth muscel cells--NK and T cells	0.0396174	0.215516
BCST-2	NAMPT-INSR	Endothelial cells and fibroblasts	0.823437	NAMPT	Epithelial and basal cells	0.113218	INSR	0.936655	247	189	0.825192	0.111463	0.164111	0	Endothelial cells and fibroblasts--Epithelial and basal cells	0	0.214199
BCST-2	TNFSF14-TNFRSF14	B cells and plasmocytes	0.00843067	TNFSF14	B cells and plasmocytes	0.211378	TNFRSF14	0.219809	304	304	0.180143	0.0396658	0.191046	0	B cells and plasmocytes--B cells and plasmocytes	0	0.213889
BCST-2	LAMA5-ITGAV	Epithelial and lymphoid cells	0.798208	LAMA5	Epithelial and basal cells	1.53296	ITGAV	2.33117	27	47	1.92902	0.40215	0.260868	0	Epithelial and lymphoid cells--Epithelial and basal cells	0	0.21353
BCST-2	LAMC2-ITGAV	Epithelial and lymphoid cells	1.962	LAMC2	Epithelial and basal cells	1.53296	ITGAV	3.49496	27	47	2.90154	0.593419	0.260272	0	Epithelial and lymphoid cells--Epithelial and basal cells	0	0.213043
BCST-2	VTN-ITGB5	Epithelial and basal cells	0.10556	VTN	NK and T cells	0.656113	ITGB5	0.761673	517	687	0.684668	0.0770049	0.135058	0	Epithelial and basal cells--NK and T cells	0	0.211599
BCST-2	AREG-EGFR	NK and T cells	1.16129	AREG	Endothelial cells and fibroblasts	0.809158	EGFR	1.97045	253	395	1.77041	0.200041	0.146591	0	NK and T cells--Endothelial cells and fibroblasts	0	0.211353
BCST-2	CTF1-IL6ST	Fibroblasts and smooth muscel cells	0.0161517	CTF1	NK and T cells	0.26144	IL6ST	0.277591	897	479	0.240207	0.0373846	0.150414	0	Fibroblasts and smooth muscel cells--NK and T cells	0	0.210897
BCST-2	IL6-IL6ST	Fibroblasts and smooth muscel cells	0.0176886	IL6	NK and T cells	0.26144	IL6ST	0.279128	897	479	0.241788	0.0373405	0.149585	0.004	Fibroblasts and smooth muscel cells--NK and T cells	0.0396174	0.209736
BCST-2	NRG1-ITGAV	Epithelial and lymphoid cells	0.0293516	NRG1	Epithelial and basal cells	1.53296	ITGAV	1.56231	27	47	1.2921	0.270213	0.25593	0	Epithelial and lymphoid cells--Epithelial and basal cells	0	0.209488
BCST-2	RETN-CAP1	Epithelial and basal cells	0.0662013	RETN	Endothelial cells and fibroblasts	1.41945	CAP1	1.48565	189	247	1.31918	0.166469	0.160016	0	Epithelial and basal cells--Endothelial cells and fibroblasts	0	0.208853
BCST-2	IGF1-ITGAV	Epithelial and lymphoid cells	0.027962	IGF1	Epithelial and basal cells	1.53296	ITGAV	1.56092	27	47	1.29173	0.269189	0.255101	0	Epithelial and lymphoid cells--Epithelial and basal cells	0	0.20881
BCST-2	EPGN-EGFR	Fibroblasts and smooth muscel cells	0.0112201	EPGN	NK and T cells	0.847956	EGFR	0.859176	897	479	0.765287	0.093889	0.148617	0	Fibroblasts and smooth muscel cells--NK and T cells	0	0.208378
BCST-2	COL6A2-ITGA11	NK and T cells	1.2178	COL6A2	Endothelial cells and fibroblasts	0.115453	ITGA11	1.33325	253	395	1.19663	0.136618	0.144521	0	NK and T cells--Endothelial cells and fibroblasts	0	0.208369
BCST-2	BTC-EGFR	Fibroblasts and smooth muscel cells	0.0253614	BTC	NK and T cells	0.847956	EGFR	0.873318	897	479	0.778143	0.095175	0.148455	0	Fibroblasts and smooth muscel cells--NK and T cells	0	0.208151
BCST-2	SPP1-ITGA9	Endothelial cells and fibroblasts	2.1034	SPP1	Fibroblasts and smooth muscel cells	0.0421533	ITGA9	2.14555	205	184	1.89772	0.24783	0.168714	0	Endothelial cells and fibroblasts--Fibroblasts and smooth muscel cells	0	0.208111
BCST-2	IL1B-IL1R1	Fibroblasts and smooth muscel cells	0.0615565	IL1B	NK and T cells	0.101667	IL1R1	0.163223	897	479	0.137529	0.0256943	0.148183	0.004	Fibroblasts and smooth muscel cells--NK and T cells	0.0396174	0.20777
BCST-2	COL6A3-SDC1	NK and T cells	1.13015	COL6A3	Endothelial cells and fibroblasts	1.73559	SDC1	2.86574	253	395	2.58526	0.280478	0.143329	0	NK and T cells--Endothelial cells and fibroblasts	0	0.20665
BCST-2	TNXB-ITGB6	Epithelial and basal cells	0.0113097	TNXB	NK and T cells	0.639342	ITGB6	0.650651	517	687	0.585175	0.0654768	0.131671	0.004	Epithelial and basal cells--NK and T cells	0.027119	0.206293
BCST-2	SEMA6B-PLXNA4	NK and T cells	0.071832	SEMA6B	Epithelial and lymphoid cells	0.0492392	PLXNA4	0.121071	47	136	0.0649178	0.0561534	0.422764	0	NK and T cells--Epithelial and lymphoid cells	0	0.206116
BCST-2	COL6A2-ITGB8	NK and T cells	1.2178	COL6A2	Endothelial cells and fibroblasts	0.150244	ITGB8	1.36804	253	395	1.2297	0.138339	0.142789	0	NK and T cells--Endothelial cells and fibroblasts	0	0.205871
BCST-2	SEMA4C-PLXNB2	Epithelial and basal cells	0.23783	SEMA4C	NK and T cells	0.725904	PLXNB2	0.963735	517	687	0.871177	0.0925578	0.131332	0	Epithelial and basal cells--NK and T cells	0	0.205762
BCST-2	SPP1-ITGB3	Fibroblasts and smooth muscel cells	2.16813	SPP1	Endothelial cells and fibroblasts	0.0343012	ITGB3	2.20243	184	205	1.95244	0.24999	0.165817	0	Fibroblasts and smooth muscel cells--Endothelial cells and fibroblasts	0	0.204538
BCST-2	SPP1-ITGA4	Endothelial cells and fibroblasts	2.1034	SPP1	Fibroblasts and smooth muscel cells	0.126967	ITGA4	2.23037	205	184	1.97796	0.252412	0.165393	0	Endothelial cells and fibroblasts--Fibroblasts and smooth muscel cells	0	0.204014
BCST-2	SPP1-ITGAV	Epithelial and lymphoid cells	1.60514	SPP1	Epithelial and basal cells	1.53296	ITGAV	3.1381	27	47	2.62433	0.513761	0.249242	0	Epithelial and lymphoid cells--Epithelial and basal cells	0	0.204014
BCST-2	COL6A3-ITGA3	NK and T cells	1.13015	COL6A3	Endothelial cells and fibroblasts	1.27904	ITGA3	2.40919	253	395	2.17482	0.23437	0.141469	0	NK and T cells--Endothelial cells and fibroblasts	0	0.203969
BCST-2	TGFB1-TGFBR1	NK and T cells	0.446255	TGFB1	Epithelial and basal cells	0.162273	TGFBR1	0.608528	687	517	0.547402	0.0611256	0.130162	0	NK and T cells--Epithelial and basal cells	0	0.203929
BCST-2	SPP1-ITGB5	Endothelial cells and fibroblasts	2.1034	SPP1	Fibroblasts and smooth muscel cells	0.728577	ITGB5	2.83198	205	184	2.5151	0.316881	0.16501	0	Endothelial cells and fibroblasts--Fibroblasts and smooth muscel cells	0	0.203542
BCST-2	THBS2-ITGA3	Fibroblasts and smooth muscel cells	0.676124	THBS2	Endothelial cells and fibroblasts	1.31109	ITGA3	1.98722	184	205	1.76227	0.224944	0.164516	0	Fibroblasts and smooth muscel cells--Endothelial cells and fibroblasts	0	0.202933
BCST-2	COL1A2-ITGA9	NK and T cells	2.96567	COL1A2	Endothelial cells and fibroblasts	0.0411637	ITGA9	3.00683	253	395	2.71869	0.288141	0.140419	0	NK and T cells--Endothelial cells and fibroblasts	0	0.202454
BCST-2	LIF-IL6ST	Fibroblasts and smooth muscel cells	0.0551419	LIF	NK and T cells	0.26144	IL6ST	0.316582	897	479	0.277057	0.0395249	0.143818	0	Fibroblasts and smooth muscel cells--NK and T cells	0	0.201649
BCST-2	IBSP-ITGB5	Epithelial and basal cells	0.01438	IBSP	NK and T cells	0.656113	ITGB5	0.670493	517	687	0.604758	0.0657344	0.128653	0.004	Epithelial and basal cells--NK and T cells	0.027119	0.201564
BCST-2	INHBA-ACVR2A	Endothelial cells and fibroblasts	1.23691	INHBA	Fibroblasts and smooth muscel cells	0.0425023	ACVR2A	1.27942	205	184	1.13195	0.14747	0.163118	0	Endothelial cells and fibroblasts--Fibroblasts and smooth muscel cells	0	0.201208
BCST-2	COL1A2-ITGA10	NK and T cells	2.96567	COL1A2	Endothelial cells and fibroblasts	0	ITGA10	2.96567	253	395	2.6835	0.282169	0.139302	0	NK and T cells--Endothelial cells and fibroblasts	0	0.200844
BCST-2	LAMA2-ITGA3	Endothelial cells and fibroblasts	0.0906825	LAMA2	Fibroblasts and smooth muscel cells	1.48156	ITGA3	1.57225	205	184	1.39405	0.178198	0.162561	0	Endothelial cells and fibroblasts--Fibroblasts and smooth muscel cells	0	0.200521
BCST-2	AREG-ERBB2	Epithelial and basal cells	1.32342	AREG	NK and T cells	0.156313	ERBB2	1.47973	517	687	1.34593	0.133806	0.127686	0	Epithelial and basal cells--NK and T cells	0	0.200049
BCST-2	SPP1-CD44	NK and T cells	1.88731	SPP1	Monocytes and macrophages	2.17714	CD44	4.06445	58	115	3.5417	0.522745	0.193512	0	NK and T cells--Monocytes and macrophages	0	0.199629
BCST-2	COL4A2-ITGA11	B cells and plasmocytes	0.350331	COL4A2	B cells and plasmocytes	0.0269142	ITGA11	0.377246	304	304	0.321802	0.0554432	0.178165	0	B cells and plasmocytes--B cells and plasmocytes	0	0.199467
BCST-2	LAMB3-ITGA9	NK and T cells	1.86991	LAMB3	Epithelial and basal cells	0.0153891	ITGA9	1.88529	687	517	1.7179	0.167396	0.127081	0	NK and T cells--Epithelial and basal cells	0	0.199102
BCST-2	LAMB3-ITGA7	NK and T cells	1.86991	LAMB3	Epithelial and basal cells	0	ITGA7	1.86991	687	517	1.70393	0.165974	0.126982	0	NK and T cells--Epithelial and basal cells	0	0.198945
BCST-2	SEMA3C-NRP1	NK and T cells	1.1985	SEMA3C	Endothelial cells and fibroblasts	0.384171	NRP1	1.58267	253	395	1.42987	0.152796	0.13734	0	NK and T cells--Endothelial cells and fibroblasts	0	0.198015
BCST-2	COMP-ITGA3	Endothelial cells and fibroblasts	0.133353	COMP	Fibroblasts and smooth muscel cells	1.48156	ITGA3	1.61492	205	184	1.43445	0.180467	0.160418	0	Endothelial cells and fibroblasts--Fibroblasts and smooth muscel cells	0	0.197877
BCST-2	HLA-DRB1-CD4	Epithelial and basal cells	0.402716	HLA-DRB1	Monocytes and macrophages	0.0422166	CD4	0.444932	147	82	0.333037	0.111895	0.331586	0	Epithelial and basal cells--Monocytes and macrophages	0	0.197854
BCST-2	LAMC2-ITGAV	Epithelial and basal cells	2.17279	LAMC2	Epithelial and lymphoid cells	1.25928	ITGAV	3.43207	47	27	2.88763	0.544437	0.241511	0	Epithelial and basal cells--Epithelial and lymphoid cells	0	0.197686
BCST-2	COL4A3-ITGA3	Endothelial cells and fibroblasts	0.0213674	COL4A3	Fibroblasts and smooth muscel cells	1.48156	ITGA3	1.50293	205	184	1.33471	0.168216	0.159948	0	Endothelial cells and fibroblasts--Fibroblasts and smooth muscel cells	0	0.197298
BCST-2	POSTN-ITGAV	Fibroblasts and smooth muscel cells	1.6025	POSTN	Endothelial cells and fibroblasts	1.17081	ITGAV	2.77331	184	205	2.47216	0.301148	0.159733	0	Fibroblasts and smooth muscel cells--Endothelial cells and fibroblasts	0	0.197032
BCST-2	SPP1-ITGB3	Monocytes and macrophages	3.95405	SPP1	Monocytes and macrophages	0.0158662	ITGB3	3.96992	50	50	3.46239	0.507528	0.192155	0	Monocytes and macrophages--Monocytes and macrophages	0	0.196508
BCST-2	SPP1-ITGA4	Monocytes and macrophages	3.95405	SPP1	Monocytes and macrophages	0.192793	ITGA4	4.14684	50	50	3.61754	0.529301	0.192042	0	Monocytes and macrophages--Monocytes and macrophages	0	0.196393
BCST-2	SPP1-ITGA9	Monocytes and macrophages	3.95405	SPP1	Monocytes and macrophages	0.0414306	ITGA9	3.99548	50	50	3.48532	0.51016	0.191931	0	Monocytes and macrophages--Monocytes and macrophages	0	0.19628
BCST-2	LAMC3-ITGA3	Endothelial cells and fibroblasts	0.0567801	LAMC3	Fibroblasts and smooth muscel cells	1.48156	ITGA3	1.53834	205	184	1.36746	0.170886	0.158919	0	Endothelial cells and fibroblasts--Fibroblasts and smooth muscel cells	0	0.196029
BCST-2	TGFB3-TGFBR2	NK and T cells	0.0602408	TGFB3	Endothelial cells and fibroblasts	0.485413	TGFBR2	0.545654	253	395	0.487619	0.058035	0.13588	0	NK and T cells--Endothelial cells and fibroblasts	0	0.19591
BCST-2	CCL22-ACKR2	NK and T cells	0.0163649	CCL22	Epithelial and basal cells	0.00478715	ACKR2	0.021152	687	517	0.0110968	0.0100552	0.125001	0	NK and T cells--Epithelial and basal cells	0	0.195842
BCST-2	LAMB3-SV2A	NK and T cells	1.86991	LAMB3	Epithelial and basal cells	0.0602725	SV2A	1.93018	687	517	1.76243	0.167751	0.124423	0	NK and T cells--Epithelial and basal cells	0	0.194936
BCST-2	POSTN-ITGB5	NK and T cells	0.89331	POSTN	Endothelial cells and fibroblasts	0.828539	ITGB5	1.72185	253	395	1.55923	0.162619	0.134889	0	NK and T cells--Endothelial cells and fibroblasts	0	0.194481
BCST-2	SPP1-ITGA8	Monocytes and macrophages	3.95405	SPP1	Monocytes and macrophages	0	ITGA8	3.95405	50	50	3.45366	0.500389	0.190058	0	Monocytes and macrophages--Monocytes and macrophages	0	0.194364
BCST-2	SPP1-ITGB1	Fibroblasts and smooth muscel cells	2.62189	SPP1	Monocytes and macrophages	1.50034	ITGB1	4.12223	44	32	3.40526	0.716968	0.268483	0	Fibroblasts and smooth muscel cells--Monocytes and macrophages	0	0.193745
BCST-2	WNT2-FZD10	NK and T cells	0.0278334	WNT2	Fibroblasts and smooth muscel cells	0.00269201	FZD10	0.0305255	479	897	0.0186106	0.0119148	0.138098	0	NK and T cells--Fibroblasts and smooth muscel cells	0	0.193629
BCST-2	LAMB3-ITGB8	NK and T cells	1.86991	LAMB3	Epithelial and basal cells	0.261895	ITGB8	2.1318	687	517	1.94873	0.183074	0.12348	0	NK and T cells--Epithelial and basal cells	0	0.19346
BCST-2	SPP1-ITGB3	Endothelial cells and fibroblasts	2.1034	SPP1	Fibroblasts and smooth muscel cells	0.0043883	ITGB3	2.10779	205	184	1.88091	0.226882	0.156441	0	Endothelial cells and fibroblasts--Fibroblasts and smooth muscel cells	0	0.192972
BCST-2	SPP1-ITGA8	Endothelial cells and fibroblasts	2.1034	SPP1	Fibroblasts and smooth muscel cells	0.017834	ITGA8	2.12124	205	184	1.89326	0.227971	0.156229	0	Endothelial cells and fibroblasts--Fibroblasts and smooth muscel cells	0	0.19271
BCST-2	ENTPD1-ADORA2A	B cells and plasmocytes	0.105494	ENTPD1	B cells and plasmocytes	0.0271306	ADORA2A	0.132625	304	304	0.106485	0.0261396	0.171966	0	B cells and plasmocytes--B cells and plasmocytes	0	0.192528
BCST-2	CD96-PVR	B cells and plasmocytes	0.0127359	CD96	B cells and plasmocytes	0.154506	PVR	0.167242	304	304	0.137311	0.0299309	0.171367	0	B cells and plasmocytes--B cells and plasmocytes	0	0.191857
BCST-2	HBEGF-EGFR	Fibroblasts and smooth muscel cells	0.0752538	HBEGF	NK and T cells	0.847956	EGFR	0.92321	897	479	0.830642	0.0925678	0.136804	0	Fibroblasts and smooth muscel cells--NK and T cells	0	0.191815
BCST-2	COL1A1-ITGA11	Epithelial and basal cells	2.14711	COL1A1	Endothelial cells and fibroblasts	0.147586	ITGA11	2.2947	189	247	2.0636	0.231098	0.14641	0	Epithelial and basal cells--Endothelial cells and fibroblasts	0	0.191094
BCST-2	SPP1-ITGAV	Endothelial cells and fibroblasts	2.1034	SPP1	Fibroblasts and smooth muscel cells	1.23174	ITGAV	3.33514	205	184	2.98602	0.349126	0.154624	0	Endothelial cells and fibroblasts--Fibroblasts and smooth muscel cells	0	0.190731
BCST-2	DLL3-NOTCH4	B cells and plasmocytes	0.0878574	DLL3	B cells and plasmocytes	0.0308639	NOTCH4	0.118721	304	304	0.09439	0.0243313	0.17014	0	B cells and plasmocytes--B cells and plasmocytes	0	0.190483
BCST-2	COL1A1-ITGA1	Epithelial and basal cells	2.14711	COL1A1	Endothelial cells and fibroblasts	0.308711	ITGA1	2.45582	189	247	2.21017	0.245655	0.14579	0	Epithelial and basal cells--Endothelial cells and fibroblasts	0	0.190286
BCST-2	COMP-CD47	Epithelial and basal cells	0.049598	COMP	NK and T cells	0.747278	CD47	0.796875	517	687	0.724611	0.0722646	0.121194	0.004	Epithelial and basal cells--NK and T cells	0.027119	0.189878
BCST-2	LAMB3-ITGA1	NK and T cells	1.86991	LAMB3	Epithelial and basal cells	0.0962713	ITGA1	1.96618	687	517	1.80002	0.166156	0.120948	0	NK and T cells--Epithelial and basal cells	0	0.189493
BCST-2	COL4A2-ITGA10	B cells and plasmocytes	0.350331	COL4A2	B cells and plasmocytes	0.00461554	ITGA10	0.354947	304	304	0.304728	0.0502191	0.168746	0	B cells and plasmocytes--B cells and plasmocytes	0	0.188923
BCST-2	SEMA4A-PLXNA1	Epithelial and basal cells	0.133731	SEMA4A	NK and T cells	0.268989	PLXNA1	0.40272	517	687	0.356039	0.0466815	0.140599	0.008	Epithelial and basal cells--NK and T cells	0.0453333	0.188907
BCST-2	COL1A1-ITGA10	Epithelial and basal cells	2.14711	COL1A1	Endothelial cells and fibroblasts	0.00175309	ITGA10	2.14887	189	247	1.93427	0.214599	0.144689	0	Epithelial and basal cells--Endothelial cells and fibroblasts	0	0.188848
BCST-2	LAMA1-ITGA3	Endothelial cells and fibroblasts	0.00862518	LAMA1	Fibroblasts and smooth muscel cells	1.48156	ITGA3	1.49019	205	184	1.33014	0.160045	0.153038	0	Endothelial cells and fibroblasts--Fibroblasts and smooth muscel cells	0	0.188774
BCST-2	CD226-PVR	B cells and plasmocytes	0.00934235	CD226	B cells and plasmocytes	0.154506	PVR	0.163849	304	304	0.134791	0.0290574	0.168332	0	B cells and plasmocytes--B cells and plasmocytes	0	0.188459
BCST-2	PVR-CD226	B cells and plasmocytes	0.154506	PVR	B cells and plasmocytes	0.00934235	CD226	0.163849	304	304	0.134791	0.0290574	0.168332	0	B cells and plasmocytes--B cells and plasmocytes	0	0.188459
BCST-2	JAM2-ITGA3	Endothelial cells and fibroblasts	0.0137187	JAM2	Fibroblasts and smooth muscel cells	1.48156	ITGA3	1.49528	205	184	1.33538	0.159905	0.152381	0	Endothelial cells and fibroblasts--Fibroblasts and smooth muscel cells	0	0.187964
BCST-2	THBS2-SDC1	NK and T cells	0.430323	THBS2	Endothelial cells and fibroblasts	1.73559	SDC1	2.16591	253	395	1.97053	0.195384	0.130093	0	NK and T cells--Endothelial cells and fibroblasts	0	0.187567
BCST-2	FN1-ITGB7	B cells and plasmocytes	2.54494	FN1	Endothelial cells and fibroblasts	0.00464094	ITGB7	2.54958	81	80	2.18294	0.366642	0.214872	0	B cells and plasmocytes--Endothelial cells and fibroblasts	0	0.18756
BCST-2	SPP1-ITGA5	Monocytes and macrophages	3.95405	SPP1	Monocytes and macrophages	0.444786	ITGA5	4.39884	50	50	3.86281	0.536028	0.183029	0	Monocytes and macrophages--Monocytes and macrophages	0	0.187176
BCST-2	PVR-TIGIT	B cells and plasmocytes	0.154506	PVR	B cells and plasmocytes	0.00621731	TIGIT	0.160724	304	304	0.132218	0.028506	0.167044	0	B cells and plasmocytes--B cells and plasmocytes	0	0.187017
BCST-2	TIGIT-PVR	B cells and plasmocytes	0.00621731	TIGIT	B cells and plasmocytes	0.154506	PVR	0.160724	304	304	0.132218	0.028506	0.167044	0	B cells and plasmocytes--B cells and plasmocytes	0	0.187017
BCST-2	COL9A2-ITGA3	Endothelial cells and fibroblasts	0.0102694	COL9A2	Fibroblasts and smooth muscel cells	1.48156	ITGA3	1.49183	205	184	1.33335	0.158485	0.1513	0	Endothelial cells and fibroblasts--Fibroblasts and smooth muscel cells	0	0.18663
BCST-2	PTN-NCL	Endothelial cells and fibroblasts	0.191258	PTN	NK and T cells	1.71261	NCL	1.90387	395	253	1.73231	0.171564	0.129128	0	Endothelial cells and fibroblasts--NK and T cells	0	0.186175
BCST-2	THY1-ITGAV	Epithelial and basal cells	0.298266	THY1	B cells and plasmocytes	1.07256	ITGAV	1.37082	183	173	1.18289	0.18793	0.197223	0	Epithelial and basal cells--B cells and plasmocytes	0	0.186075
BCST-2	NECTIN3-TIGIT	Fibroblasts and smooth muscel cells	0.074645	NECTIN3	Fibroblasts and smooth muscel cells	0.00447221	TIGIT	0.0791173	383	383	0.0612588	0.0178584	0.151526	0	Fibroblasts and smooth muscel cells--Fibroblasts and smooth muscel cells	0	0.18606
BCST-2	COL4A4-ITGB1	Fibroblasts and smooth muscel cells	0.0144795	COL4A4	NK and T cells	1.34532	ITGB1	1.3598	897	479	1.23157	0.128222	0.132634	0	Fibroblasts and smooth muscel cells--NK and T cells	0	0.185968
BCST-2	COL9A2-ITGB1	Fibroblasts and smooth muscel cells	0.0135709	COL9A2	NK and T cells	1.34532	ITGB1	1.35889	897	479	1.2308	0.128089	0.132577	0	Fibroblasts and smooth muscel cells--NK and T cells	0	0.185888
BCST-2	JAM2-ITGB1	Fibroblasts and smooth muscel cells	0.00594482	JAM2	NK and T cells	1.34532	ITGB1	1.35126	897	479	1.2239	0.127366	0.132518	0	Fibroblasts and smooth muscel cells--NK and T cells	0	0.185806
BCST-2	LAMA3-SV2A	NK and T cells	1.26917	LAMA3	Endothelial cells and fibroblasts	0.0833694	SV2A	1.35254	253	395	1.2285	0.124047	0.128786	0.004	NK and T cells--Endothelial cells and fibroblasts	0.0361587	0.185682
BCST-2	PDGFB-PDGFRA	Epithelial and basal cells	0.175862	PDGFB	Endothelial cells and fibroblasts	0.704587	PDGFRA	0.880449	189	247	0.788435	0.0920134	0.142175	0.004	Epithelial and basal cells--Endothelial cells and fibroblasts	0.0495217	0.185568
BCST-2	POSTN-ITGB3	NK and T cells	0.794852	POSTN	Fibroblasts and smooth muscel cells	0.0042882	ITGB3	0.79914	479	897	0.720486	0.0786537	0.132067	0	NK and T cells--Fibroblasts and smooth muscel cells	0	0.185172
BCST-2	COL4A6-ITGA3	Endothelial cells and fibroblasts	0.26437	COL4A6	Fibroblasts and smooth muscel cells	1.48156	ITGA3	1.74593	205	184	1.56382	0.18211	0.149849	0	Endothelial cells and fibroblasts--Fibroblasts and smooth muscel cells	0	0.18484
BCST-2	MDK-ITGA4	NK and T cells	0.987526	MDK	Epithelial and basal cells	0.157567	ITGA4	1.14509	687	517	1.04734	0.0977481	0.117954	0	NK and T cells--Epithelial and basal cells	0	0.184802
BCST-2	LAMC3-ITGB1	Fibroblasts and smooth muscel cells	0.0120844	LAMC3	NK and T cells	1.34532	ITGB1	1.3574	897	479	1.2305	0.126905	0.131434	0	Fibroblasts and smooth muscel cells--NK and T cells	0	0.184285
BCST-2	COL4A5-ITGA3	Endothelial cells and fibroblasts	0.138327	COL4A5	Fibroblasts and smooth muscel cells	1.48156	ITGA3	1.61989	205	184	1.45137	0.168521	0.148774	0	Endothelial cells and fibroblasts--Fibroblasts and smooth muscel cells	0	0.183514
BCST-2	COL1A1-ITGA9	Epithelial and basal cells	2.14711	COL1A1	Endothelial cells and fibroblasts	0.0344552	ITGA9	2.18157	189	247	1.96987	0.211701	0.140488	0	Epithelial and basal cells--Endothelial cells and fibroblasts	0	0.183365
BCST-2	LAMA1-ITGB1	Fibroblasts and smooth muscel cells	0.00364907	LAMA1	NK and T cells	1.34532	ITGB1	1.34897	897	479	1.22343	0.12554	0.130746	0	Fibroblasts and smooth muscel cells--NK and T cells	0	0.183321
BCST-2	COL1A2-ITGA11	NK and T cells	2.96567	COL1A2	Endothelial cells and fibroblasts	0.115453	ITGA11	3.08112	253	395	2.81276	0.268356	0.127146	0	NK and T cells--Endothelial cells and fibroblasts	0	0.183318
BCST-2	TNC-ITGB6	NK and T cells	1.09824	TNC	Endothelial cells and fibroblasts	0.615562	ITGB6	1.71381	253	395	1.56082	0.152986	0.127124	0	NK and T cells--Endothelial cells and fibroblasts	0	0.183286
BCST-2	LAMB2-ITGB8	NK and T cells	0.369799	LAMB2	Epithelial and basal cells	0.261895	ITGB8	0.631693	687	517	0.568671	0.0630224	0.129943	0.004	NK and T cells--Epithelial and basal cells	0.0389402	0.183167
BCST-2	ITGA9-ITGB1	Fibroblasts and smooth muscel cells	0.0234056	ITGA9	NK and T cells	1.34532	ITGB1	1.36872	897	479	1.24157	0.127149	0.130635	0	Fibroblasts and smooth muscel cells--NK and T cells	0	0.183165
BCST-2	MPZL1-MPZL1	Epithelial and basal cells	0.578148	MPZL1	Fibroblasts and smooth muscel cells	0.486793	MPZL1	1.06494	190	203	0.922788	0.142153	0.18775	0	Epithelial and basal cells--Fibroblasts and smooth muscel cells	0	0.183034
BCST-2	MPZL1-MPZL1	Fibroblasts and smooth muscel cells	0.486793	MPZL1	Epithelial and basal cells	0.578148	MPZL1	1.06494	203	190	0.922788	0.142153	0.18775	0	Fibroblasts and smooth muscel cells--Epithelial and basal cells	0	0.183034
BCST-2	COL4A3-ITGB1	Fibroblasts and smooth muscel cells	0.0102541	COL4A3	NK and T cells	1.34532	ITGB1	1.35557	897	479	1.22968	0.125895	0.130511	0	Fibroblasts and smooth muscel cells--NK and T cells	0	0.182991
BCST-2	THBS2-ITGB3	B cells and plasmocytes	0.395058	THBS2	B cells and plasmocytes	0.00423908	ITGB3	0.399297	304	304	0.345901	0.053396	0.163175	0	B cells and plasmocytes--B cells and plasmocytes	0	0.182685
BCST-2	COL1A2-ITGB8	NK and T cells	2.96567	COL1A2	Endothelial cells and fibroblasts	0.150244	ITGB8	3.11591	253	395	2.84584	0.270077	0.126551	0	NK and T cells--Endothelial cells and fibroblasts	0	0.18246
BCST-2	RELN-ITGB1	Fibroblasts and smooth muscel cells	0.0111728	RELN	NK and T cells	1.34532	ITGB1	1.35649	897	479	1.23104	0.125445	0.129937	0	Fibroblasts and smooth muscel cells--NK and T cells	0	0.182186
BCST-2	THBS2-ITGB1	Epithelial and basal cells	0.279873	THBS2	Endothelial cells and fibroblasts	1.79447	ITGB1	2.07434	189	247	1.87497	0.199368	0.138745	0	Epithelial and basal cells--Endothelial cells and fibroblasts	0	0.181091
BCST-2	COL4A1-CD44	Epithelial and basal cells	0.150801	COL4A1	NK and T cells	2.03349	CD44	2.18429	517	687	2.00846	0.175827	0.115554	0	Epithelial and basal cells--NK and T cells	0	0.181042
BCST-2	LAMA3-ITGA6	Endothelial cells and fibroblasts	1.20229	LAMA3	NK and T cells	1.45967	ITGA6	2.66196	395	253	2.43235	0.229603	0.125212	0	Endothelial cells and fibroblasts--NK and T cells	0	0.180528
BCST-2	RELN-ITGA3	Endothelial cells and fibroblasts	0.0141187	RELN	Fibroblasts and smooth muscel cells	1.48156	ITGA3	1.49568	205	184	1.34187	0.153817	0.146237	0	Endothelial cells and fibroblasts--Fibroblasts and smooth muscel cells	0	0.180385
[truncated: 12,502 more rows]

## Sheet: Table S7
DE L-R spatial level		DE L-R single cell level
[truncated: 92 more rows]
